# Supplementary material for: The role of the MAD2-TLR4-MyD88 axis in paclitaxel resistance in ovarian cancer
Source: PLoS One. 2020 Dec 28;15(12):e0243715. doi: 10.1371/journal.pone.0243715 (PMC7769460; doi:10.1371/journal.pone.0243715)
Supplement: S1 Data — (XLSX) [file pone.0243715.s001.xlsx]

## Sheet: Upregulated Genes 1.5 FC
EnsemblGene	Description	Fold Change	P-Value
ENSG00000117525	coagulation factor III (thromboplastin, tissue factor)	2.42134	5.65304e-06
ENSG00000175592	FOS-like antigen 1	2.15808	7.8729e-05
ENSG00000105976	met proto-oncogene	2.15336	8.25029e-05
ENSG00000170616	scratch family zinc finger 1	2.10703	0.000130576
ENSG00000144583	membrane-associated ring finger (C3HC4) 4, E3 ubiquitin protein ligase	2.05802	0.00021174
ENSG00000136155	sciellin	2.04542	0.00023965
ENSG00000091409	integrin, alpha 6	2.02731	0.000286276
ENSG00000266292	carboxypeptidase A5	2.01893	0.000310753
ENSG00000135318	5'-nucleotidase, ecto (CD73)	1.98973	0.000413368
ENSG00000197646	programmed cell death 1 ligand 2	1.98796	0.000420561
ENSG00000058085	laminin, gamma 2	1.98508	0.000432563
ENSG00000145220	Ly1 antibody reactive	1.98056	0.000452007
ENSG00000160352	zinc finger protein 714	1.96907	0.000505529
ENSG00000259680	Uncharacterized protein	1.91924	0.000819107
ENSG00000196944	olfactory receptor, family 2, subfamily T, member 4	1.91454	0.000857028
ENSG00000128595	calumenin	1.91156	0.000882013
ENSG00000188305	chromosome 19 open reading frame 35	1.8776	0.00122204
ENSG00000113070	heparin-binding EGF-like growth factor	1.86464	0.00138317
ENSG00000134057	cyclin B1	1.86	0.00144585
ENSG00000205090	transmembrane protein 240	1.84545	0.00166059
ENSG00000108179	peptidylprolyl isomerase F	1.82846	0.0019511
ENSG00000163347	claudin 1	1.80346	0.00247067
ENSG00000214860	envoplakin-like	1.79653	0.00263721
ENSG00000170876	transmembrane protein 43	1.78669	0.00289228
ENSG00000134531	epithelial membrane protein 1	1.78413	0.0029626
ENSG00000186510	chloride channel, voltage-sensitive Ka	1.78125	0.00304367
ENSG00000145569	family with sequence similarity 105, member A	1.77962	0.00309024
ENSG00000100290	BCL2-interacting killer (apoptosis-inducing)	1.77761	0.00314901
ENSG00000132911	neuromedin U receptor 2	1.77279	0.00329414
ENSG00000128567	podocalyxin-like	1.77102	0.00334913
ENSG00000162706	cell adhesion molecule 3	1.76587	0.00351397
ENSG00000162385	mago-nashi homolog, proliferation-associated (Drosophila)	1.76458	0.00355648
ENSG00000166197	nucleolar and coiled-body phosphoprotein 1	1.74614	0.00422135
ENSG00000184731	family with sequence similarity 110, member C	1.73704	0.00459241
ENSG00000188910	gap junction protein, beta 3, 31kDa	1.73263	0.00478374
ENSG00000185989	RAS p21 protein activator 3	1.73198	0.00481256
ENSG00000169607	cytoskeleton associated protein 2-like	1.72597	0.00508679
ENSG00000138675	fibroblast growth factor 5	1.72018	0.00536525
ENSG00000183304	family with sequence similarity 9, member A	1.71124	0.0058247
ENSG00000132274	tripartite motif containing 22	1.71008	0.0058871
ENSG00000174574	akirin 1	1.70844	0.00597609
ENSG00000213619	NADH dehydrogenase (ubiquinone) Fe-S protein 3, 30kDa (NADH-coenzyme Q reductase)	1.70269	0.00629941
ENSG00000071575	tribbles pseudokinase 2	1.70158	0.00636318
ENSG00000212721	keratin associated protein 4-11	1.69657	0.00666179
ENSG00000105738	signal-induced proliferation-associated 1 like 3	1.69006	0.00706876
ENSG00000120279	myc target 1	1.6891	0.00713109
ENSG00000118193	kinesin family member 14	1.68746	0.00723833
ENSG00000167193	v-crk avian sarcoma virus CT10 oncogene homolog	1.68194	0.00761118
ENSG00000147434	cholinergic receptor, nicotinic, alpha 6 (neuronal)	1.67505	0.00810185
ENSG00000164379	forkhead box Q1	1.67328	0.00823274
ENSG00000076382	sperm associated antigen 5	1.66845	0.00860095
ENSG00000230891	long intergenic non-protein coding RNA 692	1.66674	0.00873458
ENSG00000119888	epithelial cell adhesion molecule	1.66495	0.00887702
ENSG00000187180	late cornified envelope 2C	1.66172	0.00913979
ENSG00000011422	plasminogen activator, urokinase receptor	1.66022	0.00926432
ENSG00000153310	family with sequence similarity 49, member B	1.65922	0.00934834
ENSG00000259384	growth hormone 1	1.65691	0.00954503
ENSG00000111057	keratin 18	1.65612	0.00961283
ENSG00000181092	adiponectin, C1Q and collagen domain containing	1.65431	0.00977101
ENSG00000175329	intestine-specific homeobox	1.65297	0.009889
ENSG00000172927	myeloma overexpressed	1.64873	0.0102732
ENSG00000166851	polo-like kinase 1	1.64457	0.0106637
ENSG00000167705	Rab interacting lysosomal protein	1.64053	0.0110567
ENSG00000123136	DEAD (Asp-Glu-Ala-Asp) box polypeptide 39A	1.63805	0.0113045
ENSG00000172824	carboxylesterase 4A	1.63786	0.0113237
ENSG00000089012	signal-regulatory protein gamma	1.63728	0.0113827
ENSG00000101489	CUGBP, Elav-like family member 4	1.63714	0.0113972
ENSG00000117399	cell division cycle 20	1.63193	0.0119391
ENSG00000206075	serpin peptidase inhibitor, clade B (ovalbumin), member 5	1.63092	0.0120478
ENSG00000169379	ADP-ribosylation factor-like 13B	1.63039	0.0121049
ENSG00000138166	dual specificity phosphatase 5	1.62986	0.0121621
ENSG00000130307	Usher syndrome 1C binding protein 1	1.62804	0.0123609
ENSG00000186832	keratin 16	1.62317	0.0129075
ENSG00000126453	BCL2-like 12 (proline rich)	1.62268	0.0129637
ENSG00000135002	riboflavin kinase	1.62001	0.0132751
ENSG00000117868	extended synaptotagmin-like protein 2	1.61652	0.0136926
ENSG00000138623	semaphorin 7A, GPI membrane anchor (John Milton Hagen blood group)	1.61504	0.0138734
ENSG00000163710	procollagen C-endopeptidase enhancer 2	1.61307	0.0141179
ENSG00000065308	translocation associated membrane protein 2	1.61182	0.0142743
ENSG00000103257	solute carrier family 7 (amino acid transporter light chain, L system), member 5	1.61106	0.0143709
ENSG00000257743	Putative inactive maltase-glucoamylase-like protein LOC93432	1.60521	0.0151325
ENSG00000189252	SPANX family, member N3	1.60127	0.0156671
ENSG00000198826	Rho GTPase activating protein 11A	1.59852	0.0160511
ENSG00000180914	oxytocin receptor	1.5969	0.0162818
ENSG00000068489	proline rich 11	1.59311	0.0168315
ENSG00000103326	calpain 15	1.59139	0.0170886
ENSG00000204793	forkhead box D4-like 6	1.59081	0.0171747
ENSG00000164306	primase and polymerase (DNA-directed)	1.59026	0.0172588
ENSG00000137807	kinesin family member 23	1.58558	0.0179793
ENSG00000105137	synapse defective 1, Rho GTPase, homolog 1 (C. elegans)	1.58115	0.0186891
ENSG00000101189	MRG/MORF4L binding protein	1.57958	0.0189473
ENSG00000116285	ERBB receptor feedback inhibitor 1	1.57758	0.0192808
ENSG00000197124	zinc finger protein 682	1.57636	0.0194863
ENSG00000123975	CDC28 protein kinase regulatory subunit 2	1.57542	0.0196467
ENSG00000172175	mucosa associated lymphoid tissue lymphoma translocation gene 1	1.57345	0.0199853
ENSG00000188573	fibrillarin-like 1	1.57231	0.020185
ENSG00000183943	protein kinase, X-linked	1.57053	0.0204992
ENSG00000167088	small nuclear ribonucleoprotein D1 polypeptide 16kDa	1.56999	0.020596
ENSG00000267041	zinc finger protein 850	1.56893	0.0207861
ENSG00000121381	taste receptor, type 2, member 9	1.56805	0.0209448
ENSG00000084710	EFR3 homolog B (S. cerevisiae)	1.56629	0.0212665
ENSG00000012223	lactotransferrin	1.56098	0.0222672
ENSG00000128944	kinetochore-localized astrin/SPAG5 binding protein	1.55952	0.0225491
ENSG00000197614	microfibrillar associated protein 5	1.55796	0.0228548
ENSG00000196715	vitamin K epoxide reductase complex, subunit 1-like 1	1.55433	0.0235817
ENSG00000113657	dihydropyrimidinase-like 3	1.55279	0.0238976
ENSG00000105641	solute carrier family 5 (sodium/iodide cotransporter), member 5	1.5525	0.0239566
ENSG00000157927	Ras association and DIL domains	1.55186	0.0240887
ENSG00000196748	colipase-like 2	1.55077	0.0243169
ENSG00000163701	interleukin 17 receptor E	1.55059	0.0243531
ENSG00000198959	transglutaminase 2	1.5498	0.0245193
ENSG00000204508	PRAME family member 22	1.54872	0.0247481
ENSG00000148908	regulator of G-protein signaling 10	1.5478	0.0249457
ENSG00000171208	neuropilin (NRP) and tolloid (TLL)-like 2	1.54628	0.0252726
ENSG00000104327	calbindin 1, 28kDa	1.54619	0.0252931
ENSG00000196263	zinc finger protein 471	1.54618	0.0252944
ENSG00000181322	NME/NM23 family member 9	1.54492	0.0255691
ENSG00000123219	centromere protein K	1.54228	0.026154
ENSG00000172774	olfactory receptor, family 1, subfamily S, member 1	1.5413	0.0263749
ENSG00000050405	LIM domain and actin binding 1	1.5409	0.0264658
ENSG00000213937	claudin 9	1.53909	0.0268767
ENSG00000108854	SMAD specific E3 ubiquitin protein ligase 2	1.53465	0.0279166
ENSG00000177380	protein tyrosine phosphatase, receptor type, f polypeptide (PTPRF), interacting protein (liprin), alpha 3	1.53446	0.0279608
ENSG00000089327	FXYD domain containing ion transport regulator 5	1.53432	0.0279945
ENSG00000203795	family with sequence similarity 24, member A	1.53236	0.0284656
ENSG00000233816	interferon, alpha 13	1.5311	0.0287746
ENSG00000006059	keratin 33A	1.53098	0.0288033
ENSG00000111252	SH2B adaptor protein 3	1.53069	0.0288737
ENSG00000091651	origin recognition complex, subunit 6	1.53008	0.0290244
ENSG00000175591	purinergic receptor P2Y, G-protein coupled, 2	1.52987	0.0290772
ENSG00000179862	Cbp/p300-interacting transactivator, with Glu/Asp-rich carboxy-terminal domain, 4	1.52756	0.0296526
ENSG00000136710	coiled-coil domain containing 115	1.52679	0.0298473
ENSG00000196878	laminin, beta 3	1.52532	0.0302217
ENSG00000170807	leiomodin 2 (cardiac)	1.52393	0.0305821
ENSG00000161281	cytochrome c oxidase subunit VIIa polypeptide 1 (muscle)	1.51988	0.0316494
ENSG00000176402	gap junction protein, gamma 3, 30.2kDa	1.5193	0.0318033
ENSG00000130038	EF-hand calcium binding domain 4B	1.5193	0.0318052
ENSG00000109321	amphiregulin	1.51798	0.0321622
ENSG00000163235	transforming growth factor, alpha	1.51747	0.0323004
ENSG00000233493	transmembrane protein 238	1.51695	0.0324419
ENSG00000145919	biorientation of chromosomes in cell division 1	1.51622	0.0326427
ENSG00000185453	chromosome 19 open reading frame 68	1.51596	0.0327146
ENSG00000212659	keratin associated protein 9-6	1.51464	0.03308
ENSG00000062038	cadherin 3, type 1, P-cadherin (placental)	1.51343	0.0334201
ENSG00000057593	coagulation factor VII (serum prothrombin conversion accelerator)	1.51246	0.0336961
ENSG00000175793	stratifin	1.5121	0.0337982
ENSG00000187800	platelet endothelial aggregation receptor 1	1.51128	0.0340329
ENSG00000148798	internexin neuronal intermediate filament protein, alpha	1.51118	0.0340618
ENSG00000157456	cyclin B2	1.51096	0.0341235
ENSG00000164776	phosphorylase kinase, gamma 1 (muscle)	1.5109	0.0341411
ENSG00000080986	NDC80 kinetochore complex component	1.51053	0.0342482
ENSG00000100362	parvalbumin	1.50978	0.0344646
ENSG00000124593	prickle homolog 4 (Drosophila)	1.50971	0.0344857
ENSG00000006634	DBF4 homolog (S. cerevisiae)	1.50942	0.0345673
ENSG00000125398	SRY (sex determining region Y)-box 9	1.50882	0.0347441
ENSG00000167543	tumor protein p53 inducible protein 13	1.50812	0.0349496
ENSG00000165802	NMDA receptor synaptonuclear signaling and neuronal migration factor	1.50744	0.0351484
ENSG00000176912	chromosome 18 open reading frame 56	1.50717	0.0352304
ENSG00000167191	G protein-coupled receptor, family C, group 5, member B	1.50638	0.0354628
ENSG00000203910	chromosome 1 open reading frame 146	1.50615	0.0355308
ENSG00000004776	heat shock protein, alpha-crystallin-related, B6	1.50585	0.0356224
ENSG00000183287	collagen and calcium binding EGF domains 1	1.50559	0.0356992
ENSG00000005381	myeloperoxidase	1.50552	0.0357211
ENSG00000186038	5-hydroxytryptamine (serotonin) receptor 3E, ionotropic	1.50284	0.0365327
ENSG00000072274	transferrin receptor	1.50264	0.0365932
ENSG00000026508	CD44 molecule (Indian blood group)	1.5	0.0374113

## Sheet: Downregulated Genes 1.5 FC
EnsemblGene	Description	Fold Change	P-Value
ENSG00000137745	matrix metallopeptidase 13 (collagenase 3)	3.90691	2.67197e-12
ENSG00000125730	complement component 3	3.26148	1.29922e-09
ENSG00000052802	methylsterol monooxygenase 1	3.05465	9.9655e-09
ENSG00000131203	indoleamine 2,3-dioxygenase 1	2.70252	3.34711e-07
ENSG00000001630	cytochrome P450, family 51, subfamily A, polypeptide 1	2.64214	6.13778e-07
ENSG00000169067	actin, beta-like 2	2.54185	1.68258e-06
ENSG00000135535	CD164 molecule, sialomucin	2.53179	1.86173e-06
ENSG00000125968	inhibitor of DNA binding 1, dominant negative helix-loop-helix protein	2.45797	3.91164e-06
ENSG00000205336	G protein-coupled receptor 56	2.36812	9.64866e-06
ENSG00000150593	programmed cell death 4 (neoplastic transformation inhibitor)	2.35816	1.0663e-05
ENSG00000159720	ATPase, H+ transporting, lysosomal 38kDa, V0 subunit d1	2.30764	1.76969e-05
ENSG00000150347	AT rich interactive domain 5B (MRF1-like)	2.27129	2.5463e-05
ENSG00000164125	family with sequence similarity 198, member B	2.24682	3.25217e-05
ENSG00000103485	quinolinate phosphoribosyltransferase	2.22143	4.19022e-05
ENSG00000121858	tumor necrosis factor (ligand) superfamily, member 10	2.21649	4.40186e-05
ENSG00000108395	tripartite motif containing 37	2.19483	5.46255e-05
ENSG00000099194	stearoyl-CoA desaturase (delta-9-desaturase)	2.18638	5.94189e-05
ENSG00000164211	StAR-related lipid transfer (START) domain containing 4	2.10894	0.000128126
ENSG00000105198	lectin, galactoside-binding, soluble, 13	2.10207	0.000137127
ENSG00000186480	insulin induced gene 1	2.09714	0.000143976
ENSG00000164176	EGF-like repeats and discoidin I-like domains 3	2.09254	0.00015067
ENSG00000119314	polypyrimidine tract binding protein 3	2.07865	0.000172808
ENSG00000185009	adaptor-related protein complex 3, mu 1 subunit	2.05895	0.000209807
ENSG00000112208	BCL2-associated athanogene 2	2.05205	0.000224538
ENSG00000099250	neuropilin 1	2.04586	0.000238623
ENSG00000187231	SEC14 and spectrin domains 1	2.01794	0.000313797
ENSG00000112308	chromosome 6 open reading frame 62	2.00954	0.00034067
ENSG00000121236	tripartite motif containing 6	2.00096	0.000370474
ENSG00000237440	zinc finger protein 737	1.9879	0.000420809
ENSG00000047936	c-ros oncogene 1 , receptor tyrosine kinase	1.98669	0.000425808
ENSG00000164442	Cbp/p300-interacting transactivator, with Glu/Asp-rich carboxy-terminal domain, 2	1.98654	0.000426455
ENSG00000113249	hepatitis A virus cellular receptor 1	1.98266	0.000442864
ENSG00000204217	bone morphogenetic protein receptor, type II (serine/threonine kinase)	1.98046	0.000452452
ENSG00000204176	synaptotagmin XV	1.97486	0.000477836
ENSG00000124212	prostaglandin I2 (prostacyclin) synthase	1.96371	0.000532537
ENSG00000259207	integrin, beta 3 (platelet glycoprotein IIIa, antigen CD61)	1.95262	0.000593071
ENSG00000112276	blood vessel epicardial substance	1.95071	0.000604147
ENSG00000118276	UDP-Gal:betaGlcNAc beta 1,4- galactosyltransferase, polypeptide 6	1.94925	0.000612771
ENSG00000102038	SWI/SNF related, matrix associated, actin dependent regulator of chromatin, subfamily a, member 1	1.94517	0.0006375
ENSG00000112972	3-hydroxy-3-methylglutaryl-CoA synthase 1 (soluble)	1.94152	0.000660427
ENSG00000038210	phosphatidylinositol 4-kinase type 2 beta	1.92916	0.000744293
ENSG00000156510	hexokinase domain containing 1	1.92838	0.000749936
ENSG00000156535	CD109 molecule	1.91697	0.000837201
ENSG00000143376	sorting nexin family member 27	1.91277	0.000871795
ENSG00000237693	immunity-related GTPase family, M	1.91216	0.000876913
ENSG00000163349	homeodomain interacting protein kinase 1	1.90459	0.000943195
ENSG00000122862	serglycin	1.89845	0.00100056
ENSG00000151892	GDNF family receptor alpha 1	1.88894	0.00109619
ENSG00000065923	solute carrier family 9, subfamily A (NHE7, cation proton antiporter 7), member 7	1.88221	0.00116925
ENSG00000133136	guanine nucleotide binding protein (G protein), gamma 5 pseudogene 2	1.87962	0.00119866
ENSG00000164219	protein geranylgeranyltransferase type I, beta subunit	1.87501	0.00125275
ENSG00000157404	v-kit Hardy-Zuckerman 4 feline sarcoma viral oncogene homolog	1.87354	0.00127043
ENSG00000003436	tissue factor pathway inhibitor (lipoprotein-associated coagulation inhibitor)	1.86676	0.00135551
ENSG00000117318	inhibitor of DNA binding 3, dominant negative helix-loop-helix protein	1.86202	0.00141827
ENSG00000124107	secretory leukocyte peptidase inhibitor	1.86188	0.00142015
ENSG00000117289	thioredoxin interacting protein	1.85322	0.00154225
ENSG00000146278	proline-rich nuclear receptor coactivator 1	1.84691	0.00163779
ENSG00000128654	metaxin 2	1.83647	0.00180849
ENSG00000164930	frizzled family receptor 6	1.83217	0.00188381
ENSG00000109929	sterol-C5-desaturase	1.83097	0.00190535
ENSG00000100439	abhydrolase domain containing 4	1.8282	0.00195591
ENSG00000267022	Zinc finger protein 223	1.82271	0.00206034
ENSG00000139263	leucine-rich repeats and immunoglobulin-like domains 3	1.82043	0.00210528
ENSG00000232774	Uncharacterized protein	1.81777	0.00215874
ENSG00000111799	collagen, type XII, alpha 1	1.81265	0.00226582
ENSG00000166750	schlafen family member 5	1.80442	0.00244842
ENSG00000102076	opsin 1 (cone pigments), long-wave-sensitive	1.80143	0.00251845
ENSG00000196936	olfactory receptor, family 2, subfamily L, member 8 (gene/pseudogene)	1.796	0.00265023
ENSG00000242265	paternally expressed 10	1.79575	0.0026565
ENSG00000100867	dehydrogenase/reductase (SDR family) member 2	1.79479	0.00268067
ENSG00000111816	fyn-related kinase	1.79118	0.00277304
ENSG00000221852	keratin associated protein 1-5	1.79083	0.0027823
ENSG00000122042	ubiquitin-like 3	1.78581	0.0029162
ENSG00000120690	E74-like factor 1 (ets domain transcription factor)	1.78559	0.00292225
ENSG00000196934	RIMS binding protein 3B	1.78515	0.0029344
ENSG00000129595	erythrocyte membrane protein band 4.1 like 4A	1.78451	0.00295214
ENSG00000159346	adiponectin receptor 1	1.78359	0.00297759
ENSG00000130958	solute carrier family 35 (UDP-GlcNAc/UDP-glucose transporter), member D2	1.78276	0.00300097
ENSG00000172365	olfactory receptor, family 5, subfamily B, member 2	1.78069	0.00305949
ENSG00000179387	ELMO/CED-12 domain containing 2	1.77386	0.0032615
ENSG00000163395	immunoglobulin-like and fibronectin type III domain containing 1	1.77213	0.00331446
ENSG00000151694	ADAM metallopeptidase domain 17	1.76931	0.00340295
ENSG00000234444	zinc finger protein 736	1.76642	0.00349606
ENSG00000115414	fibronectin 1	1.76593	0.00351207
ENSG00000025156	heat shock transcription factor 2	1.76344	0.00359453
ENSG00000106211	heat shock 27kDa protein 1	1.76243	0.00362834
ENSG00000112319	eyes absent homolog 4 (Drosophila)	1.7489	0.00411486
ENSG00000174827	PDZ domain containing 1	1.74469	0.00427868
ENSG00000167562	zinc finger protein 701	1.74418	0.00429881
ENSG00000085224	alpha thalassemia/mental retardation syndrome X-linked	1.74388	0.00431083
ENSG00000120686	ubiquitin-fold modifier 1	1.74075	0.00443739
ENSG00000164938	tumor protein p53 inducible nuclear protein 1	1.73975	0.00447874
ENSG00000188021	ubiquilin 2	1.73579	0.00464592
ENSG00000051382	phosphatidylinositol-4,5-bisphosphate 3-kinase, catalytic subunit beta	1.73306	0.00476446
ENSG00000139793	muscleblind-like splicing regulator 2	1.73267	0.00478179
ENSG00000049769	protein phosphatase 1, regulatory subunit 3F	1.73251	0.00478896
ENSG00000079459	farnesyl-diphosphate farnesyltransferase 1	1.72811	0.00498744
ENSG00000108094	cullin 2	1.72469	0.00514721
ENSG00000109654	tripartite motif containing 2	1.72126	0.00531215
ENSG00000197045	glia maturation factor, beta	1.71714	0.0055172
ENSG00000114480	glucan (1,4-alpha-), branching enzyme 1	1.71278	0.00574256
ENSG00000184292	tumor-associated calcium signal transducer 2	1.71248	0.00575888
ENSG00000148225	WD repeat domain 31	1.70737	0.00603517
ENSG00000120594	plexin domain containing 2	1.70612	0.00610454
ENSG00000153774	craniofacial development protein 1	1.70563	0.0061318
ENSG00000049249	tumor necrosis factor receptor superfamily, member 9	1.70429	0.00620735
ENSG00000101608	myosin, light chain 12A, regulatory, non-sarcomeric	1.70347	0.00625433
ENSG00000177200	chromodomain helicase DNA binding protein 9	1.70277	0.00629468
ENSG00000204287	major histocompatibility complex, class II, DR alpha	1.70275	0.00629557
ENSG00000118985	elongation factor, RNA polymerase II, 2	1.69835	0.00655432
ENSG00000197822	occludin	1.69664	0.0066572
ENSG00000101347	SAM domain and HD domain 1	1.69312	0.0068743
ENSG00000205426	keratin 81	1.69203	0.00694328
ENSG00000119638	NIMA-related kinase 9	1.68603	0.00733298
ENSG00000187474	formyl peptide receptor 3	1.68462	0.00742781
ENSG00000118620	zinc finger protein 430	1.68282	0.00755011
ENSG00000164692	collagen, type I, alpha 2	1.68201	0.00760613
ENSG00000047346	family with sequence similarity 214, member A	1.68186	0.00761668
ENSG00000072444	N-acylsphingosine amidohydrolase (non-lysosomal ceramidase) 2C	1.68104	0.00767385
ENSG00000156273	BTB and CNC homology 1, basic leucine zipper transcription factor 1	1.68037	0.00772032
ENSG00000154451	guanylate binding protein 5	1.67712	0.00795119
ENSG00000149485	fatty acid desaturase 1	1.67646	0.00799931
ENSG00000087086	ferritin, light polypeptide	1.67522	0.0080896
ENSG00000151883	poly (ADP-ribose) polymerase family, member 8	1.67425	0.00816078
ENSG00000112200	zinc finger protein 451	1.67294	0.00825882
ENSG00000182230	family with sequence similarity 153, member B	1.66954	0.00851654
ENSG00000138293	nuclear receptor coactivator 4	1.66889	0.00856686
ENSG00000204873	keratin associated protein 9-3	1.66317	0.00902092
ENSG00000213585	voltage-dependent anion channel 1	1.66176	0.00913666
ENSG00000130066	spermidine/spermine N1-acetyltransferase 1	1.65957	0.00931891
ENSG00000162949	calpain 13	1.65855	0.00940489
ENSG00000168916	zinc finger protein 608	1.65814	0.00944002
ENSG00000115415	signal transducer and activator of transcription 1, 91kDa	1.65418	0.00978215
ENSG00000170439	methyltransferase like 7B	1.65379	0.00981617
ENSG00000205777	G antigen 1	1.65306	0.00988116
ENSG00000176695	olfactory receptor, family 4, subfamily F, member 17	1.6526	0.00992232
ENSG00000188215	DCN1, defective in cullin neddylation 1, domain containing 3	1.65234	0.00994552
ENSG00000138801	3'-phosphoadenosine 5'-phosphosulfate synthase 1	1.65052	0.0101095
ENSG00000077420	amyloid beta (A4) precursor protein-binding, family B, member 1 interacting protein	1.65023	0.0101355
ENSG00000122694	GLI pathogenesis-related 2	1.64947	0.0102053
ENSG00000163683	small integral membrane protein 14	1.64828	0.0103149
ENSG00000196240	olfactory receptor, family 2, subfamily T, member 2	1.647	0.0104335
ENSG00000167825	olfactory receptor, family 5, subfamily I, member 1	1.64659	0.0104727
ENSG00000143324	xenotropic and polytropic retrovirus receptor 1	1.64585	0.0105425
ENSG00000151414	NIMA-related kinase 7	1.64499	0.0106235
ENSG00000185222	WW domain binding protein 5	1.6439	0.0107277
ENSG00000229571	PRAME family member 26	1.64387	0.0107305
ENSG00000164305	caspase 3, apoptosis-related cysteine peptidase	1.64258	0.0108558
ENSG00000114423	Cbl proto-oncogene B, E3 ubiquitin protein ligase	1.64239	0.0108736
ENSG00000063322	mediator complex subunit 29	1.64122	0.0109883
ENSG00000197125	olfactory receptor, family 8, subfamily B, member 8	1.63965	0.0111443
ENSG00000187689	amelotin	1.63959	0.0111495
ENSG00000165288	bromodomain and WD repeat domain containing 3	1.63932	0.0111772
ENSG00000111540	RAB5B, member RAS oncogene family	1.6364	0.0114721
ENSG00000130522	jun D proto-oncogene	1.63358	0.0117653
ENSG00000126970	zinc finger, C4H2 domain containing	1.63238	0.0118914
ENSG00000181935	olfactory receptor, family 4, subfamily C, member 16 (gene/pseudogene)	1.63089	0.0120504
ENSG00000152409	junction mediating and regulatory protein, p53 cofactor	1.62968	0.012181
ENSG00000104164	biogenesis of lysosomal organelles complex-1, subunit 6, pallidin	1.62957	0.0121935
ENSG00000224586	glutathione peroxidase 5 (epididymal androgen-related protein)	1.6277	0.012398
ENSG00000007202	KIAA0100	1.62726	0.0124463
ENSG00000259517	HCG2045435; Uncharacterized protein	1.62705	0.0124702
ENSG00000133835	hydroxysteroid (17-beta) dehydrogenase 4	1.62634	0.012549
ENSG00000186081	keratin 5	1.62602	0.0125851
ENSG00000111981	UL16 binding protein 1	1.62427	0.0127824
ENSG00000129277	chemokine (C-C motif) ligand 4	1.6227	0.012962
ENSG00000172296	serine palmitoyltransferase, long chain base subunit 3	1.62011	0.0132635
ENSG00000085662	aldo-keto reductase family 1, member B1 (aldose reductase)	1.61836	0.0134706
ENSG00000105856	HMG-box transcription factor 1	1.61561	0.0138032
ENSG00000116652	deleted in lymphocytic leukemia 2-like	1.61462	0.0139254
ENSG00000136531	sodium channel, voltage-gated, type II, alpha subunit	1.61435	0.0139584
ENSG00000144802	nuclear factor of kappa light polypeptide gene enhancer in B-cells inhibitor, zeta	1.61322	0.0140984
ENSG00000145287	placenta-specific 8	1.6066	0.0149475
ENSG00000172201	inhibitor of DNA binding 4, dominant negative helix-loop-helix protein	1.60107	0.015695
ENSG00000108846	ATP-binding cassette, sub-family C (CFTR/MRP), member 3	1.60051	0.0157724
ENSG00000184260	histone cluster 2, H2ac	1.60023	0.0158114
ENSG00000124813	runt-related transcription factor 2	1.6002	0.0158161
ENSG00000189067	lipopolysaccharide-induced TNF factor	1.59885	0.016005
ENSG00000012822	calcium binding and coiled-coil domain 1	1.59818	0.0160993
ENSG00000151838	coiled-coil domain containing 175	1.59779	0.0161545
ENSG00000164506	syntaxin binding protein 5 (tomosyn)	1.59664	0.0163187
ENSG00000154310	TRAF2 and NCK interacting kinase	1.59543	0.0164923
ENSG00000010818	human immunodeficiency virus type I enhancer binding protein 2	1.59426	0.0166631
ENSG00000132357	caspase recruitment domain family, member 6	1.59284	0.0168716
ENSG00000188647	protein prenyltransferase alpha subunit repeat containing 1	1.5912	0.0171168
ENSG00000074657	zinc finger protein 532	1.5898	0.0173273
ENSG00000108821	collagen, type I, alpha 1	1.58789	0.0176193
ENSG00000186815	two pore segment channel 1	1.58722	0.0177238
ENSG00000138413	isocitrate dehydrogenase 1 (NADP+), soluble	1.58401	0.0182288
ENSG00000184500	protein S (alpha)	1.58362	0.0182903
ENSG00000146243	interleukin-1 receptor-associated kinase 1 binding protein 1	1.57871	0.0190908
ENSG00000041353	RAB27B, member RAS oncogene family	1.57868	0.0190961
ENSG00000214844	Uncharacterized protein	1.5774	0.019311
ENSG00000133739	leucine rich repeat and coiled-coil centrosomal protein 1	1.57724	0.0193378
ENSG00000153147	SWI/SNF related, matrix associated, actin dependent regulator of chromatin, subfamily a, member 5	1.57661	0.0194438
ENSG00000230989	heat shock factor binding protein 1	1.57608	0.0195333
ENSG00000232859	LYR motif containing 9	1.57245	0.0201607
ENSG00000197532	olfactory receptor, family 6, subfamily Y, member 1	1.56875	0.0208191
ENSG00000085449	WD repeat and FYVE domain containing 1	1.56813	0.0209309
ENSG00000124490	cysteine-rich secretory protein 2	1.56696	0.0211441
ENSG00000120656	TAF12 RNA polymerase II, TATA box binding protein (TBP)-associated factor, 20kDa	1.56692	0.0211512
ENSG00000268964	endogenous retrovirus group V, member 2	1.56609	0.0213049
ENSG00000133935	chromosome 14 open reading frame 1	1.56445	0.0216089
ENSG00000170456	DENN/MADD domain containing 5B	1.56418	0.0216587
ENSG00000168300	protein-L-isoaspartate (D-aspartate) O-methyltransferase domain containing 1	1.55768	0.0229113
ENSG00000162600	OMA1 zinc metallopeptidase	1.55668	0.0231096
ENSG00000152894	protein tyrosine phosphatase, receptor type, K	1.5556	0.0233251
ENSG00000171234	UDP glucuronosyltransferase 2 family, polypeptide B7	1.55458	0.0235311
ENSG00000171133	olfactory receptor, family 2, subfamily K, member 2	1.55415	0.0236194
ENSG00000120437	acetyl-CoA acetyltransferase 2	1.5541	0.0236292
ENSG00000174442	zwilch kinetochore protein	1.55374	0.0237017
ENSG00000180964	transcription elongation factor A (SII)-like 8	1.55358	0.0237359
ENSG00000170873	metastasis suppressor 1	1.55292	0.0238708
ENSG00000205497	olfactory receptor, family 51, subfamily A, member 4	1.55288	0.0238796
ENSG00000188785	zinc finger protein 548	1.55148	0.0241691
ENSG00000184270	histone cluster 2, H2ab	1.55145	0.024174
ENSG00000118495	pleiomorphic adenoma gene-like 1	1.55086	0.0242983
ENSG00000166157	transmembrane phosphatase with tensin homology	1.54912	0.0246645
ENSG00000133107	transient receptor potential cation channel, subfamily C, member 4	1.54613	0.0253051
ENSG00000170296	GABA(A) receptor-associated protein	1.54585	0.0253662
ENSG00000083642	PDS5, regulator of cohesion maintenance, homolog B (S. cerevisiae)	1.54535	0.0254747
ENSG00000144642	RNA binding motif, single stranded interacting protein 3	1.5451	0.0255297
ENSG00000171604	CXXC finger protein 5	1.54338	0.0259085
ENSG00000170348	transmembrane emp24-like trafficking protein 10 (yeast)	1.54326	0.025936
ENSG00000168131	olfactory receptor, family 2, subfamily B, member 2	1.54222	0.0261671
ENSG00000180934	olfactory receptor, family 56, subfamily A, member 1	1.54192	0.0262352
ENSG00000114126	transcription factor Dp-2 (E2F dimerization partner 2)	1.54186	0.0262486
ENSG00000085276	MDS1 and EVI1 complex locus	1.54175	0.0262719
ENSG00000145675	phosphoinositide-3-kinase, regulatory subunit 1 (alpha)	1.54145	0.0263399
ENSG00000114796	kelch-like family member 24	1.54139	0.0263544
ENSG00000141401	inositol(myo)-1(or 4)-monophosphatase 2	1.54054	0.0265467
ENSG00000163568	absent in melanoma 2	1.54045	0.0265674
ENSG00000120563	lysozyme-like 1	1.53916	0.026861
ENSG00000032219	AT rich interactive domain 4A (RBP1-like)	1.53634	0.0275169
ENSG00000206260	proline rich 23A	1.53562	0.027687
ENSG00000156253	RWD domain containing 2B	1.53516	0.0277957
ENSG00000113361	cadherin 6, type 2, K-cadherin (fetal kidney)	1.53476	0.0278894
ENSG00000259363	Uncharacterized protein	1.53426	0.0280087
ENSG00000110422	homeodomain interacting protein kinase 3	1.5342	0.0280243
ENSG00000213064	SFT2 domain containing 2	1.53351	0.0281898
ENSG00000141736	v-erb-b2 avian erythroblastic leukemia viral oncogene homolog 2	1.53349	0.028195
ENSG00000175143	olfactory receptor, family 2, subfamily T, member 1	1.53324	0.0282546
ENSG00000170004	chromodomain helicase DNA binding protein 3	1.53244	0.028448
ENSG00000170667	RAS p21 protein activator 4B	1.53101	0.0287959
ENSG00000167766	zinc finger protein 83	1.52813	0.02951
ENSG00000196505	ganglioside induced differentiation associated protein 2	1.52803	0.0295347
ENSG00000166289	pleckstrin homology domain containing, family F (with FYVE domain) member 1	1.52654	0.0299124
ENSG00000161011	sequestosome 1	1.52623	0.0299898
ENSG00000130208	apolipoprotein C-I	1.52481	0.0303531
ENSG00000049130	KIT ligand	1.52292	0.0308444
ENSG00000080493	solute carrier family 4 (sodium bicarbonate cotransporter), member 4	1.52265	0.0309139
ENSG00000163281	glucosamine-6-phosphate deaminase 2	1.52252	0.03095
ENSG00000258653	Uncharacterized protein	1.52085	0.0313889
ENSG00000155111	cyclin-dependent kinase 19	1.51915	0.031845
ENSG00000133083	doublecortin-like kinase 1	1.5191	0.031857
ENSG00000255963	peptidylprolyl isomerase A (cyclophilin A)-like 4A	1.51886	0.0319218
ENSG00000120137	pantothenate kinase 3	1.51859	0.0319967
ENSG00000154736	ADAM metallopeptidase with thrombospondin type 1 motif, 5	1.51804	0.0321437
ENSG00000051180	RAD51 recombinase	1.51747	0.0322994
ENSG00000234745	major histocompatibility complex, class I, B	1.517	0.0324289
ENSG00000154518	ATP synthase, H+ transporting, mitochondrial Fo complex, subunit C3 (subunit 9)	1.51532	0.0328918
ENSG00000134748	pre-mRNA processing factor 38A	1.51502	0.0329753
ENSG00000094916	chromobox homolog 5	1.5147	0.0330635
ENSG00000124766	SRY (sex determining region Y)-box 4	1.51393	0.0332805
ENSG00000233822	histone cluster 1, H2bn	1.51348	0.0334069
ENSG00000122870	bicaudal C homolog 1 (Drosophila)	1.5131	0.033514
ENSG00000027697	interferon gamma receptor 1	1.51231	0.033739
ENSG00000196975	annexin A4	1.5115	0.0339697
ENSG00000196963	protocadherin beta 16	1.51072	0.0341915
ENSG00000170689	homeobox B9	1.51065	0.0342132
ENSG00000058673	zinc finger CCCH-type containing 11A	1.51055	0.0342403
ENSG00000213190	myeloid/lymphoid or mixed-lineage leukemia (trithorax homolog, Drosophila); translocated to, 11	1.51028	0.0343188
ENSG00000215704	chymotrypsin-like elastase family, member 2B	1.5094	0.0345737
ENSG00000237521	olfactory receptor, family 7, subfamily E, member 24	1.50915	0.0346462
ENSG00000182053	tripartite motif containing 49B	1.50885	0.0347349
ENSG00000188375	H3 histone, family 3C	1.50867	0.0347886
ENSG00000131724	interleukin 13 receptor, alpha 1	1.50739	0.0351641
ENSG00000173214	KIAA1919	1.5071	0.0352509
ENSG00000131023	large tumor suppressor kinase 1	1.50656	0.035411
ENSG00000132256	tripartite motif containing 5	1.50565	0.0356802
ENSG00000197405	complement component 5a receptor 1	1.50285	0.0365283
ENSG00000171759	phenylalanine hydroxylase	1.5024	0.0366689
ENSG00000168172	hook microtubule-tethering protein 3	1.50234	0.0366874
ENSG00000185477	GPRIN family member 3	1.50168	0.0368884
ENSG00000197114	zinc finger, CCCH-type with G patch domain	1.50133	0.0369985
ENSG00000240403	killer cell immunoglobulin-like receptor, three domains, long cytoplasmic tail, 2	1.50102	0.0370935

## Sheet: Upregulated 
Probe ID	Fold Change	log2FoldChange	p-value	p-adjust	Significant	affy_hugene_2_0_st_v1	Symbol	Entrez	EnsemblGene	Description	Chromosome	Start	End	Strand	Band	GC	Biotype	miRBaseID	miRBaseAcc	Label
16664595	2.80175	1.48633	1.23773e-07	0.000326797	True	16664595	AL162430.2		ENSG00000239101		1	51654135	51654223	1	1p32.3	47.19	miRNA			AL162430.2
16705277	2.6614	1.41219	5.05792e-07	0.000791448	True	16705277	ANXA2P3		ENSG00000216740	annexin A2 pseudogene 3	10	66585329	66586336	1	10q21.3	46.83	pseudogene			ANXA2P3
16959866	2.52113	1.33407	2.07238e-06	0.00234201	True	16959866	RNU6-509P		ENSG00000200389	RNA, U6 small nuclear 509, pseudogene	3	141621766	141621872	-1	3q23	42.06	snRNA			RNU6-509P
16689869	2.42134	1.27581	5.65304e-06	0.00522701	True	16689869	F3	2152	ENSG00000117525	coagulation factor III (thromboplastin, tissue factor)	1	94994781	95007356	-1	1p21.3	43.51	protein_coding			F3
17077310	2.41639	1.27285	5.94132e-06	0.00525458	True	17077310														17077310
16943579	2.406	1.26664	6.5952e-06	0.00533216	True	16943579	RNU6-1308P		ENSG00000252626	RNA, U6 small nuclear 1308, pseudogene	3	106726415	106726517	1	3q13.12	33.98	snRNA			RNU6-1308P
17105179	2.40273	1.26468	6.81527e-06	0.00533216	True	17105179														17105179
16920468	2.37801	1.24976	8.73591e-06	0.00634664	True	16920468	RNU7-14P		ENSG00000238468	RNA, U7 small nuclear 14 pseudogene	20	52285236	52285297	-1	20q13.2	41.94	snRNA			RNU7-14P
16995080	2.33413	1.22288	1.35702e-05	0.00890465	True	16995080	RNU6-923P		ENSG00000201623	RNA, U6 small nuclear 923, pseudogene	5	33888161	33888267	-1	5p13.2	42.99	snRNA			RNU6-923P
17063001	2.33012	1.2204	1.41262e-05	0.00897986	True	17063001	AC008085.1		ENSG00000252811		7	131537439	131537533	-1	7q32.3	21.05	miRNA			AC008085.1
17109714	2.26722	1.18093	2.6521e-05	0.0150555	True	17109714	snoU2-30		ENSG00000201882	Small nucleolar RNA U2-30	X	20154184	20154253	-1	Xp22.12	40	snoRNA			snoU2-30
17027454	2.26402	1.17889	2.73845e-05	0.0150555	True	17027454														17027454
16809340	2.19379	1.13342	5.51941e-05	0.0244078	True	16809340	RP11-56B16.4		ENSG00000259185		15	52201099	52201839	-1	15q21.2	33.47	antisense			RP11-56B16.4
16769552	2.17974	1.12416	6.34743e-05	0.0268999	True	16769552	RP11-474B16.1		ENSG00000257642		12	105698645	105720795	-1	12q23.3	42.21	antisense			RP11-474B16.1
16855300	2.17279	1.11955	6.80216e-05	0.027172	True	16855300	AC105227.1		ENSG00000221529		18	47927311	47927418	-1	18q21.1	44.44	miRNA			AC105227.1
16741561	2.17264	1.11945	6.81237e-05	0.027172	True	16741561	RNA5SP253		ENSG00000252029	RNA, 5S ribosomal pseudogene 253	8	11944905	11944954	-1	8p23.1	34	rRNA			RNA5SP253
16931522	2.16605	1.11507	7.27324e-05	0.0279155	True	16931522	MIR3201	100422916	ENSG00000266508	microRNA 3201	22	48670176	48670227	1	22q13.32	38.46	miRNA	hsa-mir-3201	MI0014250	MIR3201
16740630	2.15808	1.10975	7.8729e-05	0.0291183	True	16740630	FOSL1	8061	ENSG00000175592	FOS-like antigen 1	11	65659520	65668044	-1	11q13.1	55.66	protein_coding			FOSL1
17050591	2.15336	1.10659	8.25029e-05	0.0294434	True	17050591	MET	4233	ENSG00000105976	met proto-oncogene	7	116312444	116438440	1	7q31.2	39.03	protein_coding			MET
16960302	2.14592	1.10159	8.88304e-05	0.031155	True	16960302	Y_RNA		ENSG00000201031	Y RNA	3	148812140	148812249	-1	3q24	38.18	misc_RNA			Y_RNA
16680836	2.14069	1.09808	9.35539e-05	0.0322555	True	16680836	MIR551A	693135	ENSG00000207776	microRNA 551a	1	3477259	3477354	-1	1p36.32	61.46	miRNA	hsa-mir-551a	MI0003556	MIR551A
16897399	2.13755	1.09596	9.65202e-05	0.0324118	True	16897399	RNU6-282P		ENSG00000202227	RNA, U6 small nuclear 282, pseudogene	2	48729061	48729163	-1	2p16.3	38.83	snRNA			RNU6-282P
16770254	2.13296	1.09286	0.000101012	0.0331417	True	16770254	U7		ENSG00000272215	U7 small nuclear RNA	12	112002625	112002687	-1	12q24.12	46.03	snRNA			U7
17082573	2.10703	1.07521	0.000130576	0.0412442	True	17082573	SCRT1	83482	ENSG00000170616	scratch family zinc finger 1	8	145554228	145559943	-1	8q24.3	66.78	protein_coding			SCRT1
16986844	2.09917	1.06982	0.000141123	0.0422165	True	16986844														16986844
16696779	2.08221	1.05812	0.000166836	0.0471357	True	16696779	RP4-798P15.3		ENSG00000254154		1	177897923	178007142	-1	1q25.2	42.61	processed_transcript			RP4-798P15.3
16825861	2.07056	1.05002	0.000187155	0.0500934	False	16825861	RNU6-416P		ENSG00000252074	RNA, U6 small nuclear 416, pseudogene	16	30686621	30686723	-1	16p11.2	44.66	snRNA			RNU6-416P
16992807	2.06776	1.04807	0.00019237	0.0501691	False	16992807	MIR1271	100302203	ENSG00000221464	microRNA 1271	5	175794949	175795034	1	5q35.2	51.16	miRNA	hsa-mir-1271	MI0003814	MIR1271
17087203	2.06436	1.04569	0.000198931	0.0506812	False	17087203														17087203
16994385	2.06416	1.04556	0.000199317	0.0506812	False	16994385	CTD-2154B17.1		ENSG00000250576		5	10775170	10777174	-1	5p15.2	47.03	lincRNA			CTD-2154B17.1
16938098	2.06071	1.04314	0.000206215	0.0512765	False	16938098	snoU13		ENSG00000238891	Small nucleolar RNA U13	3	15358127	15358229	1	3p25.1	37.86	snoRNA			snoU13
17061757	2.05856	1.04163	0.000210623	0.0512765	False	17061757	AC005048.1		ENSG00000216085		7	107677291	107677381	-1	7q31.1	36.26	miRNA			AC005048.1
16908171	2.05802	1.04126	0.00021174	0.0512765	False	16908171	MARCH4	57574	ENSG00000144583	membrane-associated ring finger (C3HC4) 4, E3 ubiquitin protein ligase	2	217122588	217236750	-1	2q35	44.44	protein_coding			MARCH4
16942040	2.0544	1.03872	0.00021941	0.0525088	False	16942040	RNU6-483P		ENSG00000206815	RNA, U6 small nuclear 483, pseudogene	3	57534565	57534672	1	3p14.3	36.11	snRNA			RNU6-483P
16959503	2.05115	1.03643	0.000226536	0.0529677	False	16959503	RNU6-1174P		ENSG00000253087	RNA, U6 small nuclear 1174, pseudogene	3	134499369	134499469	-1	3q22.2	39.6	snRNA			RNU6-1174P
17118360	2.04976	1.03545	0.000229656	0.053087	False	17118360	RP11-316J7.4		ENSG00000253299		8	101177454	101177706	-1	8q22.2	41.9	pseudogene			RP11-316J7.4
16775546	2.04542	1.0324	0.00023965	0.0541662	False	16775546	SCEL	8796	ENSG00000136155	sciellin	13	78109809	78219398	1	13q22.3	37.89	protein_coding			SCEL
16801028	2.04298	1.03068	0.000245468	0.0548715	False	16801028	RNA5SP395		ENSG00000252376	RNA, 5S ribosomal pseudogene 395	15	50755578	50755695	1	15q21.2	45.76	rRNA			RNA5SP395
16882536	2.03101	1.0222	0.000276067	0.0610407	False	16882536														16882536
16887702	2.02731	1.01956	0.000286276	0.0619514	False	16887702	ITGA6	3655	ENSG00000091409	integrin, alpha 6	2	173292082	173371181	1	2q31.1	41.78	protein_coding			ITGA6
17051578	2.01893	1.01359	0.000310753	0.0639545	False	17051578	CPA5	93979	ENSG00000266292	carboxypeptidase A5	HG1308_PATCH	129984656	130008571	1	HG1308_PATCHq32.2	50.61	protein_coding			CPA5
17011798	2.01774	1.01274	0.000314397	0.0639545	False	17011798	AL357514.1		ENSG00000252215		6	112853384	112853487	1	6q21	24.04	miRNA			AL357514.1
16702501	2.01121	1.00807	0.00033513	0.0661866	False	16702501	snoU13		ENSG00000238900	Small nucleolar RNA U13	10	12187662	12187765	1	10p14	47.12	snoRNA			snoU13
16911236	1.99835	0.998807	0.00038004	0.0729319	False	16911236	Y_RNA		ENSG00000207380	Y RNA	20	5945184	5945296	1	20p12.3	38.05	misc_RNA			Y_RNA
17010760	1.98973	0.992575	0.000413368	0.0767695	False	17010760	NT5E	4907	ENSG00000135318	5'-nucleotidase, ecto (CD73)	6	86159809	86205500	1	6q14.3	42.8	protein_coding			NT5E
17083370	1.98796	0.991292	0.000420561	0.0767695	False	17083370	PDCD1LG2	80380	ENSG00000197646	programmed cell death 1 ligand 2	9	5510545	5571282	1	9p24.1	40.55	protein_coding			PDCD1LG2
16674845	1.98508	0.989195	0.000432563	0.077186	False	16674845	LAMC2	3918	ENSG00000058085	laminin, gamma 2	1	183155373	183214035	1	1q25.3	43.28	protein_coding			LAMC2
16706706	1.98378	0.988251	0.000438073	0.0774895	False	16706706	RNU6-441P		ENSG00000207275	RNA, U6 small nuclear 441, pseudogene	10	84100527	84100632	1	10q23.1	40.57	snRNA			RNU6-441P
16973879	1.98056	0.985912	0.000452007	0.0779981	False	16973879	LYAR	55646	ENSG00000145220	Ly1 antibody reactive	4	4269428	4291896	-1	4p16.3	44.01	protein_coding			LYAR
16838094	1.97488	0.981761	0.000477752	0.0810012	False	16838094	SNHG16	100507246	ENSG00000163597	small nucleolar RNA host gene 16 (non-protein coding)	17	74553848	74561430	1	17q25.1	45.22	processed_transcript			SNHG16
16705448	1.97026	0.978383	0.000499714	0.0833211	False	16705448	RNU6-697P		ENSG00000200218	RNA, U6 small nuclear 697, pseudogene	10	70606561	70606667	1	10q22.1	37.38	snRNA			RNU6-697P
16860159	1.96907	0.977511	0.000505529	0.0836054	False	16860159	ZNF714	148206	ENSG00000160352	zinc finger protein 714	19	21264965	21308073	1	19p12	38.78	protein_coding			ZNF714
16706988	1.96244	0.972646	0.000539169	0.0868629	False	16706988														16706988
16788691	1.95155	0.964624	0.000599233	0.0916511	False	16788691	SNORD114-25	767605	ENSG00000200612	small nucleolar RNA, C/D box 114-25	14	101452394	101452465	1	14q32.31	47.22	snoRNA			SNORD114-25
17092640	1.93853	0.954966	0.00067979	0.0994841	False	17092640	RNU6-14P	100873746	ENSG00000207360	RNA, U6 small nuclear 14, pseudogene	9	15776179	15776284	-1	9p22.3	46.23	snRNA			RNU6-14P
16992877	1.92153	0.942254	0.000801207	0.111631	False	16992877	Y_RNA		ENSG00000207420	Y RNA	5	175983705	175983806	1	5q35.2	42.16	misc_RNA			Y_RNA
16826106	1.91924	0.940533	0.000819107	0.112583	False	16826106	RP11-812E19.9		ENSG00000259680	Uncharacterized protein	16	33647044	33647696	-1	16p11.2	53.29	protein_coding			RP11-812E19.9
16746725	1.91811	0.939687	0.000828042	0.113047	False	16746725	RP5-1096D14.3		ENSG00000256706		12	2027117	2032033	1	12p13.33	52.41	antisense			RP5-1096D14.3
16679799	1.91454	0.937	0.000857028	0.115455	False	16679799	OR2T4	127074	ENSG00000196944	olfactory receptor, family 2, subfamily T, member 4	1	248524883	248525929	1	1q44	49.67	protein_coding			OR2T4
17051236	1.91156	0.934751	0.000882013	0.116506	False	17051236	CALU	813	ENSG00000128595	calumenin	7	128379346	128411861	1	7q32.1	39.99	protein_coding			CALU
16780611	1.91077	0.934154	0.000888752	0.116639	False	16780611	RNY3P6		ENSG00000212197	RNA, Ro-associated Y3 pseudogene 6	13	100188573	100188650	-1	13q32.3	46.15	misc_RNA			RNY3P6
16798810	1.90275	0.928087	0.000960051	0.122826	False	16798810	U8		ENSG00000252602	U8 small nucleolar RNA	15	30935128	30935255	1	15q13.2	39.06	snoRNA			U8
16779661	1.89667	0.923465	0.00101789	0.12549	False	16779661	MIR548X2	100616302	ENSG00000263581	microRNA 548x-2	13	66540462	66540561	-1	13q21.32	34	miRNA	hsa-mir-548x-2	MI0016833	MIR548X2
17037047	1.89384	0.921314	0.00104588	0.128165	False	17037047														17037047
17061586	1.88748	0.916458	0.00111174	0.133029	False	17061586	RNA5SP236		ENSG00000251978	RNA, 5S ribosomal pseudogene 236	7	106422046	106422161	-1	7q22.3	47.41	rRNA			RNA5SP236
17087010	1.8806	0.91119	0.00118749	0.13963	False	17087010	RNU6-677P		ENSG00000252723	RNA, U6 small nuclear 677, pseudogene	9	97007971	97008041	1	9q22.32	43.66	snRNA			RNU6-677P
16866931	1.8776	0.90889	0.00122204	0.141243	False	16866931	C19orf35	374872	ENSG00000188305	chromosome 19 open reading frame 35	19	2274631	2282181	-1	19p13.3	59.98	protein_coding			C19orf35
16661435	1.87221	0.904742	0.00128671	0.145413	False	16661435	RP1-159A19.4		ENSG00000237429		1	27852316	27857072	1	1p36.11	58.55	antisense			RP1-159A19.4
16809647	1.8692	0.902423	0.00132424	0.148826	False	16809647														16809647
17000724	1.86464	0.898899	0.00138317	0.152262	False	17000724	HBEGF	1839	ENSG00000113070	heparin-binding EGF-like growth factor	5	139712428	139726216	-1	5q31.3	49.99	protein_coding			HBEGF
16818701	1.86323	0.897808	0.0014019	0.15332	False	16818701	AC007611.1		ENSG00000220993		16	48685242	48685334	1	16q12.1	34.41	miRNA			AC007611.1
16892860	1.86141	0.896395	0.00142651	0.153535	False	16892860														16892860
16985599	1.86	0.895301	0.00144585	0.154798	False	16985599	CCNB1	891	ENSG00000134057	cyclin B1	5	68462837	68474072	1	5q13.2	43.63	protein_coding			CCNB1
17072371	1.85438	0.890938	0.00152534	0.162453	False	17072371	RNU6-628P		ENSG00000222607	RNA, U6 small nuclear 628, pseudogene	8	124275083	124275189	1	8q24.13	39.25	snRNA			RNU6-628P
16754394	1.85375	0.890446	0.00153456	0.162552	False	16754394	RP11-290L1.3		ENSG00000257453		12	76424274	76425158	1	12q21.2	64.52	antisense			RP11-290L1.3
16680342	1.84545	0.883976	0.00166059	0.170604	False	16680342	TMEM240	339453	ENSG00000205090	transmembrane protein 240	1	1470554	1475833	-1	1p36.33	66.02	protein_coding			TMEM240
16748126	1.8343	0.875231	0.00184609	0.184589	False	16748126	RP11-22B23.1		ENSG00000111788		12	9429831	9466684	1	12p13.31	48.9	pseudogene			RP11-22B23.1
16903989	1.83166	0.87315	0.00189293	0.1869	False	16903989	RNU6-932P		ENSG00000212410	RNA, U6 small nuclear 932, pseudogene	2	158842301	158842406	-1	2q24.1	34.91	snRNA			RNU6-932P
16706499	1.82846	0.870632	0.0019511	0.1869	False	16706499	PPIF	10105	ENSG00000108179	peptidylprolyl isomerase F	10	81107225	81115093	1	10q22.3	55.59	protein_coding			PPIF
16781997	1.82765	0.869989	0.0019662	0.1869	False	16781997	TRDJ4		ENSG00000211826	T cell receptor delta joining 4	14	22924241	22924288	1	14q11.2	50	TR_J_gene			TRDJ4
16796854	1.82185	0.865404	0.00207712	0.192058	False	16796854														16796854
16860217	1.81662	0.861256	0.00218238	0.197307	False	16860217	RP11-420K14.6	641367	ENSG00000269845		19	21933549	21936240	1	19p12	43.42	pseudogene			RP11-420K14.6
17006605	1.81497	0.859948	0.00221659	0.198944	False	17006605	HCP5	10866	ENSG00000206337	HLA complex P5 (non-protein coding)	6	31368479	31445283	1	6p21.33	44.5	sense_overlapping			HCP5
16913572	1.81481	0.859816	0.00222005	0.198944	False	16913572	SNORA60	677837	ENSG00000199266	small nucleolar RNA, H/ACA box 60	20	37078013	37078146	1	20q11.23	50.75	snoRNA			SNORA60
17010511	1.80863	0.8549	0.0023532	0.207224	False	17010511	RP11-354K4.2		ENSG00000271945		6	77484700	77485577	1	6q14.1	36.45	lincRNA			RP11-354K4.2
16962661	1.80346	0.850769	0.00247067	0.21478	False	16962661	CLDN1	9076	ENSG00000163347	claudin 1	3	190023490	190040264	-1	3q28	37.41	protein_coding			CLDN1
17001091	1.80142	0.849138	0.00251852	0.21679	False	17001091	AC005370.1		ENSG00000252968		5	142029565	142029647	-1	5q31.3	46.99	miRNA			AC005370.1
16879815	1.79972	0.847771	0.00255927	0.218742	False	16879815	AC016722.4		ENSG00000228925		2	47126414	47135817	1	2p21	43.95	antisense			AC016722.4
16831844	1.79653	0.845211	0.00263721	0.221968	False	16831844	EVPLL	645027	ENSG00000214860	envoplakin-like	17	18280976	18292961	1	17p11.2	57.08	protein_coding			EVPLL
17047851	1.79551	0.844396	0.00266249	0.221968	False	17047851	RNA5SP235		ENSG00000202281	RNA, 5S ribosomal pseudogene 235	7	82647214	82647327	1	7q21.11	46.49	rRNA			RNA5SP235
16865876	1.79239	0.841883	0.00274178	0.22672	False	16865876	ZNF542	147947	ENSG00000240225	zinc finger protein 542	19	56879468	56891197	1	19q13.43	40.44	pseudogene			ZNF542
16880254	1.78759	0.838013	0.00286815	0.231234	False	16880254	RNU6-634P		ENSG00000239189	RNA, U6 small nuclear 634, pseudogene	2	55727086	55727191	1	2p16.1	34.91	snRNA			RNU6-634P
16937925	1.78669	0.837291	0.00289228	0.231234	False	16937925	TMEM43	79188	ENSG00000170876	transmembrane protein 43	3	14166440	14185179	1	3p25.1	52.73	protein_coding			TMEM43
16687909	1.78589	0.836645	0.00291404	0.231234	False	16687909	MIR4711	100616409	ENSG00000266150	microRNA 4711	1	60198899	60198968	-1	1p32.1	47.14	miRNA	hsa-mir-4711	MI0017345	MIR4711
17096998	1.78464	0.835634	0.00294842	0.231234	False	17096998	RNU6-984P		ENSG00000200106	RNA, U6 small nuclear 984, pseudogene	9	111958481	111958589	-1	9q31.3	41.28	snRNA			RNU6-984P
16748590	1.78413	0.83522	0.0029626	0.231234	False	16748590	EMP1	2012	ENSG00000134531	epithelial membrane protein 1	12	13349650	13369708	1	12p13.1	44.88	protein_coding			EMP1
16659794	1.78125	0.832887	0.00304367	0.231361	False	16659794	CLCNKA	1187	ENSG00000186510	chloride channel, voltage-sensitive Ka	1	16345370	16360545	1	1p36.13	59.91	protein_coding			CLCNKA
16983373	1.77962	0.831573	0.00309024	0.232156	False	16983373	FAM105A	54491	ENSG00000145569	family with sequence similarity 105, member A	5	14581884	14615116	1	5p15.2	42.96	protein_coding			FAM105A
17063800	1.77953	0.8315	0.00309282	0.232156	False	17063800	TRBV7-4		ENSG00000253409	T cell receptor beta variable 7-4 (gene/pseudogene)	7	142176329	142176790	-1	7q34	51.73	TR_V_gene			TRBV7-4
16997777	1.77809	0.830325	0.00313503	0.23355	False	16997777	RP11-78C3.1		ENSG00000248112		5	82215195	82216938	-1	5q14.2	39.56	lincRNA			RP11-78C3.1
16748817	1.77762	0.829949	0.00314866	0.23355	False	16748817														16748817
16930947	1.77761	0.829939	0.00314901	0.23355	False	16930947	BIK	638	ENSG00000100290	BCL2-interacting killer (apoptosis-inducing)	22	43506754	43525718	1	22q13.2	54.8	protein_coding			BIK
16797487	1.77733	0.82971	0.00315732	0.23355	False	16797487	IGHV1-18		ENSG00000211945	immunoglobulin heavy variable 1-18	14	106641563	106642056	-1	14q32.33	56.28	IG_V_gene			IGHV1-18
16962726	1.77531	0.828075	0.00321734	0.234578	False	16962726	Y_RNA		ENSG00000200270	Y RNA	3	191359118	191359213	-1	3q28	39.58	misc_RNA			Y_RNA
17001976	1.77279	0.826021	0.00329414	0.236571	False	17001976	NMUR2	56923	ENSG00000132911	neuromedin U receptor 2	5	151771093	151812929	-1	5q33.1	37.97	protein_coding			NMUR2
16703439	1.77251	0.82579	0.00330292	0.236571	False	16703439	LINC00202-2	731789	ENSG00000231976	long intergenic non-protein coding RNA 202-2	10	26932098	26942383	1	10p12.1	45.68	lincRNA			LINC00202-2
17062985	1.77102	0.824578	0.00334913	0.23821	False	17062985	PODXL	5420	ENSG00000128567	podocalyxin-like	7	131185021	131242976	-1	7q32.3	50.47	protein_coding			PODXL
16949663	1.7667	0.821057	0.00348679	0.243963	False	16949663	RN7SKP222		ENSG00000222583	RNA, 7SK small nuclear pseudogene 222	3	191810911	191811225	1	3q28	45.4	misc_RNA			RN7SKP222
16672412	1.76587	0.820377	0.00351397	0.243963	False	16672412	CADM3	57863	ENSG00000162706	cell adhesion molecule 3	1	159141399	159173103	1	1q23.2	46.2	protein_coding			CADM3
16687342	1.76458	0.819323	0.00355648	0.246075	False	16687342	MAGOH	55110	ENSG00000162385	mago-nashi homolog, proliferation-associated (Drosophila)	1	53692564	53704282	-1	1p32.3	41.63	protein_coding			MAGOH
16997146	1.76396	0.818814	0.00357716	0.246666	False	16997146	AC099522.1		ENSG00000183900		5	72742083	72744352	-1	5q13.2	65.99	pseudogene			AC099522.1
16789053	1.75386	0.810537	0.00392936	0.264672	False	16789053	MIR4309	100422954	ENSG00000266015	microRNA 4309	14	103005981	103006063	1	14q32.31	54.22	miRNA	hsa-mir-4309	MI0015837	MIR4309
16812023	1.75023	0.807544	0.00406424	0.269299	False	16812023	RP11-114H24.2	645752	ENSG00000260776		15	78206559	78219188	-1	15q24.3	52	pseudogene			RP11-114H24.2
16963400	1.74882	0.806378	0.00411794	0.271091	False	16963400	U4		ENSG00000272359	U4 spliceosomal RNA	3	196474063	196474195	-1	3q29	36.09	snRNA			U4
16708552	1.74614	0.804171	0.00422135	0.276369	False	16708552	NOLC1	9221	ENSG00000166197	nucleolar and coiled-body phosphoprotein 1	10	103911933	103923627	1	10q24.32	47.23	protein_coding			NOLC1
16707026	1.74336	0.801867	0.00433177	0.277097	False	16707026	CFL1P1	142913	ENSG00000223820	cofilin 1 (non-muscle) pseudogene 1	10	89577685	89605369	1	10q23.31	38.87	pseudogene			CFL1P1
16775102	1.74131	0.800173	0.00441465	0.280634	False	16775102														16775102
17077277	1.74037	0.799396	0.0044531	0.281319	False	17077277	SBF1P1	100133234	ENSG00000248522	SET binding factor 1 pseudogene 1	8	56362069	56367699	-1	8q12.1	60.7	pseudogene			SBF1P1
16950194	1.73781	0.797271	0.0045599	0.285494	False	16950194	RNU6-1194P		ENSG00000252017	RNA, U6 small nuclear 1194, pseudogene	3	324372	324475	-1	3p26.3	40.38	snRNA			RNU6-1194P
16893704	1.73704	0.796634	0.00459241	0.286384	False	16893704	FAM110C	642273	ENSG00000184731	family with sequence similarity 110, member C	2	38814	46870	-1	2p25.3	46.22	protein_coding			FAM110C
16880698	1.73678	0.796414	0.00460366	0.286384	False	16880698	AC007365.1	339807	ENSG00000233694		2	64834109	64843616	1	2p14	50.32	lincRNA			AC007365.1
16903314	1.73467	0.794662	0.00469421	0.290242	False	16903314	AC092652.1		ENSG00000231758		2	144398325	144413748	-1	2q22.3	36	antisense			AC092652.1
16662322	1.73263	0.792961	0.00478374	0.290539	False	16662322	GJB3	2707	ENSG00000188910	gap junction protein, beta 3, 31kDa	1	35246790	35251970	1	1p34.3	56.92	protein_coding			GJB3
16781315	1.73198	0.792419	0.00481256	0.290539	False	16781315	RASA3	22821	ENSG00000185989	RAS p21 protein activator 3	13	114747194	114898086	-1	13q34	56.87	protein_coding			RASA3
16901957	1.72597	0.787406	0.00508679	0.30256	False	16901957	CKAP2L	150468	ENSG00000169607	cytoskeleton associated protein 2-like	2	113493930	113522254	-1	2q13	39.57	protein_coding			CKAP2L
16782092	1.72419	0.785922	0.00517066	0.304874	False	16782092	TRAJ16		ENSG00000211873	T cell receptor alpha joining 16	14	22997487	22997546	1	14q11.2	46.67	TR_J_gene			TRAJ16
16968331	1.72018	0.78256	0.00536525	0.312413	False	16968331	FGF5	2250	ENSG00000138675	fibroblast growth factor 5	4	81187753	81257834	1	4q21.21	37.24	protein_coding			FGF5
17116185	1.71853	0.781179	0.00544709	0.314786	False	17116185	AC010970.1		ENSG00000251966		Y	10033981	10034093	1	Yp11.2	67.26	miRNA			AC010970.1
17095414	1.71775	0.780524	0.00548628	0.315438	False	17095414	RP11-213G2.2		ENSG00000230303		9	88400637	88408395	-1	9q21.33	32.66	lincRNA			RP11-213G2.2
16860395	1.71682	0.779736	0.0055338	0.315898	False	16860395														16860395
16758610	1.71662	0.779568	0.00554398	0.315898	False	16758610	MIR3908	100500909	ENSG00000266655	microRNA 3908	12	124020956	124021081	1	12q24.31	31.75	miRNA	hsa-mir-3908	MI0016412	MIR3908
16692941	1.71223	0.775877	0.00577182	0.320794	False	16692941	RNU6-884P		ENSG00000200759	RNA, U6 small nuclear 884, pseudogene	1	150995222	150995328	-1	1q21.3	43.93	snRNA			RNU6-884P
16978626	1.71186	0.775567	0.00579138	0.321003	False	16978626	RP11-297P16.4		ENSG00000250920		4	104472084	104480284	-1	4q24	43.21	lincRNA			RP11-297P16.4
17108978	1.71124	0.77504	0.0058247	0.3211	False	17108978	FAM9A	171482	ENSG00000183304	family with sequence similarity 9, member A	X	8758836	8769424	-1	Xp22.31	43.22	protein_coding			FAM9A
16677538	1.71009	0.774071	0.00588638	0.321923	False	16677538	RP11-152L7.2	101929631	ENSG00000232100		1	218216847	218232482	1	1q41	37.29	lincRNA			RP11-152L7.2
16721304	1.71008	0.77406	0.0058871	0.321923	False	16721304	TRIM22	10346	ENSG00000132274	tripartite motif containing 22	11	5710919	5758319	1	11p15.4	38.58	protein_coding			TRIM22
16662737	1.70844	0.772679	0.00597609	0.325913	False	16662737	AKIRIN1	79647	ENSG00000174574	akirin 1	1	39456895	39471731	1	1p34.3	43.9	protein_coding			AKIRIN1
16681393	1.70651	0.771049	0.00608264	0.327336	False	16681393	RNU6-304P		ENSG00000201725	RNA, U6 small nuclear 304, pseudogene	1	8943486	8943592	-1	1p36.23	42.99	snRNA			RNU6-304P
16724593	1.70269	0.767812	0.00629941	0.331118	False	16724593	NDUFS3	4722	ENSG00000213619	NADH dehydrogenase (ubiquinone) Fe-S protein 3, 30kDa (NADH-coenzyme Q reductase)	11	47586888	47606114	1	11p11.2	48.67	protein_coding			NDUFS3
16868027	1.70161	0.766899	0.00636178	0.33275	False	16868027	CTD-3193O13.10	388499	ENSG00000269153		19	7944330	7945005	-1	19p13.2	58.73	pseudogene			CTD-3193O13.10
16877297	1.70158	0.766879	0.00636318	0.33275	False	16877297	TRIB2	28951	ENSG00000071575	tribbles pseudokinase 2	2	12857015	12882860	1	2p24.3	47.68	protein_coding			TRIB2
16743257	1.70017	0.765679	0.00644602	0.335395	False	16743257	snoU13		ENSG00000239086	Small nucleolar RNA U13	11	92462496	92462581	-1	11q14.3	44.19	snoRNA			snoU13
16823744	1.70016	0.765668	0.00644674	0.335395	False	16823744	RNU7-63P		ENSG00000238417	RNA, U7 small nuclear 63 pseudogene	16	8799313	8799374	-1	16p13.2	41.94	snRNA			RNU7-63P
16844600	1.69657	0.762617	0.00666179	0.337591	False	16844600	KRTAP4-11	728224	ENSG00000212721	keratin associated protein 4-11	17	39273433	39274606	-1	17q21.2	52.98	protein_coding			KRTAP4-11
16809915	1.69467	0.761004	0.00677811	0.339226	False	16809915														16809915
16704248	1.69452	0.760879	0.0067872	0.339226	False	16704248	ZNF32-AS3	414201	ENSG00000223910	ZNF32 antisense RNA 3	10	44124265	44170151	1	10q11.21	43.51	processed_transcript			ZNF32-AS3
17005996	1.69248	0.759138	0.00691485	0.342243	False	17005996	RNU6-930P		ENSG00000212240	RNA, U6 small nuclear 930, pseudogene	6	28883422	28883521	1	6p22.1	41	snRNA			RNU6-930P
16696612	1.69071	0.757626	0.00702755	0.343665	False	16696612	Y_RNA		ENSG00000206659	Y RNA	1	174991615	174991716	-1	1q25.1	42.16	misc_RNA			Y_RNA
16841455	1.69012	0.75713	0.00706486	0.343665	False	16841455	RNU6-1065P		ENSG00000207242	RNA, U6 small nuclear 1065, pseudogene	17	10761216	10761321	-1	17p12	39.62	snRNA			RNU6-1065P
16861604	1.69006	0.757078	0.00706876	0.343665	False	16861604	SIPA1L3	23094	ENSG00000105738	signal-induced proliferation-associated 1 like 3	19	38397868	38699012	1	19q13.13	49.76	protein_coding			SIPA1L3
17013851	1.6891	0.756255	0.00713109	0.343866	False	17013851	MYCT1	80177	ENSG00000120279	myc target 1	6	153019030	153045702	1	6q25.2	35.55	protein_coding			MYCT1
16698784	1.68813	0.75543	0.00719407	0.34463	False	16698784	C1orf132	407025	ENSG00000203709	chromosome 1 open reading frame 132	1	207974863	208042495	-1	1q32.2	47.92	processed_transcript	hsa-mir-29c	MI0000735	C1orf132
16697695	1.68746	0.754854	0.00723833	0.345639	False	16697695	KIF14	9928	ENSG00000118193	kinesin family member 14	1	200520628	200589862	-1	1q32.1	37.83	protein_coding			KIF14
16986031	1.68567	0.753319	0.00735755	0.348875	False	16986031	MIR4804	100616152	ENSG00000263593	microRNA 4804	5	72174418	72174490	1	5q13.2	45.21	miRNA	hsa-mir-4804	MI0017452	MIR4804
16661029	1.68447	0.752292	0.00743821	0.35025	False	16661029	SCARNA17		ENSG00000252190	small Cajal body-specific RNA 17	1	26332497	26332621	1	1p36.11	52	snoRNA			SCARNA17
16944281	1.68307	0.751094	0.00753339	0.353881	False	16944281	LINC00901	100506724	ENSG00000242385	long intergenic non-protein coding RNA 901	3	116640278	116651085	1	3q13.31	40.17	antisense			LINC00901
16839345	1.68194	0.750124	0.00761118	0.35455	False	16839345	CRK	1398	ENSG00000167193	v-crk avian sarcoma virus CT10 oncogene homolog	17	1323983	1366456	-1	17p13.3	49.13	protein_coding			CRK
16718551	1.67901	0.747613	0.0078161	0.359717	False	16718551														16718551
17062039	1.67787	0.746629	0.00789767	0.362651	False	17062039	SNORA25		ENSG00000202377	Small nucleolar RNA SNORA25	7	115221369	115221496	-1	7q31.2	42.97	snoRNA			SNORA25
17052625	1.67528	0.744405	0.00808497	0.366353	False	17052625	TRBV24-1		ENSG00000211750	T cell receptor beta variable 24-1	7	142364198	142364710	1	7q34	46.59	TR_V_gene			TRBV24-1
17076810	1.67505	0.744207	0.00810185	0.366353	False	17076810	CHRNA6	8973	ENSG00000147434	cholinergic receptor, nicotinic, alpha 6 (neuronal)	8	42607763	42651535	-1	8p11.21	44.71	protein_coding			CHRNA6
16797219	1.67459	0.743807	0.00813596	0.366966	False	16797219														16797219
17004194	1.67328	0.742683	0.00823274	0.369692	False	17004194	FOXQ1	94234	ENSG00000164379	forkhead box Q1	6	1312675	1314992	1	6p25.3	62.17	protein_coding			FOXQ1
16780883	1.67246	0.741971	0.00829448	0.370014	False	16780883	AL354741.1		ENSG00000239050		13	107627286	107627374	-1	13q33.3	40.45	miRNA			AL354741.1
16667544	1.67188	0.741475	0.00833778	0.371131	False	16667544	AL451051.1		ENSG00000252226		1	100295021	100295093	1	1p21.2	41.1	miRNA			AL451051.1
16756132	1.67078	0.740518	0.0084219	0.373242	False	16756132	AC078819.1		ENSG00000215976		12	104378889	104378982	1	12q23.3	40.43	miRNA			AC078819.1
16777058	1.66927	0.73922	0.00853715	0.376709	False	16777058														16777058
16842673	1.66845	0.738508	0.00860095	0.377683	False	16842673	SPAG5	10615	ENSG00000076382	sperm associated antigen 5	17	26904588	26926297	-1	17q11.2	46.5	protein_coding			SPAG5
16709851	1.66818	0.738279	0.00862162	0.377683	False	16709851	MIR4681	100616398	ENSG00000265719	microRNA 4681	10	121137484	121137555	1	10q26.11	59.72	miRNA	hsa-mir-4681	MI0017313	MIR4681
17051342	1.66803	0.738147	0.00863349	0.377683	False	17051342	RP11-309L24.4		ENSG00000239815		7	128506633	128508898	1	7q32.1	53.53	lincRNA			RP11-309L24.4
16696918	1.66682	0.737096	0.00872876	0.379011	False	16696918														16696918
16951675	1.66674	0.737033	0.00873458	0.379011	False	16951675	LINC00692		ENSG00000230891	long intergenic non-protein coding RNA 692	3	25900024	25915191	-1	3p24.2	36.18	protein_coding			LINC00692
16879863	1.66495	0.735482	0.00887702	0.383373	False	16879863	EPCAM	4072	ENSG00000119888	epithelial cell adhesion molecule	2	47572297	47614740	1	2p21	44.35	protein_coding			EPCAM
17009991	1.66436	0.734964	0.00892502	0.383832	False	17009991	Y_RNA		ENSG00000206672	Y RNA	6	68335249	68335357	1	6q12	39.45	misc_RNA			Y_RNA
16800692	1.66354	0.734258	0.00899087	0.385037	False	16800692	RP11-718O11.1		ENSG00000259200		15	45997276	46223267	1	15q21.1	41.12	lincRNA			RP11-718O11.1
16789897	1.66212	0.733025	0.00910697	0.386483	False	16789897	RNA5SP381		ENSG00000251885	RNA, 5S ribosomal pseudogene 381	14	20614276	20614314	-1	14q11.2	43.59	rRNA			RNA5SP381
16671041	1.66172	0.732678	0.00913979	0.386483	False	16671041	LCE2C	353140	ENSG00000187180	late cornified envelope 2C	1	152647771	152649050	1	1q21.3	49.3	protein_coding			LCE2C
16692557	1.66154	0.732523	0.00915453	0.386483	False	16692557	RNVU1-15	101954267	ENSG00000207205	RNA, variant U1 small nuclear 15	1	148604908	148605072	-1	1q21.2	52.73	snRNA			RNVU1-15
16873060	1.66022	0.731375	0.00926432	0.39012	False	16873060	PLAUR	5329	ENSG00000011422	plasminogen activator, urokinase receptor	19	44150247	44174699	-1	19q13.31	49.94	protein_coding			PLAUR
16756307	1.66001	0.731189	0.00928219	0.39012	False	16756307														16756307
16761615	1.65952	0.730762	0.0093234	0.39024	False	16761615	RNU6-1295P		ENSG00000207010	RNA, U6 small nuclear 1295, pseudogene	12	12442161	12442263	-1	12p13.2	39.81	snRNA			RNU6-1295P
17081124	1.65922	0.730504	0.00934834	0.390437	False	17081124	FAM49B	51571	ENSG00000153310	family with sequence similarity 49, member B	8	130851839	131029375	-1	8q24.21	42.04	protein_coding			FAM49B
17019829	1.6587	0.730049	0.00939255	0.390437	False	17019829	RNU7-65P		ENSG00000252457	RNA, U7 small nuclear 65 pseudogene	6	49312460	49312521	-1	6p12.3	40.32	snRNA			RNU7-65P
17079515	1.65745	0.728962	0.00949889	0.39235	False	17079515	RN7SKP85		ENSG00000223281	RNA, 7SK small nuclear pseudogene 85	8	99933461	99933778	-1	8q22.2	49.37	misc_RNA			RN7SKP85
16847711	1.65691	0.728493	0.00954503	0.393047	False	16847711	GH1	2688	ENSG00000259384	growth hormone 1	17	61994560	61996179	-1	17q23.3	56.6	protein_coding			GH1
16751554	1.65612	0.727808	0.00961283	0.394242	False	16751554	KRT18	3875	ENSG00000111057	keratin 18	12	53342655	53346685	1	12q13.13	56.19	protein_coding			KRT18
17049003	1.65573	0.727464	0.00964706	0.39485	False	17049003	GS1-259H13.2		ENSG00000244219		7	99195689	99208439	1	7q22.1	50.62	lincRNA			GS1-259H13.2
16949397	1.65431	0.726227	0.00977101	0.396392	False	16949397	ADIPOQ	9370	ENSG00000181092	adiponectin, C1Q and collagen domain containing	3	186560463	186576252	1	3q27.3	43.88	protein_coding			ADIPOQ
16929497	1.65297	0.725063	0.009889	0.396769	False	16929497	ISX	91464	ENSG00000175329	intestine-specific homeobox	22	35462129	35483380	1	22q12.3	47.22	protein_coding			ISX
16728227	1.64873	0.721355	0.0102732	0.406571	False	16728227	MYEOV	26579	ENSG00000172927	myeloma overexpressed	11	69061605	69182494	1	11q13.3	49.09	protein_coding			MYEOV
16805213	1.64817	0.720865	0.010325	0.406571	False	16805213	RP11-386M24.3		ENSG00000258676		15	93124059	93143775	1	15q26.1	46.21	lincRNA			RP11-386M24.3
16850892	1.64665	0.719533	0.0104668	0.406722	False	16850892	Y_RNA		ENSG00000207092	Y RNA	18	9250108	9250209	1	18p11.22	40.2	misc_RNA			Y_RNA
17061125	1.64659	0.719478	0.0104727	0.406722	False	17061125	RP11-514P8.8		ENSG00000272949		7	102123791	102184211	-1	7q22.1	55.76	processed_transcript			RP11-514P8.8
16697668	1.64485	0.717958	0.0106368	0.406722	False	16697668	AC105941.1		ENSG00000239006		1	199166208	199166312	-1	1q32.1	37.14	miRNA			AC105941.1
16828448	1.64485	0.717957	0.0106369	0.406722	False	16828448	RNU6-758P		ENSG00000252101	RNA, U6 small nuclear 758, pseudogene	16	75320610	75320696	-1	16q23.1	40.23	snRNA			RNU6-758P
16817017	1.64457	0.717711	0.0106637	0.406979	False	16817017	PLK1	5347	ENSG00000166851	polo-like kinase 1	16	23688977	23701688	1	16p12.2	50.69	protein_coding			PLK1
16788622	1.64287	0.716217	0.0108276	0.409613	False	16788622	AL132709.5	100507242	ENSG00000225746		14	101403738	101426536	1	14q32.31	32.9	lincRNA			AL132709.5
16855123	1.64137	0.714904	0.0109734	0.411647	False	16855123	RNU6-708P		ENSG00000206944	RNA, U6 small nuclear 708, pseudogene	18	45696155	45696261	-1	18q21.1	42.06	snRNA			RNU6-708P
16789078	1.64059	0.714213	0.0110508	0.412069	False	16789078	Y_RNA		ENSG00000202459	Y RNA	14	103161725	103161832	1	14q32.31	46.3	misc_RNA			Y_RNA
16839462	1.64053	0.714162	0.0110567	0.412069	False	16839462	RILP	83547	ENSG00000167705	Rab interacting lysosomal protein	17	1549444	1553371	-1	17p13.3	64.33	protein_coding			RILP
16879046	1.63949	0.713249	0.0111597	0.412069	False	16879046														16879046
16919136	1.63871	0.712561	0.011238	0.412069	False	16919136	RN7SKP185		ENSG00000199683	RNA, 7SK small nuclear pseudogene 185	20	36603558	36603883	-1	20q11.23	53.07	misc_RNA			RN7SKP185
16869624	1.63805	0.711981	0.0113045	0.412069	False	16869624	DDX39A	10212	ENSG00000123136	DEAD (Asp-Glu-Ala-Asp) box polypeptide 39A	19	14519631	14530192	-1	19p13.12	55.52	protein_coding			DDX39A
16824915	1.63798	0.711914	0.0113121	0.412069	False	16824915	RRN3P1		ENSG00000248124	RNA polymerase I transcription factor homolog (S. cerevisiae) pseudogene 1	16	21807951	21831731	-1	16p12.2	41.3	pseudogene			RRN3P1
16819926	1.63786	0.711813	0.0113237	0.412069	False	16819926	CES4A	283848	ENSG00000172824	carboxylesterase 4A	16	67022492	67043661	1	16q22.1	51.15	protein_coding			CES4A
16916515	1.63728	0.711301	0.0113827	0.41253	False	16916515	SIRPG	55423	ENSG00000089012	signal-regulatory protein gamma	20	1609798	1638425	-1	20p13	43.73	protein_coding			SIRPG
16854754	1.63714	0.711176	0.0113972	0.41253	False	16854754	CELF4	56853	ENSG00000101489	CUGBP, Elav-like family member 4	18	34823010	35146000	-1	18q12.2	52.35	protein_coding			CELF4
16779956	1.63624	0.71038	0.0114894	0.414394	False	16779956	MIR3665	100500861	ENSG00000266325	microRNA 3665	13	78272147	78272251	-1	13q22.3	77.14	miRNA	hsa-mir-3665	MI0016066	MIR3665
16989052	1.63499	0.709283	0.0116178	0.416613	False	16989052	Y_RNA		ENSG00000202533	Y RNA	5	131803839	131803949	1	5q31.1	42.34	misc_RNA			Y_RNA
17005512	1.63478	0.709094	0.01164	0.416613	False	17005512														17005512
17103742	1.6339	0.708317	0.0117318	0.418035	False	17103742	MIR532	693124	ENSG00000207758	microRNA 532	X	49767754	49767844	1	Xp11.23	51.65	miRNA	hsa-mir-532	MI0003205	MIR532
16935989	1.6322	0.706818	0.0119108	0.421373	False	16935989	MIR1249	100302149	ENSG00000221598	microRNA 1249	22	45596835	45596900	-1	22q13.31	65.15	miRNA	hsa-mir-1249	MI0006384	MIR1249
16663514	1.63193	0.706582	0.0119391	0.421642	False	16663514	CDC20	991	ENSG00000117399	cell division cycle 20	1	43824626	43828874	1	1p34.2	52.2	protein_coding			CDC20
16809919	1.63113	0.705872	0.012025	0.423366	False	16809919	RN7SKP95		ENSG00000199730	RNA, 7SK small nuclear pseudogene 95	15	58996051	58996353	-1	15q21.3	50.5	misc_RNA			RN7SKP95
16852812	1.63092	0.705684	0.0120478	0.423366	False	16852812	SERPINB5	5268	ENSG00000206075	serpin peptidase inhibitor, clade B (ovalbumin), member 5	18	61143994	61172318	1	18q21.33	41.84	protein_coding			SERPINB5
16942991	1.63039	0.705214	0.0121049	0.424549	False	16942991	ARL13B	200894	ENSG00000169379	ADP-ribosylation factor-like 13B	3	93698983	93774512	1	3q11.1	36.2	protein_coding			ARL13B
16709128	1.62986	0.704746	0.0121621	0.425453	False	16709128	DUSP5	1847	ENSG00000138166	dual specificity phosphatase 5	10	112257596	112271302	1	10q25.2	49.09	protein_coding			DUSP5
16870150	1.62804	0.703134	0.0123609	0.429641	False	16870150	USHBP1	83878	ENSG00000130307	Usher syndrome 1C binding protein 1	19	17359985	17393595	-1	19p13.11	53.45	protein_coding			USHBP1
17003454	1.62775	0.702878	0.0123928	0.429641	False	17003454	RP11-1026M7.3		ENSG00000248943		5	177228205	177230345	-1	5q35.3	46.24	lincRNA			RP11-1026M7.3
16850505	1.62677	0.702009	0.0125014	0.430985	False	16850505														16850505
16674518	1.62461	0.700096	0.0127433	0.435672	False	16674518														16674518
17057303	1.62382	0.699395	0.0128332	0.436167	False	17057303	RNU6-1097P		ENSG00000200456	RNA, U6 small nuclear 1097, pseudogene	7	44543372	44543478	-1	7p13	42.06	snRNA			RNU6-1097P
16844817	1.62317	0.698817	0.0129075	0.43688	False	16844817	KRT16	3868	ENSG00000186832	keratin 16	17	39766030	39772151	-1	17q21.2	59.38	protein_coding			KRT16
16864234	1.62268	0.698382	0.0129637	0.437327	False	16864234	BCL2L12	83596	ENSG00000126453	BCL2-like 12 (proline rich)	19	50168823	50177173	1	19q13.33	54.38	protein_coding			BCL2L12
16833736	1.62225	0.697992	0.0130144	0.437974	False	16833736	CTD-2206N4.4	100131347	ENSG00000263818		17	37213272	37269443	1	17q12	51.12	pseudogene			CTD-2206N4.4
17098266	1.62076	0.69667	0.0131873	0.441321	False	17098266														17098266
16803901	1.62069	0.696607	0.0131956	0.441321	False	16803901	ADAMTS7P1		ENSG00000259785	ADAMTS7 pseudogene 1	15	82590891	82626963	1	15q25.2	57.27	pseudogene			ADAMTS7P1
16806178	1.62036	0.696318	0.0132336	0.441321	False	16806178	MIR4715	100616474	ENSG00000266517	microRNA 4715	15	26093894	26093972	-1	15q12	49.37	miRNA	hsa-mir-4715	MI0017349	MIR4715
17095043	1.62001	0.696004	0.0132751	0.441321	False	17095043	RFK	55312	ENSG00000135002	riboflavin kinase	9	79000433	79009433	-1	9q21.13	40.38	protein_coding			RFK
16994680	1.61999	0.695987	0.0132774	0.441321	False	16994680	RNA5SP180		ENSG00000251990	RNA, 5S ribosomal pseudogene 180	5	17157080	17157180	-1	5p15.1	43.56	rRNA			RNA5SP180
16806435	1.61867	0.694805	0.0134345	0.44296	False	16806435	GOLGA6L7P	728310	ENSG00000261649	golgin A6 family-like 7, pseudogene	15	29087381	29093821	-1	15q13.1	52.26	pseudogene			GOLGA6L7P
17050340	1.61792	0.694143	0.0135233	0.44296	False	17050340	AC004014.3		ENSG00000229603		7	108549510	108592723	1	7q31.1	37.47	lincRNA			AC004014.3
16930516	1.61739	0.693664	0.013588	0.44296	False	16930516	snoU13		ENSG00000238887	Small nucleolar RNA U13	22	41310883	41310986	1	22q13.2	46.15	snoRNA			snoU13
16851230	1.61735	0.693635	0.0135918	0.44296	False	16851230	ANKRD20A5P		ENSG00000186481	ankyrin repeat domain 20 family, member A5, pseudogene	18	14179096	14249455	1	18p11.21	37.38	pseudogene			ANKRD20A5P
16781821	1.61728	0.693573	0.0136002	0.44296	False	16781821	TRAV1-2		ENSG00000256553	T cell receptor alpha variable 1-2	14	22111109	22111798	1	14q11.2	43.62	TR_V_gene			TRAV1-2
17064984	1.61652	0.692892	0.0136926	0.444233	False	17064984	ESYT2	57488	ENSG00000117868	extended synaptotagmin-like protein 2	7	158523686	158622944	-1	7q36.3	43.39	protein_coding			ESYT2
16715053	1.61546	0.691945	0.0138218	0.444735	False	16715053	RNU6-571P		ENSG00000206855	RNA, U6 small nuclear 571, pseudogene	10	70671409	70671515	-1	10q22.1	42.06	snRNA			RNU6-571P
16811638	1.61504	0.691569	0.0138734	0.444735	False	16811638	SEMA7A	8482	ENSG00000138623	semaphorin 7A, GPI membrane anchor (John Milton Hagen blood group)	15	74701630	74726808	-1	15q24.1	57.93	protein_coding			SEMA7A
16834632	1.61431	0.690914	0.0139638	0.444735	False	16834632	RNU6-971P		ENSG00000252729	RNA, U6 small nuclear 971, pseudogene	17	41550953	41551058	1	17q21.31	40.57	snRNA			RNU6-971P
16797463	1.61401	0.690648	0.0140007	0.444735	False	16797463	IGHV1-8		ENSG00000211939	immunoglobulin heavy variable 1-8	14	106539079	106539577	-1	14q32.33	53.71	IG_V_gene			IGHV1-8
17048467	1.61371	0.690381	0.0140377	0.444735	False	17048467														17048467
16783170	1.61363	0.690309	0.0140477	0.444735	False	16783170	CTD-2213F21.2	101927124	ENSG00000250365		14	31889492	31922089	1	14q12	39.7	antisense			CTD-2213F21.2
16960054	1.61307	0.689806	0.0141179	0.444735	False	16960054	PCOLCE2	26577	ENSG00000163710	procollagen C-endopeptidase enhancer 2	3	142534764	142608045	-1	3q23	40.92	protein_coding			PCOLCE2
17116974	1.61296	0.689713	0.0141309	0.444735	False	17116974														17116974
17117588	1.61281	0.689575	0.0141501	0.444735	False	17117588	RP11-669B18.1		ENSG00000257199		12	77377859	77378449	-1	12q21.2	48.9	pseudogene			RP11-669B18.1
16956242	1.61231	0.68913	0.0142126	0.444735	False	16956242	AC112219.1		ENSG00000212070		3	72311473	72311579	-1	3p13	34.58	miRNA			AC112219.1
17020044	1.61182	0.688692	0.0142743	0.444735	False	17020044	TRAM2	9697	ENSG00000065308	translocation associated membrane protein 2	6	52362200	52441713	-1	6p12.2	46.6	protein_coding			TRAM2
16764066	1.61142	0.688329	0.0143255	0.445579	False	16764066	RNU6-600P		ENSG00000199394	RNA, U6 small nuclear 600, pseudogene	12	49285913	49286011	-1	12q13.12	39.39	snRNA			RNU6-600P
16829085	1.61106	0.688008	0.0143709	0.44631	False	16829085	SLC7A5	8140	ENSG00000103257	solute carrier family 7 (amino acid transporter light chain, L system), member 5	16	87863629	87903094	-1	16q24.2	58.41	protein_coding			SLC7A5
16701687	1.60834	0.68557	0.0147207	0.454984	False	16701687	RNU6-1205P		ENSG00000200495	RNA, U6 small nuclear 1205, pseudogene	1	249206889	249206994	-1	1q44	40.57	snRNA			RNU6-1205P
17006761	1.60819	0.685438	0.0147397	0.454984	False	17006761	Y_RNA		ENSG00000201207	Y RNA	6	31631065	31631178	1	6p21.33	42.98	misc_RNA			Y_RNA
16902096	1.60617	0.683624	0.0150051	0.461619	False	16902096	MIR4782	100616208	ENSG00000265429	microRNA 4782	2	114478867	114478945	-1	2q14.1	37.97	miRNA	hsa-mir-4782	MI0017427	MIR4782
17052542	1.60521	0.682762	0.0151325	0.462614	False	17052542	RP11-1220K2.2		ENSG00000257743	Putative inactive maltase-glucoamylase-like protein LOC93432	7	141811549	141922124	1	7q34	38.53	protein_coding			RP11-1220K2.2
16784576	1.605	0.682572	0.0151608	0.462614	False	16784576	RNU6-1204P		ENSG00000200818	RNA, U6 small nuclear 1204, pseudogene	14	57291704	57291810	1	14q22.3	42.06	snRNA			RNU6-1204P
16926270	1.60447	0.682101	0.015231	0.463231	False	16926270	RNU6-859P		ENSG00000199598	RNA, U6 small nuclear 859, pseudogene	21	45339676	45339782	-1	21q22.3	47.66	snRNA			RNU6-859P
16806584	1.60445	0.682077	0.0152346	0.463231	False	16806584	RNU6-466P		ENSG00000212526	RNA, U6 small nuclear 466, pseudogene	15	31248451	31248553	-1	15q13.3	39.81	snRNA			RNU6-466P
16886285	1.60247	0.6803	0.0155021	0.467871	False	16886285	RNU7-2P		ENSG00000251905	RNA, U7 small nuclear 2 pseudogene	2	146902724	146902785	1	2q22.3	38.71	snRNA			RNU7-2P
16794949	1.60214	0.679997	0.0155481	0.468231	False	16794949	RNU4ATAC14P		ENSG00000252013	RNA, U4atac small nuclear 14, pseudogene	14	75668784	75668872	-1	14q24.3	39.33	snRNA			RNU4ATAC14P
16979110	1.6013	0.679242	0.0156633	0.468677	False	16979110	MIR302B	442894	ENSG00000249532	microRNA 302b	4	113567632	113571207	-1	4q25	33.61	antisense	hsa-mir-302b	MI0000772	MIR302B
17114740	1.60127	0.679217	0.0156671	0.468677	False	17114740	SPANXN3	139067	ENSG00000189252	SPANX family, member N3	X	142596564	142605303	-1	Xq27.3	46.6	protein_coding			SPANXN3
16709194	1.60068	0.678681	0.0157493	0.468997	False	16709194	RN7SKP288		ENSG00000252036	RNA, 7SK small nuclear pseudogene 288	10	112516214	112516481	1	10q25.2	48.13	misc_RNA			RN7SKP288
16930221	1.5986	0.676808	0.0160398	0.473893	False	16930221														16930221
16798919	1.59852	0.676736	0.0160511	0.473893	False	16798919	ARHGAP11A	9824	ENSG00000198826	Rho GTPase activating protein 11A	15	32907345	32932150	1	15q13.3	37.89	protein_coding			ARHGAP11A
16972819	1.5982	0.676448	0.0160963	0.47394	False	16972819	RNU6-1053P		ENSG00000251739	RNA, U6 small nuclear 1053, pseudogene	4	184627084	184627184	1	4q35.1	46.53	snRNA			RNU6-1053P
16950440	1.5969	0.67527	0.0162818	0.476554	False	16950440	OXTR	5021	ENSG00000180914	oxytocin receptor	3	8792094	8811314	-1	3p25.3	50	protein_coding			OXTR
17094074	1.59566	0.674156	0.016459	0.479055	False	17094074	RNU7-124P		ENSG00000251745	RNA, U7 small nuclear 124 pseudogene	9	37936704	37936765	-1	9p13.2	37.1	snRNA			RNU7-124P
16694452	1.59561	0.674106	0.0164671	0.479055	False	16694452	SNORA26		ENSG00000252236	Small nucleolar RNA SNORA26	1	156161854	156161994	-1	1q22	47.52	snoRNA			SNORA26
16661027	1.59557	0.67407	0.0164729	0.479055	False	16661027	SCARNA17		ENSG00000252190	small Cajal body-specific RNA 17	1	26332497	26332621	1	1p36.11	52	snoRNA			SCARNA17
17069968	1.59532	0.673847	0.0165086	0.479055	False	17069968	RP11-142A23.1		ENSG00000253317		8	73108569	73114504	1	8q13.3	40.31	lincRNA			RP11-142A23.1
16924183	1.59508	0.673633	0.0165429	0.479367	False	16924183	ANKRD20A11P	391267	ENSG00000215559	ankyrin repeat domain 20 family, member A11, pseudogene	21	15281895	15352758	-1	21q11.2	37.2	pseudogene			ANKRD20A11P
16819745	1.5946	0.673191	0.016614	0.480743	False	16819745	RNU4-58P		ENSG00000200062	RNA, U4 small nuclear 58, pseudogene	16	59574030	59574170	1	16q21	42.55	snRNA			RNU4-58P
16836492	1.59311	0.67185	0.0168315	0.485653	False	16836492	PRR11	55771	ENSG00000068489	proline rich 11	17	57232860	57282066	1	17q22	44.47	protein_coding			PRR11
16814278	1.59139	0.670284	0.0170886	0.489181	False	16814278	CAPN15	6650	ENSG00000103326	calpain 15	16	577717	604636	1	16p13.3	65.01	protein_coding			CAPN15
16847207	1.59127	0.670181	0.0171055	0.489181	False	16847207	RNU1-85P		ENSG00000200997	RNA, U1 small nuclear 85, pseudogene	17	56756888	56757051	-1	17q22	41.46	snRNA			RNU1-85P
17094530	1.59081	0.669764	0.0171747	0.489181	False	17094530	FOXD4L6	653404	ENSG00000204793	forkhead box D4-like 6	9	69199480	69202204	-1	9q21.11	55.96	protein_coding			FOXD4L6
16972850	1.59026	0.669258	0.0172588	0.489649	False	16972850	PRIMPOL	201973	ENSG00000164306	primase and polymerase (DNA-directed)	4	185570767	185616117	1	4q35.1	41.31	protein_coding			PRIMPOL
16901799	1.58981	0.668858	0.0173256	0.489881	False	16901799	MIR4435-1HG	101930489	ENSG00000172965	MIR4435-1 host gene (non-protein coding)	2	111953927	112252677	-1	2q13	44.65	lincRNA			MIR4435-1HG
16969646	1.58936	0.668445	0.0173948	0.490091	False	16969646	RNU6-431P		ENSG00000206601	RNA, U6 small nuclear 431, pseudogene	4	109573306	109573412	1	4q25	43.93	snRNA			RNU6-431P
16670248	1.58829	0.667475	0.0175584	0.493985	False	16670248	PPIAL4E		ENSG00000231267	peptidylprolyl isomerase A (cyclophilin A)-like 4E	1	148644011	148644795	1	1q21.2	45.73	pseudogene			PPIAL4E
16865100	1.58814	0.667337	0.0175816	0.493985	False	16865100	AC011453.1		ENSG00000265569		19	54261123	54261223	1	19q13.42	57.43	miRNA			AC011453.1
16802519	1.58558	0.665013	0.0179793	0.498278	False	16802519	KIF23	9493	ENSG00000137807	kinesin family member 23	15	69706585	69740764	1	15q23	39.36	protein_coding			KIF23
16828808	1.58429	0.663834	0.018184	0.50109	False	16828808	RNA5SP433		ENSG00000201361	RNA, 5S ribosomal pseudogene 433	16	84296421	84296534	-1	16q24.1	52.63	rRNA			RNA5SP433
16859105	1.58115	0.660974	0.0186891	0.510299	False	16859105	SYDE1	85360	ENSG00000105137	synapse defective 1, Rho GTPase, homolog 1 (C. elegans)	19	15218214	15225799	1	19p13.12	60.24	protein_coding			SYDE1
16899982	1.58044	0.660328	0.0188049	0.51131	False	16899982														16899982
16932568	1.58026	0.660165	0.0188342	0.51131	False	16932568	RNU6-225P		ENSG00000207343	RNA, U6 small nuclear 225, pseudogene	22	20771087	20771189	-1	22q11.21	45.63	snRNA			RNU6-225P
16909739	1.57974	0.659689	0.0189201	0.51131	False	16909739	AC114814.4		ENSG00000226542		2	235993466	235997230	-1	2q37.2	50.36	lincRNA			AC114814.4
16917650	1.57967	0.659627	0.0189313	0.51131	False	16917650	AL121761.1		ENSG00000239120		20	19715460	19715553	-1	20p11.23	50	miRNA			AL121761.1
16915748	1.57958	0.659538	0.0189473	0.51131	False	16915748	MRGBP	55257	ENSG00000101189	MRG/MORF4L binding protein	20	61427805	61431945	1	20q13.33	60.66	protein_coding			MRGBP
17071110	1.57952	0.659485	0.018957	0.51131	False	17071110	RNU6-690P		ENSG00000202112	RNA, U6 small nuclear 690, pseudogene	8	96611342	96611447	1	8q22.1	39.62	snRNA			RNU6-690P
16888073	1.57939	0.659372	0.0189774	0.51131	False	16888073														16888073
17033637	1.57825	0.658328	0.0191673	0.511682	False	17033637														17033637
16681304	1.57758	0.657709	0.0192808	0.513711	False	16681304	ERRFI1	54206	ENSG00000116285	ERBB receptor feedback inhibitor 1	1	8064464	8086368	-1	1p36.23	42.8	protein_coding			ERRFI1
16832426	1.5772	0.657363	0.0193444	0.513711	False	16832426	PPY2	23614	ENSG00000265060	pancreatic polypeptide 2	17	26574470	26575315	1	17q11.2	61.82	pseudogene			PPY2
17110367	1.57677	0.656975	0.0194161	0.514943	False	17110367	MIR222	407007	ENSG00000207725	microRNA 222	X	45606421	45606530	-1	Xp11.3	50.91	miRNA	hsa-mir-222	MI0000299	MIR222
16870759	1.57636	0.656595	0.0194863	0.515365	False	16870759	ZNF682	91120	ENSG00000197124	zinc finger protein 682	19	20107867	20150315	-1	19p12	41.4	protein_coding			ZNF682
16878690	1.57609	0.656354	0.019531	0.515365	False	16878690	AC109642.1		ENSG00000235997		2	30569525	30575297	1	2p23.1	47.93	lincRNA			AC109642.1
17086634	1.57542	0.655733	0.0196467	0.517686	False	17086634	CKS2	1164	ENSG00000123975	CDC28 protein kinase regulatory subunit 2	9	91926113	91931618	1	9q22.2	38.43	protein_coding			CKS2
16852127	1.57475	0.655123	0.0197608	0.519347	False	16852127	RNA5SP455		ENSG00000202060	RNA, 5S ribosomal pseudogene 455	18	41651548	41651666	1	18q12.3	47.9	rRNA			RNA5SP455
16852622	1.57345	0.653933	0.0199853	0.523219	False	16852622	MALT1	10892	ENSG00000172175	mucosa associated lymphoid tissue lymphoma translocation gene 1	18	56338618	56417371	1	18q21.32	39	protein_coding			MALT1
17071983	1.57273	0.653268	0.0201117	0.523659	False	17071983	RP11-1101K5.1		ENSG00000253434		8	112388868	112555202	1	8q23.3	34.2	lincRNA			RP11-1101K5.1
16992059	1.57264	0.653192	0.0201262	0.523659	False	16992059	CTC-558O2.1	101927969	ENSG00000254042		5	168133572	168147889	1	5q34	46.46	antisense			CTC-558O2.1
16992051	1.57231	0.652884	0.020185	0.523659	False	16992051	FBLL1		ENSG00000188573	fibrillarin-like 1	5	167956121	167957639	1	5q34	69.39	protein_coding			FBLL1
17002563	1.57186	0.652468	0.0202646	0.523659	False	17002563	CTC-286N12.1		ENSG00000254297		5	166723239	166730377	-1	5q34	46.53	antisense			CTC-286N12.1
16798242	1.57162	0.652249	0.0203066	0.523659	False	16798242	SNORD116-30		ENSG00000252277	small nucleolar RNA, C/D box 116-30	15	25353415	25353499	1	15q11.2	35.29	snoRNA			SNORD116-30
16989861	1.57152	0.652165	0.0203229	0.523659	False	16989861	SNORA74		ENSG00000252213	Small nucleolar RNA SNORA74	5	138611869	138612009	1	5q31.2	53.19	snoRNA			SNORA74
16927840	1.57118	0.651851	0.0203832	0.523659	False	16927840	IGLV3-1		ENSG00000211673	immunoglobulin lambda variable 3-1	22	23222886	23223576	1	22q11.22	59.04	IG_V_gene			IGLV3-1
16690133	1.5708	0.651496	0.0204519	0.523659	False	16690133	RP11-84O12.4	100128787	ENSG00000230402		1	101092605	101106169	-1	1p21.2	40.9	lincRNA			RP11-84O12.4
17083620	1.57061	0.651327	0.0204846	0.523659	False	17083620	Y_RNA		ENSG00000222658	Y RNA	9	12885320	12885416	1	9p23	37.11	misc_RNA			Y_RNA
17117734	1.57058	0.651299	0.0204899	0.523659	False	17117734														17117734
17108827	1.57053	0.651251	0.0204992	0.523659	False	17108827	PRKX	5613	ENSG00000183943	protein kinase, X-linked	X	3522411	3631649	-1	Xp22.33	45.74	protein_coding			PRKX
16711596	1.57043	0.65116	0.020517	0.523659	False	16711596	RNU6-535P		ENSG00000207453	RNA, U6 small nuclear 535, pseudogene	10	7528665	7528771	-1	10p14	42.99	snRNA			RNU6-535P
16851344	1.56999	0.650753	0.020596	0.524659	False	16851344	SNRPD1	6632	ENSG00000167088	small nuclear ribonucleoprotein D1 polypeptide 16kDa	18	19192228	19210417	1	18q11.2	42.47	protein_coding			SNRPD1
16967182	1.56901	0.649853	0.0207718	0.525909	False	16967182	RP11-622J8.1		ENSG00000249111		4	60018552	60041864	1	4q13.1	35.63	lincRNA			RP11-622J8.1
16871718	1.56893	0.64978	0.0207861	0.525909	False	16871718	ZNF850	342892	ENSG00000267041	zinc finger protein 850	19	37205285	37263727	-1	19q13.12	41.15	protein_coding			ZNF850
16761460	1.56805	0.648973	0.0209448	0.526551	False	16761460	TAS2R9	50835	ENSG00000121381	taste receptor, type 2, member 9	12	10961693	10962767	-1	12p13.2	39.72	protein_coding			TAS2R9
16941689	1.5675	0.64847	0.0210444	0.526551	False	16941689	SNORD19B		ENSG00000238862	small nucleolar RNA, C/D box 19B	3	52724760	52724843	1	3p21.1	30.95	snoRNA			SNORD19B
16915211	1.56637	0.647424	0.0212526	0.528688	False	16915211	AL354984.2		ENSG00000221385		20	56642512	56642663	1	20q13.32	28.95	miRNA			AL354984.2
16877795	1.56629	0.647355	0.0212665	0.528688	False	16877795	EFR3B	22979	ENSG00000084710	EFR3 homolog B (S. cerevisiae)	2	25264999	25378243	1	2p23.3	48.29	protein_coding			EFR3B
17033974	1.56591	0.646999	0.0213378	0.528688	False	17033974														17033974
16879376	1.56465	0.645838	0.0215718	0.53076	False	16879376	RNU4-63P		ENSG00000223245	RNA, U4 small nuclear 63, pseudogene	2	42098411	42098528	1	2p21	56.78	snRNA			RNU4-63P
16700070	1.56462	0.64581	0.0215775	0.53076	False	16700070	ITPKB-IT1	100506443	ENSG00000228382	ITPKB intronic transcript 1 (non-protein coding)	1	226844341	226862768	-1	1q42.12	48.39	sense_intronic			ITPKB-IT1
16692426	1.56372	0.644981	0.021746	0.532961	False	16692426	RP11-495P10.8		ENSG00000231196		1	147762996	147767966	-1	1q21.2	41.98	lincRNA			RP11-495P10.8
16908478	1.563	0.644314	0.0218824	0.53463	False	16908478	RNU6-642P		ENSG00000200029	RNA, U6 small nuclear 642, pseudogene	2	219780906	219781009	-1	2q35	37.5	snRNA			RNU6-642P
17062636	1.5628	0.644134	0.0219194	0.534634	False	17062636														17062636
16877847	1.56163	0.643048	0.0221434	0.536571	False	16877847	RNU6-942P		ENSG00000199872	RNA, U6 small nuclear 942, pseudogene	2	26265544	26265650	1	2p23.3	38.32	snRNA			RNU6-942P
16797587	1.56136	0.642799	0.0221951	0.536571	False	16797587	IGHV3-66		ENSG00000211972	immunoglobulin heavy variable 3-66	14	107131033	107131560	-1	14q32.33	52.08	IG_V_gene			IGHV3-66
16788616	1.56133	0.642779	0.0221994	0.536571	False	16788616	SNORD114-1	767577	ENSG00000199575	small nucleolar RNA, C/D box 114-1	14	101416170	101416241	1	14q32.31	48.61	snoRNA			SNORD114-1
16713399	1.56101	0.642476	0.0222624	0.536571	False	16713399	RP11-313J2.1	441666	ENSG00000215146		10	42827314	42863422	-1	10q11.21	37.18	pseudogene			RP11-313J2.1
16952883	1.56098	0.642453	0.0222672	0.536571	False	16952883	LTF	4057	ENSG00000012223	lactotransferrin	3	46477136	46526724	-1	3p21.31	46.95	protein_coding			LTF
17010780	1.56066	0.64216	0.0223283	0.536571	False	17010780	RNU4-72P		ENSG00000222686	RNA, U4 small nuclear 72, pseudogene	6	86461299	86461471	1	6q14.3	43.93	snRNA			RNU4-72P
16838101	1.55963	0.641208	0.0225277	0.539639	False	16838101	SNHG16	100507246	ENSG00000163597	small nucleolar RNA host gene 16 (non-protein coding)	17	74553848	74561430	1	17q25.1	45.22	processed_transcript			SNHG16
16799517	1.55952	0.641106	0.0225491	0.539639	False	16799517	KNSTRN	90417	ENSG00000128944	kinetochore-localized astrin/SPAG5 binding protein	15	40674922	40686447	1	15q15.1	44.95	protein_coding			KNSTRN
16678499	1.55872	0.640358	0.0227072	0.542785	False	16678499	MIR4666A	100616308	ENSG00000266174	microRNA 4666a	1	228649775	228649853	1	1q42.13	35.44	miRNA	hsa-mir-4666a	MI0017296	MIR4666A
16933312	1.55833	0.640004	0.0227821	0.542884	False	16933312	RNA5SP495		ENSG00000252267	RNA, 5S ribosomal pseudogene 495	22	26786633	26786742	-1	22q12.1	48.18	rRNA			RNA5SP495
16760953	1.55796	0.639662	0.0228548	0.542884	False	16760953	MFAP5	8076	ENSG00000197614	microfibrillar associated protein 5	12	8789942	8815484	-1	12p13.31	42.51	protein_coding			MFAP5
16921519	1.55791	0.639612	0.0228656	0.542884	False	16921519	AP001347.6		ENSG00000224905		21	15399742	15516789	1	21q11.2	42.94	antisense			AP001347.6
16950548	1.55732	0.639063	0.0229828	0.542884	False	16950548														16950548
17021081	1.55696	0.638735	0.0230532	0.542884	False	17021081	AL132875.1		ENSG00000221470		6	80536510	80536602	-1	6q14.1	30.11	miRNA			AL132875.1
16700250	1.55645	0.63826	0.0231553	0.543032	False	16700250	RNA5SP18		ENSG00000212237	RNA, 5S ribosomal pseudogene 18	1	228783659	228783779	-1	1q42.13	56.2	rRNA			RNA5SP18
16714030	1.5546	0.636539	0.0235286	0.546194	False	16714030														16714030
17046595	1.55433	0.636296	0.0235817	0.546194	False	17046595	VKORC1L1	154807	ENSG00000196715	vitamin K epoxide reductase complex, subunit 1-like 1	7	65338254	65424550	1	7q11.21	41.16	protein_coding			VKORC1L1
16767360	1.55384	0.635842	0.0236813	0.546194	False	16767360														16767360
16711824	1.55373	0.635732	0.0237054	0.546194	False	16711824	MIR548Q	100313841	ENSG00000221331	microRNA 548q	10	12767253	12767352	-1	10p13	33	miRNA	hsa-mir-548q	MI0010637	MIR548Q
16691725	1.55373	0.635732	0.0237055	0.546194	False	16691725	RP11-439A17.4		ENSG00000227193		1	120876495	120905159	-1	1p11.2	42.98	lincRNA			RP11-439A17.4
16902037	1.55358	0.635597	0.0237352	0.546194	False	16902037	RP11-395L14.4	101929886	ENSG00000231943		2	114285145	114300249	-1	2q13	41.62	lincRNA			RP11-395L14.4
17001299	1.55279	0.634861	0.0238976	0.547694	False	17001299	DPYSL3	1809	ENSG00000113657	dihydropyrimidinase-like 3	5	146770374	146889619	-1	5q32	41.43	protein_coding			DPYSL3
16820818	1.5527	0.634778	0.0239162	0.547694	False	16820818	SNORD111B	100113402	ENSG00000221514	small nucleolar RNA, C/D box 111B	16	70563412	70563491	1	16q22.1	37.5	snoRNA			SNORD111B
16859657	1.5525	0.634595	0.0239566	0.547694	False	16859657	SLC5A5	6528	ENSG00000105641	solute carrier family 5 (sodium/iodide cotransporter), member 5	19	17982782	18005983	1	19p13.11	52.64	protein_coding			SLC5A5
16901324	1.55218	0.634298	0.0240227	0.547735	False	16901324	AC013402.4		ENSG00000231626		2	105197279	105198348	-1	2q12.1	38.6	lincRNA			AC013402.4
17054703	1.55186	0.634001	0.0240887	0.547735	False	17054703	RADIL	55698	ENSG00000157927	Ras association and DIL domains	7	4836686	4923350	-1	7p22.1	53.13	protein_coding			RADIL
17072620	1.55173	0.633875	0.0241169	0.547735	False	17072620	RNU6-442P		ENSG00000206695	RNA, U6 small nuclear 442, pseudogene	8	126913195	126913298	1	8q24.13	42.31	snRNA			RNU6-442P
16886041	1.55119	0.633376	0.0242286	0.547735	False	16886041	AC011893.3	100507600	ENSG00000226806		2	136577761	136580657	1	2q21.3	45.63	antisense			AC011893.3
16788739	1.55089	0.633098	0.0242908	0.547735	False	16788739	AL132709.2		ENSG00000265032		14	101505680	101505774	1	14q32.31	37.89	miRNA			AL132709.2
16997843	1.5508	0.63301	0.0243106	0.547735	False	16997843	RNU6-804P		ENSG00000207013	RNA, U6 small nuclear 804, pseudogene	5	85958961	85959067	-1	5q14.3	36.45	snRNA			RNU6-804P
17007862	1.55077	0.632982	0.0243169	0.547735	False	17007862	CLPSL2	389383	ENSG00000196748	colipase-like 2	6	35744371	35747329	1	6p21.31	56	protein_coding			CLPSL2
16937411	1.55059	0.632821	0.0243531	0.547735	False	16937411	IL17RE	132014	ENSG00000163701	interleukin 17 receptor E	3	9944296	9958086	1	3p25.3	51.85	protein_coding			IL17RE
16919158	1.5498	0.632085	0.0245193	0.547735	False	16919158	TGM2	7052	ENSG00000198959	transglutaminase 2	20	36756863	36794980	-1	20q11.23	52.95	protein_coding			TGM2
17116908	1.54962	0.631912	0.0245586	0.547735	False	17116908														17116908
16804015	1.54922	0.631543	0.0246423	0.547735	False	16804015	RP11-752G15.3	283692	ENSG00000259462		15	83316521	83361572	1	15q25.2	48.9	antisense			RP11-752G15.3
16659395	1.54872	0.631078	0.0247481	0.548034	False	16659395	PRAMEF22	653606	ENSG00000204508	PRAME family member 22	1	13035543	13038381	1	1p36.21	51.46	protein_coding			PRAMEF22
16718938	1.5478	0.630216	0.0249457	0.550971	False	16718938	RGS10	6001	ENSG00000148908	regulator of G-protein signaling 10	10	121259340	121302220	-1	10q26.11	49.42	protein_coding			RGS10
16788649	1.5469	0.629375	0.0251394	0.553503	False	16788649	SNORD114-7	767583	ENSG00000199390	small nucleolar RNA, C/D box 114-7	14	101429391	101429467	1	14q32.31	40.26	snoRNA			SNORD114-7
16744643	1.54653	0.629032	0.025219	0.553503	False	16744643	RP11-136I14.2		ENSG00000256281		11	115403040	115403671	-1	11q23.3	43.83	lincRNA			RP11-136I14.2
16826230	1.54628	0.628801	0.0252726	0.553503	False	16826230	NETO2	81831	ENSG00000171208	neuropilin (NRP) and tolloid (TLL)-like 2	16	47111614	47177908	-1	16q12.1	38.7	protein_coding			NETO2
16894400	1.54619	0.62872	0.0252915	0.553503	False	16894400	SNORA51		ENSG00000206898	Small nucleolar RNA SNORA51	2	10436173	10436306	-1	2p25.1	52.99	snoRNA			SNORA51
17078943	1.54619	0.628713	0.0252931	0.553503	False	17078943	CALB1	793	ENSG00000104327	calbindin 1, 28kDa	8	91070836	91107703	-1	8q21.3	36.25	protein_coding	hsa-mir-7975	MI0025751	CALB1
16865917	1.54618	0.628707	0.0252944	0.553503	False	16865917	ZNF471	57573	ENSG00000196263	zinc finger protein 471	19	57019212	57041590	1	19q13.43	40.19	protein_coding			ZNF471
16829683	1.54613	0.628662	0.025305	0.553503	False	16829683	snoU13		ENSG00000239024	Small nucleolar RNA U13	17	2558973	2559076	1	17p13.3	47.12	snoRNA			snoU13
16823730	1.54585	0.628398	0.0253665	0.553653	False	16823730	AC074051.1		ENSG00000221809		16	5313224	5313372	-1	16p13.3	37.58	miRNA			AC074051.1
16662296	1.54551	0.62808	0.0254407	0.554232	False	16662296	RNA5SP42		ENSG00000201148	RNA, 5S ribosomal pseudogene 42	1	34578550	34578664	1	1p35.1	49.57	rRNA			RNA5SP42
16719587	1.54537	0.627949	0.0254714	0.554232	False	16719587	MIR4297	100422873	ENSG00000266676	microRNA 4297	10	131641563	131641638	-1	10q26.3	68.42	miRNA	hsa-mir-4297	MI0015824	MIR4297
16959644	1.54492	0.627532	0.0255691	0.555098	False	16959644	NME9	347736	ENSG00000181322	NME/NM23 family member 9	3	137980279	138048728	-1	3q22.3	42.45	protein_coding			NME9
16826619	1.54365	0.626347	0.0258487	0.558783	False	16826619	CTD-3032H12.1		ENSG00000259725		16	54971698	54972583	-1	16q12.2	61.29	lincRNA			CTD-3032H12.1
16996722	1.54228	0.625065	0.026154	0.56197	False	16996722	CENPK	64105	ENSG00000123219	centromere protein K	5	64813593	64858998	-1	5q12.3	37.28	protein_coding			CENPK
16724995	1.5413	0.624146	0.0263749	0.56197	False	16724995	OR1S1	219959	ENSG00000172774	olfactory receptor, family 1, subfamily S, member 1	11	57982217	57983195	1	11q12.1	44.02	protein_coding			OR1S1
17071491	1.54115	0.624004	0.026409	0.56197	False	17071491														17071491
16716367	1.54102	0.623888	0.0264371	0.56197	False	16716367	snoU13		ENSG00000238991	Small nucleolar RNA U13	10	90820788	90820888	-1	10q23.31	41.58	snoRNA			snoU13
16667960	1.54098	0.62385	0.0264463	0.56197	False	16667960	SLC25A24P1		ENSG00000241361	SLC25A24 pseudogene 1	1	108815565	108918572	1	1p13.3	38.12	pseudogene			SLC25A24P1
16764564	1.5409	0.623769	0.0264658	0.56197	False	16764564	LIMA1	51474	ENSG00000050405	LIM domain and actin binding 1	12	50569571	50677329	-1	12q13.12	42.32	protein_coding			LIMA1
17069145	1.54015	0.623069	0.0266356	0.563809	False	17069145	LINC00588	26138	ENSG00000215117	long intergenic non-protein coding RNA 588	8	58192102	58197290	1	8q12.1	39.04	lincRNA			LINC00588
17117649	1.53937	0.622344	0.0268124	0.565787	False	17117649	RP11-227D13.2		ENSG00000259216		15	49017535	49018024	1	15q21.1	40.61	pseudogene			RP11-227D13.2
16815306	1.53909	0.622082	0.0268767	0.565968	False	16815306	CLDN9	9080	ENSG00000213937	claudin 9	16	3062457	3064506	1	16p13.3	64.49	protein_coding			CLDN9
16689438	1.53882	0.621823	0.0269403	0.566721	False	16689438														16689438
16737512	1.53846	0.621487	0.0270228	0.56787	False	16737512	RP11-613D13.8		ENSG00000244953		11	43965337	43968756	-1	11p11.2	53.54	lincRNA			RP11-613D13.8
16714739	1.53824	0.621281	0.0270736	0.568349	False	16714739	RP11-491H19.1		ENSG00000233643		10	63541503	63581004	-1	10q21.2	41.17	lincRNA			RP11-491H19.1
16689180	1.53703	0.620149	0.0273542	0.572468	False	16689180	RNA5SP51		ENSG00000201620	RNA, 5S ribosomal pseudogene 51	1	86349363	86349481	-1	1p22.3	47.9	rRNA			RNA5SP51
17015102	1.53651	0.619656	0.027477	0.573857	False	17015102	RP11-420G6.4		ENSG00000230438		6	2854896	2881641	-1	6p25.2	46.34	lincRNA			RP11-420G6.4
17108201	1.536	0.61918	0.0275961	0.57453	False	17108201	SNORD36		ENSG00000251846	Small nucleolar RNA SNORD36	X	153121158	153121222	1	Xq28	36.92	snoRNA			SNORD36
16887358	1.5358	0.61899	0.0276439	0.57453	False	16887358	U3		ENSG00000252981	Small nucleolar RNA U3	2	170672789	170672888	1	2q31.1	39	snoRNA			U3
16872733	1.53552	0.618725	0.0277104	0.57453	False	16872733	SNORD112		ENSG00000252356	Small nucleolar RNA SNORD112	19	42648206	42648277	-1	19q13.2	47.22	snoRNA			SNORD112
17105937	1.53488	0.618127	0.0278612	0.57453	False	17105937	MIR548AN	100616144	ENSG00000263515	microRNA 548an	X	105883044	105883126	1	Xq22.3	38.55	miRNA	hsa-mir-548an	MI0016907	MIR548AN
16915530	1.53476	0.61801	0.0278909	0.57453	False	16915530	MIR548AG2	100616440	ENSG00000265617	microRNA 548ag-2	20	59139620	59139683	1	20q13.33	40.62	miRNA	hsa-mir-548ag-2	MI0016794	MIR548AG2
16847841	1.53465	0.617908	0.0279166	0.57453	False	16847841	SMURF2	64750	ENSG00000108854	SMAD specific E3 ubiquitin protein ligase 2	17	62538413	62658186	-1	17q24.1	39.4	protein_coding			SMURF2
16864001	1.53446	0.617734	0.0279608	0.57453	False	16864001	PPFIA3	8541	ENSG00000177380	protein tyrosine phosphatase, receptor type, f polypeptide (PTPRF), interacting protein (liprin), alpha 3	19	49622646	49654283	1	19q13.33	55.21	protein_coding			PPFIA3
16860920	1.53432	0.617601	0.0279945	0.57453	False	16860920	FXYD5	53827	ENSG00000089327	FXYD domain containing ion transport regulator 5	19	35645633	35660786	1	19q13.12	49.87	protein_coding			FXYD5
16981741	1.53307	0.616421	0.0282956	0.575471	False	16981741	RP11-624A4.1		ENSG00000249458		4	177787768	177796611	-1	4q34.3	35.79	lincRNA			RP11-624A4.1
16865022	1.5326	0.615978	0.0284093	0.575471	False	16865022	MIR520E	574461	ENSG00000207599	microRNA 520e	19	54178965	54179051	1	19q13.42	43.68	miRNA	hsa-mir-520e	MI0003143	MIR520E
16710223	1.53236	0.615759	0.0284656	0.575471	False	16710223	FAM24A	118670	ENSG00000203795	family with sequence similarity 24, member A	10	124670217	124672627	1	10q26.13	44.96	protein_coding			FAM24A
17045871	1.53236	0.615751	0.0284677	0.575471	False	17045871	AC004870.4		ENSG00000223829		7	47009300	47067079	1	7p12.3	37.26	processed_transcript			AC004870.4
16747661	1.53191	0.615327	0.0285771	0.57613	False	16747661	MIR200C	406985	ENSG00000207713	microRNA 200c	12	7072862	7072929	1	12p13.31	55.88	miRNA	hsa-mir-200c	MI0000650	MIR200C
16819714	1.53145	0.614899	0.0286878	0.57779	False	16819714	RNU6-103P		ENSG00000200556	RNA, U6 small nuclear 103, pseudogene	16	58530812	58530918	1	16q21	45.79	snRNA			RNU6-103P
17092862	1.5311	0.614565	0.0287746	0.578398	False	17092862	IFNA13	3447	ENSG00000233816	interferon, alpha 13	9	21367371	21368075	-1	9p21.3	48.94	protein_coding			IFNA13
16844644	1.53098	0.614455	0.0288033	0.578398	False	16844644	KRT33A	3883	ENSG00000006059	keratin 33A	17	39502344	39507064	-1	17q21.2	48.36	protein_coding			KRT33A
16757098	1.53069	0.614184	0.0288737	0.578958	False	16757098	SH2B3	10019	ENSG00000111252	SH2B adaptor protein 3	12	111843752	111889427	1	12q24.12	54.02	protein_coding			SH2B3
16825535	1.53063	0.614129	0.0288882	0.578958	False	16825535	SLC7A5P1		ENSG00000260727	solute carrier family 7 (amino acid transporter light chain, L system), member 5 pseudogene 1	16	29624425	29624961	-1	16p11.2	69.27	pseudogene			SLC7A5P1
16818600	1.53008	0.613608	0.0290244	0.580545	False	16818600	ORC6	23594	ENSG00000091651	origin recognition complex, subunit 6	16	46723555	46732306	1	16q11.2	44.16	protein_coding			ORC6
16728778	1.52987	0.613406	0.0290772	0.580569	False	16728778	P2RY2	5029	ENSG00000175591	purinergic receptor P2Y, G-protein coupled, 2	11	72929343	72947397	1	11q13.4	54.78	protein_coding			P2RY2
16679338	1.52767	0.611336	0.0296248	0.58848	False	16679338	Y_RNA		ENSG00000199241	Y RNA	1	240861620	240861729	1	1q43	40	misc_RNA			Y_RNA
16685868	1.52756	0.611231	0.0296526	0.58848	False	16685868	CITED4	163732	ENSG00000179862	Cbp/p300-interacting transactivator, with Glu/Asp-rich carboxy-terminal domain, 4	1	41326729	41328018	-1	1p34.2	73.72	protein_coding			CITED4
17053707	1.52733	0.611015	0.0297104	0.58848	False	17053707	RNU6-604P		ENSG00000212219	RNA, U6 small nuclear 604, pseudogene	7	151597360	151597459	1	7q36.1	44	snRNA			RNU6-604P
16902794	1.52679	0.610504	0.0298473	0.590159	False	16902794	CCDC115	84317	ENSG00000136710	coiled-coil domain containing 115	2	131095814	131099922	-1	2q21.1	51.35	protein_coding			CCDC115
16918148	1.52574	0.609508	0.0301154	0.593612	False	16918148														16918148
16698883	1.52532	0.609116	0.0302217	0.59398	False	16698883	LAMB3	3914	ENSG00000196878	laminin, beta 3	1	209788215	209825811	-1	1q32.2	49.95	protein_coding			LAMB3
16772513	1.52495	0.60876	0.0303182	0.594076	False	16772513	RNU6-1077P		ENSG00000222438	RNA, U6 small nuclear 1077, pseudogene	12	131354281	131354382	-1	12q24.33	40.2	snRNA			RNU6-1077P
16799588	1.52487	0.608683	0.0303393	0.594076	False	16799588	RNU6-516P		ENSG00000223313	RNA, U6 small nuclear 516, pseudogene	15	40821769	40821872	1	15q15.1	40.38	snRNA			RNU6-516P
16736266	1.52474	0.60856	0.0303726	0.594076	False	16736266	RNU6-593P		ENSG00000201586	RNA, U6 small nuclear 593, pseudogene	11	17137199	17137310	-1	11p15.1	36.61	snRNA			RNU6-593P
16884627	1.52421	0.608062	0.0305086	0.594354	False	16884627	RNU6-1180P		ENSG00000201805	RNA, U6 small nuclear 1180, pseudogene	2	113844382	113844488	1	2q13	45.79	snRNA			RNU6-1180P
17050944	1.52393	0.607793	0.0305821	0.594354	False	17050944	LMOD2	442721	ENSG00000170807	leiomodin 2 (cardiac)	7	123295861	123304344	1	7q31.32	42.5	protein_coding			LMOD2
16850666	1.52324	0.607147	0.0307597	0.594354	False	16850666	snoU13		ENSG00000238790	Small nucleolar RNA U13	18	3811317	3811420	1	18p11.31	34.62	snoRNA			snoU13
16898194	1.52213	0.60609	0.0310517	0.595899	False	16898194	AC018462.2		ENSG00000229839		2	62296582	62374016	-1	2p15	41.67	antisense			AC018462.2
16999561	1.52151	0.605506	0.0312143	0.598455	False	16999561	ADAMTS19-AS1		ENSG00000249421	ADAMTS19 antisense RNA 1	5	128795252	128796382	-1	5q23.3	63.75	antisense			ADAMTS19-AS1
16969997	1.52059	0.604635	0.0314578	0.598645	False	16969997														16969997
16862666	1.51998	0.604049	0.0316227	0.598645	False	16862666	AC006486.1		ENSG00000204957		19	42746927	42749125	1	19q13.2	54.66	protein_coding			AC006486.1
16871622	1.51988	0.603954	0.0316494	0.598645	False	16871622	COX7A1	1346	ENSG00000161281	cytochrome c oxidase subunit VIIa polypeptide 1 (muscle)	19	36641824	36643771	-1	19q13.12	63.14	protein_coding			COX7A1
16682987	1.51984	0.603916	0.0316603	0.598645	False	16682987	MIR1256	100302155	ENSG00000221808	microRNA 1256	1	21314807	21314925	-1	1p36.12	42.02	miRNA	hsa-mir-1256	MI0006390	MIR1256
16942679	1.51949	0.603587	0.0317531	0.598645	False	16942679	RNU7-19P		ENSG00000238959	RNA, U7 small nuclear 19 pseudogene	3	73076959	73077024	1	3p13	42.42	snRNA			RNU7-19P
17060376	1.5193	0.60341	0.0318033	0.598645	False	17060376	GJC3	349149	ENSG00000176402	gap junction protein, gamma 3, 30.2kDa	7	99520892	99527243	-1	7q22.1	42.57	protein_coding			GJC3
16760082	1.5193	0.603403	0.0318052	0.598645	False	16760082	EFCAB4B	84766	ENSG00000130038	EF-hand calcium binding domain 4B	12	3715799	3873985	-1	12p13.32	45.71	protein_coding			EFCAB4B
16668768	1.51924	0.603347	0.0318212	0.598645	False	16668768	snoU13		ENSG00000239111	Small nucleolar RNA U13	1	112738124	112738228	1	1p13.2	38.1	snoRNA			snoU13
16920686	1.51914	0.603254	0.0318477	0.598645	False	16920686	RP13-379L11.1		ENSG00000225708		20	56644110	56647126	-1	20q13.32	51.81	lincRNA			RP13-379L11.1
16753936	1.51861	0.602751	0.0319905	0.599335	False	16753936														16753936
16967863	1.51798	0.602149	0.0321622	0.601327	False	16967863	AREG	727738	ENSG00000109321	amphiregulin	4	75310851	75320726	1	4q13.3	36.89	protein_coding			AREG
16898788	1.51747	0.601667	0.0323004	0.602251	False	16898788	TGFA	7039	ENSG00000163235	transforming growth factor, alpha	2	70674412	70781325	-1	2p13.3	43.95	protein_coding			TGFA
16788809	1.51733	0.601533	0.0323389	0.602287	False	16788809	CTD-2561F5.1		ENSG00000258497		14	101723669	101744655	1	14q32.31	38.64	lincRNA			CTD-2561F5.1
16998004	1.51725	0.601454	0.0323616	0.602287	False	16998004	RP11-61G23.2		ENSG00000253321		5	89648854	89652426	-1	5q14.3	36.55	lincRNA			RP11-61G23.2
16875760	1.51695	0.601175	0.0324419	0.602679	False	16875760	TMEM238	388564	ENSG00000233493	transmembrane protein 238	19	55890613	55895966	-1	19q13.42	57.75	protein_coding			TMEM238
16773083	1.5164	0.600654	0.0325924	0.604891	False	16773083														16773083
17002912	1.51622	0.60048	0.0326427	0.604891	False	17002912	BOD1	91272	ENSG00000145919	biorientation of chromosomes in cell division 1	5	173034517	173043663	-1	5q35.2	44.51	protein_coding			BOD1
16863731	1.51596	0.600232	0.0327146	0.605534	False	16863731	C19orf68	374920	ENSG00000185453	chromosome 19 open reading frame 68	19	48673949	48700877	1	19q13.33	50.04	protein_coding			C19orf68
16938427	1.51517	0.599476	0.0329347	0.607613	False	16938427														16938427
16956557	1.51502	0.599334	0.0329764	0.607613	False	16956557	RNU6-873P		ENSG00000200703	RNA, U6 small nuclear 873, pseudogene	3	87791693	87791799	-1	3p11.2	36.45	snRNA			RNU6-873P
16834162	1.51464	0.598979	0.03308	0.608421	False	16834162	KRTAP9-6	100507608	ENSG00000212659	keratin associated protein 9-6	17	39421591	39422893	1	17q21.2	50.27	protein_coding			KRTAP9-6
16767367	1.51427	0.598622	0.0331849	0.609284	False	16767367	MIR3913-1	100500903	ENSG00000264405	microRNA 3913-1	12	69978502	69978603	-1	12q15	33.33	miRNA	hsa-mir-3913-2	MI0016418	MIR3913-1
16788721	1.51416	0.598514	0.0332168	0.609284	False	16788721	MIR1197	100302250	ENSG00000221745	microRNA 1197	14	101491901	101491988	1	14q32.31	42.05	miRNA	hsa-mir-1197	MI0006656	MIR1197
17108926	1.51393	0.598302	0.033279	0.609355	False	17108926														17108926
16820483	1.51343	0.597824	0.0334201	0.610023	False	16820483	CDH3	1001	ENSG00000062038	cadherin 3, type 1, P-cadherin (placental)	16	68670092	68756519	1	16q22.1	49.26	protein_coding			CDH3
16965079	1.51287	0.597291	0.0335779	0.610023	False	16965079	AC009065.2		ENSG00000207715		16	2317788	2317881	-1	16p13.3	78.72	miRNA			AC009065.2
17091295	1.51278	0.597204	0.0336038	0.610023	False	17091295	MIR126	406913	ENSG00000199161	microRNA 126	9	139565054	139565138	1	9q34.3	52.94	miRNA	hsa-mir-126	MI0000471	MIR126
16776784	1.51246	0.596894	0.0336961	0.610023	False	16776784	F7	2155	ENSG00000057593	coagulation factor VII (serum prothrombin conversion accelerator)	13	113760105	113774995	1	13q34	61.36	protein_coding			F7
16661314	1.5121	0.596551	0.0337982	0.610023	False	16661314	SFN	2810	ENSG00000175793	stratifin	1	27189633	27190947	1	1p36.11	62.74	protein_coding			SFN
16934305	1.51151	0.59599	0.033966	0.610023	False	16934305	RP1-302D9.1		ENSG00000228622		22	33501369	33502045	-1	22q12.3	51.85	lincRNA			RP1-302D9.1
16818567	1.51146	0.59594	0.0339811	0.610023	False	16818567	RNA5SP408		ENSG00000251924	RNA, 5S ribosomal pseudogene 408	16	34969743	34969842	1	16p11.1	64	rRNA			RNA5SP408
16672214	1.51128	0.595767	0.0340329	0.610023	False	16672214	PEAR1	375033	ENSG00000187800	platelet endothelial aggregation receptor 1	1	156863490	156886226	1	1q23.1	57.04	protein_coding			PEAR1
16708796	1.51118	0.595671	0.0340618	0.610023	False	16708796	INA	9118	ENSG00000148798	internexin neuronal intermediate filament protein, alpha	10	105036920	105050108	1	10q24.33	45.88	protein_coding			INA
16972538	1.51116	0.595655	0.0340666	0.610023	False	16972538	AC131094.1		ENSG00000221136		4	176394153	176394259	1	4q34.2	46.73	miRNA			AC131094.1
16801557	1.51096	0.595466	0.0341235	0.610023	False	16801557	CCNB2	9133	ENSG00000157456	cyclin B2	15	59397277	59417244	1	15q22.2	42.64	protein_coding			CCNB2
17057966	1.5109	0.595407	0.0341411	0.610023	False	17057966	PHKG1	5260	ENSG00000164776	phosphorylase kinase, gamma 1 (muscle)	7	56148440	56160689	-1	7p11.2	54.02	protein_coding			PHKG1
16850517	1.51053	0.595052	0.0342482	0.610023	False	16850517	NDC80	10403	ENSG00000080986	NDC80 kinetochore complex component	18	2571510	2616634	1	18p11.32	36.36	protein_coding			NDC80
16852958	1.51006	0.594605	0.0343834	0.610023	False	16852958	RNU6-1037P		ENSG00000238680	RNA, U6 small nuclear 1037, pseudogene	18	64613353	64613459	1	18q22.1	40.19	snRNA			RNU6-1037P
17098640	1.51004	0.594584	0.0343896	0.610023	False	17098640	MIR4672	100616429	ENSG00000263979	microRNA 4672	9	130631694	130631774	-1	9q34.11	59.26	miRNA	hsa-mir-4672	MI0017303	MIR4672
16934643	1.50978	0.594337	0.0344646	0.610023	False	16934643	PVALB	5816	ENSG00000100362	parvalbumin	22	37196728	37215523	-1	22q12.3	51.49	protein_coding			PVALB
17008529	1.50971	0.594267	0.0344857	0.610023	False	17008529	PRICKLE4	100188893	ENSG00000124593	prickle homolog 4 (Drosophila)	6	41748087	41757879	1	6p21.1	54.39	protein_coding			PRICKLE4
16707174	1.50964	0.594208	0.0345037	0.610023	False	16707174	RP11-149I23.3		ENSG00000232110		10	91043522	91051882	1	10q23.31	44.99	antisense			RP11-149I23.3
17047965	1.50942	0.593999	0.0345673	0.610023	False	17047965	DBF4	10926	ENSG00000006634	DBF4 homolog (S. cerevisiae)	7	87505531	87538856	1	7q21.12	36.72	protein_coding			DBF4
17052104	1.50883	0.593434	0.0347397	0.610332	False	17052104	RCC2P3	100616226	ENSG00000233951	regulator of chromosome condensation 2 pseudogene 3	7	137806948	137809341	1	7q33	53.34	pseudogene	hsa-mir-4468	MI0016819	RCC2P3
16837418	1.50882	0.593419	0.0347441	0.610332	False	16837418	SOX9	6662	ENSG00000125398	SRY (sex determining region Y)-box 9	17	70117161	70122561	1	17q24.3	53.34	protein_coding			SOX9
16673522	1.50837	0.59299	0.0348755	0.611117	False	16673522	RP5-1018K9.1	101928596	ENSG00000237707		1	169073362	169074145	1	1q24.2	48.34	antisense			RP5-1018K9.1
17088122	1.50818	0.592812	0.0349301	0.611117	False	17088122	RNA5SP295		ENSG00000199525	RNA, 5S ribosomal pseudogene 295	9	115014538	115014658	1	9q32	48.76	rRNA			RNA5SP295
16832681	1.50812	0.592748	0.0349496	0.611117	False	16832681	TP53I13	90313	ENSG00000167543	tumor protein p53 inducible protein 13	17	27893070	27900175	1	17q11.2	63.48	protein_coding			TP53I13
16667175	1.50795	0.592589	0.0349985	0.611117	False	16667175	SNORA66	26782	ENSG00000207523	small nucleolar RNA, H/ACA box 66	1	93306276	93306408	1	1p22.1	47.37	snoRNA			SNORA66
17100482	1.50744	0.592103	0.0351484	0.611134	False	17100482	NSMF	102466223	ENSG00000165802	NMDA receptor synaptonuclear signaling and neuronal migration factor	9	140342022	140353786	-1	9q34.3	65.22	protein_coding	hsa-mir-7114	MI0022965	NSMF
16924061	1.5074	0.592059	0.0351618	0.611134	False	16924061	DIP2A-IT1	100862692	ENSG00000223692	DIP2A intronic transcript 1 (non-protein coding)	21	47882384	47889219	1	21q22.3	40.16	sense_intronic			DIP2A-IT1
16853414	1.50717	0.591837	0.0352304	0.611134	False	16853414	C18orf56	494514	ENSG00000176912	chromosome 18 open reading frame 56	18	641320	658340	-1	18p11.32	42.36	protein_coding			C18orf56
16760866	1.50653	0.591234	0.0354175	0.611134	False	16760866	Y_RNA		ENSG00000201663	Y RNA	12	8003313	8003414	-1	12p13.31	42.16	misc_RNA			Y_RNA
17103776	1.50645	0.591155	0.035442	0.611134	False	17103776	RNU6-935P		ENSG00000222303	RNA, U6 small nuclear 935, pseudogene	X	50392641	50392740	1	Xp11.22	36	snRNA			RNU6-935P
16792094	1.50639	0.591099	0.0354592	0.611134	False	16792094	AL162511.1		ENSG00000212071		14	36665686	36665774	-1	14q13.3	34.83	miRNA			AL162511.1
16824572	1.50638	0.591088	0.0354628	0.611134	False	16824572	GPRC5B	51704	ENSG00000167191	G protein-coupled receptor, family C, group 5, member B	16	19868616	19897489	-1	16p12.3	51.35	protein_coding			GPRC5B
16946094	1.50618	0.590899	0.0355217	0.611134	False	16946094														16946094
16667130	1.50615	0.590869	0.0355308	0.611134	False	16667130	C1orf146	388649	ENSG00000203910	chromosome 1 open reading frame 146	1	92683497	92711370	1	1p22.1	39.2	protein_coding			C1orf146
16871467	1.50585	0.590576	0.0356224	0.611134	False	16871467	HSPB6	126393	ENSG00000004776	heat shock protein, alpha-crystallin-related, B6	19	36245469	36248980	-1	19q13.12	62.56	protein_coding			HSPB6
16855600	1.50559	0.59033	0.0356992	0.611134	False	16855600	CCBE1	147372	ENSG00000183287	collagen and calcium binding EGF domains 1	18	57098172	57364612	-1	18q21.32	42.77	protein_coding			CCBE1
16847034	1.50552	0.59026	0.0357211	0.611134	False	16847034	MPO	4353	ENSG00000005381	myeloperoxidase	17	56347217	56358296	-1	17q22	55.13	protein_coding			MPO
16907511	1.50479	0.589563	0.0359398	0.613685	False	16907511	KRT18P39		ENSG00000224791	keratin 18 pseudogene 39	2	204629018	204630316	-1	2q33.2	56.12	pseudogene			KRT18P39
16988267	1.50438	0.589168	0.0360642	0.613685	False	16988267	LINC00992		ENSG00000248663	long intergenic non-protein coding RNA 992	5	116751205	116881993	1	5q23.1	34.41	lincRNA			LINC00992
16827620	1.50433	0.589118	0.0360798	0.613685	False	16827620	snoU109		ENSG00000252040	Small nucleolar RNA U109	16	68664126	68664257	-1	16q22.1	45.45	snoRNA			snoU109
17117871	1.50432	0.589113	0.0360814	0.613685	False	17117871	HMGA1P8		ENSG00000233155	high mobility group AT-hook 1 pseudogene 8	2	74645249	74645569	-1	2p13.1	59.5	pseudogene			HMGA1P8
16776004	1.5041	0.588902	0.036148	0.614305	False	16776004	MIR3170	100422881	ENSG00000263399	microRNA 3170	13	98860778	98860854	1	13q32.2	49.35	miRNA	hsa-mir-3170	MI0014201	MIR3170
16846685	1.50343	0.588261	0.0363512	0.616044	False	16846685	Y_RNA		ENSG00000206824	Y RNA	17	48463506	48463607	-1	17q21.33	44.12	misc_RNA			Y_RNA
16948659	1.50284	0.587691	0.0365327	0.616773	False	16948659	HTR3E	285242	ENSG00000186038	5-hydroxytryptamine (serotonin) receptor 3E, ionotropic	3	183814852	183824783	1	3q27.1	47.5	protein_coding			HTR3E
16963241	1.50264	0.587501	0.0365932	0.616773	False	16963241	TFRC	7037	ENSG00000072274	transferrin receptor	3	195754054	195809060	-1	3q29	42.47	protein_coding			TFRC
16684326	1.50242	0.587293	0.0366599	0.616773	False	16684326	MIR4420	100616164	ENSG00000264773	microRNA 4420	1	31212003	31212079	-1	1p35.2	49.35	miRNA	hsa-mir-4420	MI0016757	MIR4420
16877827	1.50201	0.58689	0.036789	0.617461	False	16877827	AC012457.2		ENSG00000230452		2	25427182	25432071	1	2p23.3	49.78	antisense			AC012457.2
16760894	1.50161	0.586511	0.0369108	0.617975	False	16760894	POU5F1P3	642559	ENSG00000235602	POU class 5 homeobox 1 pseudogene 3	12	8286368	8287447	-1	12p13.31	59.72	pseudogene			POU5F1P3
16789891	1.50071	0.585646	0.03719	0.619527	False	16789891	snoU13		ENSG00000238492	Small nucleolar RNA U13	14	20232066	20232166	-1	14q11.2	40.59	snoRNA			snoU13
16703843	1.5004	0.585347	0.0372868	0.619527	False	16703843	RP13-259N13.2		ENSG00000203565		10	33973683	33975992	1	10p11.22	40.52	lincRNA			RP13-259N13.2
16820386	1.50023	0.585182	0.0373406	0.619527	False	16820386	SNORA48		ENSG00000212445	Small nucleolar RNA SNORA48	16	68223190	68223324	1	16q22.1	46.67	snoRNA			SNORA48
16868760	1.5001	0.585056	0.0373813	0.619527	False	16868760	RNU7-140P		ENSG00000238364	RNA, U7 small nuclear 140 pseudogene	19	10661709	10661768	-1	19p13.2	40	snRNA			RNU7-140P
16723614	1.5	0.584964	0.0374113	0.619527	False	16723614	CD44	960	ENSG00000026508	CD44 molecule (Indian blood group)	11	35160417	35253949	1	11p13	41.56	protein_coding			CD44
16851090	1.49917	0.584167	0.0376714	0.621036	False	16851090	RNU7-129P		ENSG00000251937	RNA, U7 small nuclear 129 pseudogene	18	12400411	12400472	1	18p11.21	37.1	snRNA			RNU7-129P
16765884	1.49886	0.583862	0.0377716	0.621642	False	16765884	RP11-603J24.17		ENSG00000257553		12	56498398	56507689	-1	12q13.2	45.91	antisense			RP11-603J24.17
16724663	1.49838	0.583408	0.0379207	0.622843	False	16724663	MIR3161	100423000	ENSG00000263693	microRNA 3161	11	48118334	48118410	1	11p11.2	48.05	miRNA	hsa-mir-3161	MI0014191	MIR3161
16951544	1.49828	0.583311	0.0379528	0.622843	False	16951544	RNU6-788P		ENSG00000212269	RNA, U6 small nuclear 788, pseudogene	3	23682980	23683083	-1	3p24.3	36.54	snRNA			RNU6-788P
16861059	1.4981	0.58313	0.0380124	0.622843	False	16861059														16861059
16712482	1.49795	0.582987	0.0380597	0.622843	False	16712482	PIP4K2A	5305	ENSG00000150867	phosphatidylinositol-5-phosphate 4-kinase, type II, alpha	10	22823778	23003484	-1	10p12.2	41.89	protein_coding			PIP4K2A
16858725	1.49751	0.582569	0.038198	0.622843	False	16858725	CTD-2265O21.3		ENSG00000267424		19	12936525	12943797	1	19p13.2	52.67	antisense			CTD-2265O21.3
16858049	1.4975	0.582557	0.0382018	0.622843	False	16858049	C3P1	388503	ENSG00000167798	complement component 3 precursor pseudogene	19	10148479	10184811	1	19p13.2	50.95	pseudogene			C3P1
16795476	1.49747	0.582526	0.038212	0.622843	False	16795476	RP11-1079H9.1		ENSG00000258912		14	86481030	86529304	-1	14q31.3	35.69	lincRNA			RP11-1079H9.1
16757574	1.49724	0.582301	0.0382866	0.623061	False	16757574	RP11-110L15.1		ENSG00000257781		12	116193067	116237741	1	12q24.21	41.95	lincRNA			RP11-110L15.1
16852308	1.49607	0.581181	0.0386599	0.624706	False	16852308	SCARNA17	677769	ENSG00000251992	small Cajal body-specific RNA 17	18	47340503	47340646	1	18q21.1	61.11	snoRNA			SCARNA17
16854224	1.49603	0.58114	0.0386739	0.624706	False	16854224														16854224
16730701	1.49602	0.581127	0.0386781	0.624706	False	16730701	RNA5SP348		ENSG00000252251	RNA, 5S ribosomal pseudogene 348	11	104123307	104123343	1	11q22.3	54.05	rRNA			RNA5SP348
16817316	1.4959	0.581014	0.0387159	0.624706	False	16817316	SNORA25		ENSG00000200652	Small nucleolar RNA SNORA25	16	28190419	28190544	1	16p11.2	44.44	snoRNA			SNORA25
16716478	1.49559	0.580711	0.0388177	0.624706	False	16716478	ANKRD1	27063	ENSG00000148677	ankyrin repeat domain 1 (cardiac muscle)	10	92671853	92681033	-1	10q23.31	39.89	protein_coding			ANKRD1
16939736	1.49521	0.580351	0.0389388	0.62616	False	16939736	RP11-70C1.1	729083	ENSG00000225611		3	42812104	42815127	1	3p22.1	49.5	antisense			RP11-70C1.1
16942732	1.49462	0.579779	0.0391316	0.626387	False	16942732	LINC00960	401074	ENSG00000242516	long intergenic non-protein coding RNA 960	3	75721542	75728454	1	3p12.3	40.65	lincRNA			LINC00960
16724568	1.49448	0.57964	0.0391788	0.626387	False	16724568	MIR4487	100616222	ENSG00000264583	microRNA 4487	11	47422521	47422593	1	11p11.2	58.9	miRNA	hsa-mir-4487	MI0016848	MIR4487
16810972	1.49444	0.579605	0.0391908	0.626387	False	16810972	SNORD18B	595099	ENSG00000202529	small nucleolar RNA, C/D box 18B	15	66794358	66794429	-1	15q22.31	34.72	snoRNA			SNORD18B
16786475	1.49407	0.579248	0.0393117	0.627199	False	16786475	FCF1	51077	ENSG00000119616	FCF1 rRNA-processing protein	14	75179847	75203394	1	14q24.3	40.97	protein_coding			FCF1
16960775	1.49384	0.579023	0.0393881	0.627925	False	16960775	SSR3	6747	ENSG00000114850	signal sequence receptor, gamma (translocon-associated protein gamma)	3	156257929	156272973	-1	3q25.31	38.72	protein_coding			SSR3
16994818	1.49359	0.578783	0.0394699	0.628016	False	16994818	RNU6-374P		ENSG00000201016	RNA, U6 small nuclear 374, pseudogene	5	25701326	25701433	-1	5p14.1	37.04	snRNA			RNU6-374P
17060012	1.49354	0.578734	0.0394864	0.628016	False	17060012	SHFM1	7979	ENSG00000127922	split hand/foot malformation (ectrodactyly) type 1	7	96110938	96339203	-1	7q21.3	37.66	protein_coding			SHFM1
17056461	1.49315	0.578356	0.0396153	0.62816	False	17056461	LSM5	23658	ENSG00000106355	LSM5 homolog, U6 small nuclear RNA associated (S. cerevisiae)	7	32524951	32534895	-1	7p14.3	39.75	protein_coding			LSM5
16844842	1.49304	0.578249	0.0396521	0.62816	False	16844842	KRT42P	284116	ENSG00000214514	keratin 42 pseudogene	17	39782579	39796451	-1	17q21.2	57.35	pseudogene			KRT42P
16970487	1.49299	0.578208	0.0396662	0.62816	False	16970487	Y_RNA		ENSG00000201297	Y RNA	4	126283974	126284084	1	4q28.1	44.14	misc_RNA			Y_RNA
16848583	1.49296	0.578177	0.0396767	0.62816	False	16848583	CD300LB	124599	ENSG00000178789	CD300 molecule-like family member b	17	72517313	72527613	-1	17q25.1	51.6	protein_coding			CD300LB
17052939	1.49266	0.577886	0.0397765	0.62816	False	17052939	ARHGEF5	7984	ENSG00000050327	Rho guanine nucleotide exchange factor (GEF) 5	7	144052381	144077725	1	7q35	48.06	protein_coding			ARHGEF5
16990897	1.49256	0.577789	0.0398096	0.62816	False	16990897	AFAP1L1	134265	ENSG00000157510	actin filament associated protein 1-like 1	5	148651434	148721365	1	5q32	46.32	protein_coding			AFAP1L1
16865044	1.49238	0.577613	0.0398701	0.62816	False	16865044	MIR525	574470	ENSG00000207711	microRNA 525	19	54200787	54200871	1	19q13.42	47.06	miRNA	hsa-mir-525	MI0003152	MIR525
16829326	1.49207	0.577319	0.039971	0.628354	False	16829326	RNU7-117P		ENSG00000252579	RNA, U7 small nuclear 117 pseudogene	16	89599924	89599962	-1	16q24.3	53.85	snRNA			RNU7-117P
16818272	1.49133	0.576596	0.0402207	0.628881	False	16818272	ITGAX	3687	ENSG00000140678	integrin, alpha X (complement component 3 receptor 4 subunit)	16	31366455	31394318	1	16p11.2	52.2	protein_coding			ITGAX
16841937	1.49116	0.576434	0.040277	0.628881	False	16841937	SMCR5	140771	ENSG00000226746	Smith-Magenis syndrome chromosome region, candidate 5 (non-protein coding)	17	17680000	17682843	-1	17p11.2	54.82	antisense			SMCR5
16764500	1.491	0.576279	0.0403305	0.628881	False	16764500														16764500
16736674	1.49099	0.576272	0.040333	0.628881	False	16736674	MIR4694	100616426	ENSG00000264309	microRNA 4694	11	19781550	19781629	-1	11p15.1	36.25	miRNA	hsa-mir-4694	MI0017327	MIR4694
16891774	1.49084	0.576127	0.0403834	0.628881	False	16891774	CCL20	6364	ENSG00000115009	chemokine (C-C motif) ligand 20	2	228678558	228682272	1	2q36.3	35.88	protein_coding			CCL20
16782014	1.4908	0.576087	0.0403972	0.628881	False	16782014	TRAJ57		ENSG00000211834	T cell receptor alpha joining 57	14	22947861	22947923	1	14q11.2	46.03	TR_J_gene			TRAJ57
16665510	1.49077	0.576061	0.0404064	0.628881	False	16665510	Y_RNA		ENSG00000252784	Y RNA	1	63803934	63804043	1	1p31.3	46.36	misc_RNA			Y_RNA
16883477	1.49013	0.575442	0.0406217	0.630557	False	16883477	PDCL3	79031	ENSG00000115539	phosducin-like 3	2	101179152	101193197	1	2q11.2	46.99	protein_coding			PDCL3
17065215	1.48967	0.574997	0.0407776	0.630557	False	17065215	KBTBD11-OT1		ENSG00000253696	KBTBD11 overlapping transcript 1 (non-protein coding)	8	1919563	1924644	1	8p23.3	54.8	lincRNA			KBTBD11-OT1
16677165	1.48897	0.574318	0.0410159	0.630557	False	16677165														16677165
17007404	1.48891	0.574254	0.0410383	0.630557	False	17007404	MIR219-1	407002	ENSG00000199036	microRNA 219-1	6	33175612	33175721	1	6p21.32	68.18	miRNA	hsa-mir-219a-1	MI0000296	MIR219-1
16764870	1.48864	0.574	0.041128	0.630557	False	16764870	KRT82	3888	ENSG00000161850	keratin 82	12	52787715	52800139	-1	12q13.13	52.58	protein_coding			KRT82
17005888	1.48801	0.57338	0.041347	0.630557	False	17005888	ZNF165	7718	ENSG00000197279	zinc finger protein 165	6	28048753	28057341	1	6p22.1	41.73	protein_coding			ZNF165
16914961	1.48799	0.573362	0.0413533	0.630557	False	16914961	PFDN4	5203	ENSG00000101132	prefoldin subunit 4	20	52824386	52844591	1	20q13.2	41.84	protein_coding			PFDN4
17113492	1.4879	0.573282	0.0413819	0.630557	False	17113492	RP1-93I3.1	101927352	ENSG00000271826		X	114752490	114797058	-1	Xq23	40.17	antisense			RP1-93I3.1
17023231	1.48781	0.573194	0.041413	0.630557	False	17023231	RNU2-8P		ENSG00000222659	RNA, U2 small nuclear 8, pseudogene	6	121901478	121901667	-1	6q22.31	37.89	snRNA			RNU2-8P
16942717	1.48758	0.572964	0.0414948	0.631239	False	16942717														16942717
16661020	1.48726	0.57266	0.041603	0.631239	False	16661020	RP1-125I3.2		ENSG00000236528		1	26186104	26189911	1	1p36.11	50.6	antisense			RP1-125I3.2
16712475	1.48699	0.572396	0.0416969	0.631239	False	16712475	EBLN1	340900	ENSG00000223601	endogenous Bornavirus-like nucleoprotein 1	10	22497743	22498950	-1	10p12.31	42.05	protein_coding			EBLN1
16956141	1.48669	0.572103	0.0418016	0.631239	False	16956141														16956141
16916362	1.48653	0.57195	0.0418562	0.631239	False	16916362	SCRT2	85508	ENSG00000215397	scratch family zinc finger 2	20	642240	656823	-1	20p13	56.71	protein_coding			SCRT2
16808655	1.48653	0.57195	0.0418566	0.631239	False	16808655	SNORA11		ENSG00000261709	Small nucleolar RNA SNORA11	15	45506646	45507242	-1	15q21.1	34.51	lincRNA			SNORA11
16699634	1.48652	0.571936	0.0418613	0.631239	False	16699634	TLR5	7100	ENSG00000187554	toll-like receptor 5	1	223282748	223316624	-1	1q41	46.61	protein_coding			TLR5
16819217	1.48636	0.571788	0.0419145	0.631297	False	16819217	MT1E	4493	ENSG00000169715	metallothionein 1E	16	56659387	56661024	1	16q12.2	57.57	protein_coding			MT1E
16942704	1.48633	0.571753	0.0419271	0.631297	False	16942704														16942704
16789207	1.48573	0.571172	0.0421357	0.632161	False	16789207	SNORA28	677811	ENSG00000272533	small nucleolar RNA, H/ACA box 28	14	103804186	103804311	1	14q32.32	41.27	snoRNA			SNORA28
16933422	1.48572	0.571165	0.0421382	0.632161	False	16933422	RP11-46E17.6		ENSG00000227880		22	27853208	27856021	-1	22q12.1	50.57	lincRNA			RP11-46E17.6
16799231	1.48561	0.571057	0.0421771	0.632161	False	16799231	SPRED1	161742	ENSG00000166068	sprouty-related, EVH1 domain containing 1	15	38544527	38649450	1	15q14	35.39	protein_coding			SPRED1
16746517	1.48549	0.570942	0.0422185	0.632161	False	16746517	RP11-283I3.1		ENSG00000255671		12	302202	303296	1	12p13.33	52.51	antisense			RP11-283I3.1
16986581	1.48533	0.570787	0.0422746	0.632161	False	16986581	SNORA18		ENSG00000206592	Small nucleolar RNA SNORA18	5	78516765	78516896	1	5q14.1	43.94	snoRNA			SNORA18
16795457	1.48526	0.570711	0.042302	0.632161	False	16795457														16795457
16791472	1.4847	0.570175	0.042496	0.632835	False	16791472														16791472
17005471	1.48454	0.57002	0.0425521	0.633169	False	17005471	snoU13		ENSG00000238322	Small nucleolar RNA U13	6	25435508	25435590	1	6p22.2	44.58	snoRNA			snoU13
16830173	1.48424	0.569723	0.0426604	0.633415	False	16830173	FAM64A	54478	ENSG00000129195	family with sequence similarity 64, member A	17	6347735	6354789	1	17p13.2	53.2	protein_coding			FAM64A
16865872	1.48421	0.569696	0.0426699	0.633415	False	16865872	AC006116.20	100506374	ENSG00000267710	Uncharacterized protein	19	56784138	56821819	1	19q13.43	45.68	protein_coding			AC006116.20
16662336	1.48382	0.569319	0.0428074	0.633415	False	16662336	SNORD112		ENSG00000252728	Small nucleolar RNA SNORD112	1	35409357	35409425	1	1p34.3	33.33	snoRNA			SNORD112
16947780	1.4838	0.569294	0.0428164	0.633415	False	16947780	MIR551B	693136	ENSG00000207717	microRNA 551b	3	168269642	168269737	1	3q26.2	53.12	miRNA	hsa-mir-551b	MI0003575	MIR551B
16705973	1.48367	0.569166	0.0428633	0.633415	False	16705973	RP11-167P22.3		ENSG00000226163		10	74261504	74262714	1	10q22.1	41.37	antisense			RP11-167P22.3
16682487	1.48358	0.56908	0.0428946	0.633415	False	16682487	RP13-279N23.2		ENSG00000255275		1	19175767	19247615	-1	1p36.13	53.75	protein_coding			RP13-279N23.2
16797417	1.48326	0.568776	0.0430058	0.633778	False	16797417	IGHJ1P		ENSG00000227335	immunoglobulin heavy joining 1P (pseudogene)	14	106331834	106331888	-1	14q32.33	70.91	IG_J_pseudogene			IGHJ1P
16975705	1.483	0.568515	0.0431015	0.634421	False	16975705	RN7SKP215		ENSG00000251827	RNA, 7SK small nuclear pseudogene 215	4	47813481	47813652	-1	4p12	49.42	misc_RNA			RN7SKP215
16981631	1.48257	0.568103	0.043253	0.636191	False	16981631	GLRA3	8001	ENSG00000145451	glycine receptor, alpha 3	4	175558065	175750465	-1	4q34.1	35.4	protein_coding			GLRA3
16984604	1.48229	0.567825	0.0433555	0.63621	False	16984604														16984604
16877520	1.48197	0.567517	0.0434694	0.63621	False	16877520	AC010096.2		ENSG00000237992		2	19675211	19688611	1	2p24.1	37.01	lincRNA			AC010096.2
16731846	1.48195	0.567494	0.0434775	0.63621	False	16731846	ATP5L	10632	ENSG00000167283	ATP synthase, H+ transporting, mitochondrial Fo complex, subunit G	11	118271869	118302211	1	11q23.3	42.83	protein_coding			ATP5L
16847352	1.4819	0.567447	0.043495	0.63621	False	16847352														16847352
16981345	1.48153	0.567084	0.0436296	0.63621	False	16981345	SH3RF1	57630	ENSG00000154447	SH3 domain containing ring finger 1	4	170015407	170192256	-1	4q33	39.27	protein_coding			SH3RF1
17003065	1.48097	0.566544	0.0438303	0.63731	False	17003065	CLTB	1212	ENSG00000175416	clathrin, light chain B	5	175819456	175843570	-1	5q35.2	53.09	protein_coding			CLTB
17064791	1.48043	0.566021	0.0440253	0.639688	False	17064791	CNPY1	285888	ENSG00000146910	canopy FGF signaling regulator 1	7	155266901	155326557	-1	7q36.3	47.25	protein_coding			CNPY1
16782012	1.47998	0.56558	0.0441902	0.640703	False	16782012	TRAJ58		ENSG00000211833	T cell receptor alpha joining 58 (non-functional)	14	22946696	22946758	1	14q11.2	47.62	TR_J_gene			TRAJ58
17096658	1.47994	0.565539	0.0442058	0.640703	False	17096658	TMEM246	84302	ENSG00000165152	transmembrane protein 246	9	104235453	104295819	-1	9q31.1	39.12	protein_coding			TMEM246
17117406	1.4799	0.565498	0.0442212	0.640703	False	17117406	AL138847.1		ENSG00000269624	CDNA FLJ26506 fis, clone KDN07105; Uncharacterized protein	1	63073437	63075249	1	1p31.3	35.14	protein_coding			AL138847.1
16675428	1.47938	0.564993	0.0444109	0.642994	False	16675428	CFHR3	10878	ENSG00000116785	complement factor H-related 3	1	196743925	196763203	1	1q31.3	35.61	protein_coding			CFHR3
16969360	1.47854	0.564175	0.0447194	0.646082	False	16969360	RP11-297P16.3		ENSG00000251577		4	104469902	104545691	1	4q24	36.76	antisense			RP11-297P16.3
16920610	1.47821	0.563849	0.0448433	0.646347	False	16920610	MTRNR2L3	100462983	ENSG00000256222	MT-RNR2-like 3	20	55933496	55934878	-1	20q13.31	40.49	protein_coding			MTRNR2L3
16774071	1.47818	0.563822	0.0448533	0.646347	False	16774071	RFXAP	5994	ENSG00000133111	regulatory factor X-associated protein	13	37393361	37403241	1	13q13.3	38.45	protein_coding			RFXAP
17117600	1.47697	0.562637	0.0453049	0.649063	False	17117600														17117600
16850264	1.47683	0.562509	0.0453542	0.649063	False	16850264	WDR45B	56270	ENSG00000141580	WD repeat domain 45B	17	80572438	80606429	-1	17q25.3	49.34	protein_coding			WDR45B
17115114	1.47666	0.56234	0.0454188	0.649063	False	17115114	LL0XNC01-16G2.1		ENSG00000225110		X	152583141	152586144	-1	Xq28	62.48	pseudogene			LL0XNC01-16G2.1
16884357	1.47665	0.562327	0.045424	0.649063	False	16884357	AC108463.1		ENSG00000230499		2	111953540	111964071	1	2q13	43.89	lincRNA			AC108463.1
17049439	1.47659	0.56227	0.0454457	0.649063	False	17049439														17049439
16888412	1.47597	0.561659	0.0456807	0.649816	False	16888412	NUP35	129401	ENSG00000163002	nucleoporin 35kDa	2	183982241	184026408	1	2q32.1	38.01	protein_coding			NUP35
16841459	1.47517	0.560882	0.0459812	0.651117	False	16841459														16841459
17074848	1.47482	0.560537	0.0461148	0.65123	False	17074848														17074848
16666082	1.4747	0.560422	0.0461596	0.65123	False	16666082	RP3-333A15.1		ENSG00000235782		1	71413062	71417176	1	1p31.1	37.47	antisense			RP3-333A15.1
17078523	1.47455	0.560276	0.0462164	0.65123	False	17078523														17078523
17046656	1.4743	0.560031	0.046312	0.65123	False	17046656	snoU13		ENSG00000252265	Small nucleolar RNA U13	7	65899494	65899605	1	7q11.21	49.11	snoRNA			snoU13
16972702	1.47418	0.559917	0.0463564	0.65123	False	16972702	MIR1305	100302270	ENSG00000221227	microRNA 1305	4	183090446	183090531	1	4q34.3	36.05	miRNA	hsa-mir-1305	MI0006372	MIR1305
17002181	1.47378	0.559526	0.0465094	0.652478	False	17002181	CTB-109A12.1	101927675	ENSG00000251405		5	156789623	156887086	-1	5q33.3	42.39	sense_overlapping			CTB-109A12.1
16830782	1.47351	0.559257	0.0466147	0.653505	False	16830782	CYB5D1	124637	ENSG00000182224	cytochrome b5 domain containing 1	17	7761064	7765600	1	17p13.1	48.18	protein_coding			CYB5D1
16961092	1.47332	0.559074	0.0466865	0.654061	False	16961092	MIR1263	100302148	ENSG00000221251	microRNA 1263	3	163889259	163889344	-1	3q26.1	41.86	miRNA	hsa-mir-1263	MI0006398	MIR1263
16888017	1.47304	0.558792	0.0467971	0.654729	False	16888017	RNU6ATAC14P		ENSG00000252027	RNA, U6atac small nuclear 14, pseudogene	2	177529404	177529494	1	2q31.1	39.56	snRNA			RNU6ATAC14P
16814910	1.47303	0.558789	0.0467985	0.654729	False	16814910	NPW	283869	ENSG00000183971	neuropeptide W	16	2059927	2070756	1	16p13.3	55.12	protein_coding			NPW
16789326	1.47284	0.558605	0.0468708	0.654977	False	16789326	LINC00637	145216	ENSG00000258735	long intergenic non-protein coding RNA 637	14	104314058	104324386	1	14q32.33	54.32	lincRNA			LINC00637
17076726	1.47205	0.557826	0.0471783	0.655766	False	17076726	PLAT	5327	ENSG00000104368	plasminogen activator, tissue	8	42032236	42065242	-1	8p11.21	48.7	protein_coding			PLAT
16967853	1.47174	0.557521	0.0472996	0.655766	False	16967853	AREG	727738	ENSG00000109321	amphiregulin	4	75310851	75320726	1	4q13.3	36.89	protein_coding			AREG
17049797	1.47159	0.557378	0.0473563	0.655766	False	17049797	PRKRIP1	100630923	ENSG00000128563	PRKR interacting protein 1 (IL11 inducible)	7	102004319	102067123	1	7q22.1	46.23	protein_coding			PRKRIP1
16860087	1.47144	0.557233	0.0474137	0.65608	False	16860087	ZNF101	94039	ENSG00000181896	zinc finger protein 101	19	19779605	19794318	1	19p13.11	46.28	protein_coding			ZNF101
17115981	1.47126	0.557054	0.0474851	0.65608	False	17115981	PCDH11Y	83259	ENSG00000099715	protocadherin 11 Y-linked	Y	4868267	5610265	1	Yp11.2	35.66	protein_coding			PCDH11Y
16693379	1.47111	0.556904	0.0475448	0.65608	False	16693379	SPRR2G	6706	ENSG00000159516	small proline-rich protein 2G	1	153122058	153123345	-1	1q21.3	44.33	protein_coding			SPRR2G
16801656	1.47104	0.556836	0.0475721	0.65608	False	16801656	CTD-2501E16.2		ENSG00000259274		15	60822172	60837358	1	15q22.2	40.62	antisense			CTD-2501E16.2
17054139	1.47096	0.556761	0.0476021	0.65608	False	17054139	AC011899.10		ENSG00000231980		7	157820065	157823820	1	7q36.3	53.86	antisense			AC011899.10
16782070	1.4708	0.556605	0.0476642	0.65608	False	16782070	TRAJ28		ENSG00000211861	T cell receptor alpha joining 28	14	22984601	22984666	1	14q11.2	53.03	TR_J_gene			TRAJ28
17050249	1.47073	0.55653	0.0476941	0.65608	False	17050249	snoU109		ENSG00000238832	Small nucleolar RNA U109	7	107243808	107243952	1	7q22.3	32.41	snoRNA			snoU109
16814619	1.47059	0.5564	0.0477463	0.65608	False	16814619	TPSAB1	7177	ENSG00000172236	tryptase alpha/beta 1	16	1290697	1292555	1	16p13.3	67.08	protein_coding			TPSAB1
16692620	1.47054	0.556351	0.0477659	0.65608	False	16692620	HIST2H2AA3	723790	ENSG00000183558	histone cluster 2, H2aa3	1	149813505	149814478	-1	1q21.2	60.88	protein_coding			HIST2H2AA3
17070441	1.47001	0.555823	0.0479776	0.657512	False	17070441	CA3	761	ENSG00000164879	carbonic anhydrase III, muscle specific	8	86285665	86361269	1	8q21.2	38.15	protein_coding			CA3
16681881	1.46991	0.555732	0.0480141	0.657512	False	16681881	WI2-3308P17.2		ENSG00000239810	Uncharacterized protein	1	13052394	13052998	-1	1p36.21	46.94	protein_coding			WI2-3308P17.2
16831878	1.46974	0.555559	0.0480836	0.657649	False	16831878	KRT17P2		ENSG00000186831	keratin 17 pseudogene 2	17	18330175	18335162	1	17p11.2	58.58	pseudogene			KRT17P2
16724847	1.46953	0.555356	0.0481652	0.657649	False	16724847	Y_RNA		ENSG00000251995	Y RNA	11	57278032	57278117	1	11q12.1	47.67	misc_RNA			Y_RNA
16870733	1.46931	0.555136	0.0482541	0.65834	False	16870733	ZNF14	7561	ENSG00000105708	zinc finger protein 14	19	19821280	19843906	-1	19p13.11	42.02	protein_coding			ZNF14
16778950	1.46904	0.554873	0.0483602	0.658535	False	16778950	RP11-279N8.1		ENSG00000228573		13	48399465	48410091	-1	13q14.2	44.12	lincRNA			RP11-279N8.1
17067792	1.46887	0.554708	0.0484271	0.658535	False	17067792	RP11-258J10.1		ENSG00000254344		8	34641570	34722316	1	8p12	37.36	lincRNA			RP11-258J10.1
17110389	1.46886	0.554692	0.0484334	0.658535	False	17110389														17110389
17117458	1.46884	0.554676	0.0484402	0.658535	False	17117458														17117458
17004915	1.46854	0.554379	0.0485604	0.658535	False	17004915														17004915
16723017	1.46843	0.554272	0.0486037	0.658535	False	16723017	RP11-20J1.1		ENSG00000254754		11	25945735	25948355	1	11p14.3	35.56	lincRNA			RP11-20J1.1
16917533	1.46829	0.554135	0.0486597	0.658535	False	16917533	OVOL2	58495	ENSG00000125850	ovo-like zinc finger 2	20	17937623	18039832	-1	20p11.23	46.79	protein_coding			OVOL2
16824143	1.46813	0.55398	0.0487225	0.658535	False	16824143	RRN3	54700	ENSG00000085721	RRN3 RNA polymerase I transcription factor homolog (S. cerevisiae)	16	15153879	15188174	-1	16p13.11	42.09	protein_coding			RRN3
16780092	1.46796	0.553813	0.0487907	0.658535	False	16780092	SLITRK1	114798	ENSG00000178235	SLIT and NTRK-like family, member 1	13	84451344	84456528	-1	13q31.1	47.33	protein_coding			SLITRK1
16825894	1.46793	0.553787	0.0488012	0.658535	False	16825894	RP11-2C24.5		ENSG00000260082		16	30832389	30833431	-1	16p11.2	55.9	pseudogene			RP11-2C24.5
16702545	1.46789	0.553744	0.0488188	0.658535	False	16702545	MIR4480	100616151	ENSG00000263584	microRNA 4480	10	12620752	12620822	1	10p13	53.52	miRNA	hsa-mir-4480	MI0016841	MIR4480
17103545	1.46749	0.55335	0.0489797	0.659831	False	17103545	MAGIX	79917	ENSG00000017621	MAGI family member, X-linked	X	49019061	49024822	1	Xp11.23	58.99	protein_coding			MAGIX
16936397	1.46708	0.552948	0.0491442	0.660883	False	16936397	MAPK12	6300	ENSG00000188130	mitogen-activated protein kinase 12	22	50683879	50700254	-1	22q13.33	64.68	protein_coding			MAPK12
16856906	1.46675	0.552627	0.0492757	0.662064	False	16856906	S1PR4	8698	ENSG00000125910	sphingosine-1-phosphate receptor 4	19	3172344	3180329	1	19p13.3	62.77	protein_coding			S1PR4
16781348	1.46662	0.552499	0.0493283	0.662334	False	16781348	RNU6-458P		ENSG00000206906	RNA, U6 small nuclear 458, pseudogene	14	19119515	19119621	1	14q11.2	40.19	snRNA			RNU6-458P
17046337	1.46581	0.551696	0.0496596	0.664369	False	17046337	MIR3147	100422939	ENSG00000266168	microRNA 3147	7	57472731	57472796	1	7p11.2	66.67	miRNA	hsa-mir-3147	MI0014173	MIR3147
17100393	1.46577	0.55166	0.0496743	0.664369	False	17100393	RNF208	727800	ENSG00000212864	ring finger protein 208	9	140114707	140116033	-1	9q34.3	68.43	protein_coding			RNF208
17046882	1.46576	0.551651	0.0496781	0.664369	False	17046882	Y_RNA		ENSG00000201913	Y RNA	7	99928400	99928500	-1	7q22.1	40.59	misc_RNA			Y_RNA
17059024	1.46521	0.551108	0.0499034	0.664555	False	17059024	snoU13		ENSG00000238453	Small nucleolar RNA U13	7	77053000	77053105	-1	7q11.23	44.34	snoRNA			snoU13
16693536	1.46505	0.550951	0.0499685	0.664787	False	16693536	RP11-216N14.9		ENSG00000233222		1	153723459	153724652	-1	1q21.3	45.64	antisense			RP11-216N14.9
16768738	1.46472	0.550626	0.0501035	0.666147	False	16768738	NTN4	59277	ENSG00000074527	netrin 4	12	96051583	96184930	-1	12q22	40.1	protein_coding			NTN4
16732700	1.46454	0.550449	0.0501773	0.666171	False	16732700	CRTAM	56253	ENSG00000109943	cytotoxic and regulatory T cell molecule	11	122709208	122743347	1	11q24.1	40.96	protein_coding			CRTAM
16916158	1.46448	0.550386	0.0502035	0.666171	False	16916158	MIR941-2	100126339	ENSG00000216141	microRNA 941-2	20	62550834	62550950	1	20q13.33	71.79	miRNA	hsa-mir-941-4	MI0005766	MIR941-2
16783828	1.46412	0.550038	0.0503489	0.66721	False	16783828	SNORD58		ENSG00000212615	Small nucleolar RNA SNORD58	14	45557446	45557511	1	14q21.2	33.33	snoRNA			SNORD58
16897863	1.46395	0.549865	0.0504216	0.667324	False	16897863	MIR217	406999	ENSG00000207548	microRNA 217	2	56210102	56210211	-1	2p16.1	36.36	miRNA	hsa-mir-217	MI0000293	MIR217
16703493	1.46361	0.549529	0.0505623	0.667882	False	16703493	RNU6-666P		ENSG00000200369	RNA, U6 small nuclear 666, pseudogene	10	27604049	27604155	1	10p12.1	41.12	snRNA			RNU6-666P
17052881	1.46351	0.549429	0.0506043	0.667882	False	17052881	OR2F2	135948	ENSG00000221910	olfactory receptor, family 2, subfamily F, member 2	7	143632259	143633372	1	7q35	48.11	protein_coding			OR2F2
17111998	1.46346	0.549387	0.0506221	0.667882	False	17111998	ERCC6L	54821	ENSG00000186871	excision repair cross-complementing rodent repair deficiency, complementation group 6-like	X	71424510	71458897	-1	Xq13.1	43.97	protein_coding			ERCC6L
16977248	1.46342	0.549342	0.0506412	0.667882	False	16977248	GK2	2712	ENSG00000196475	glycerol kinase 2	4	80327508	80329372	-1	4q21.21	43.06	protein_coding			GK2
16783602	1.46305	0.548983	0.0507921	0.667882	False	16783602	SSTR1	6751	ENSG00000139874	somatostatin receptor 1	14	38677204	38682272	1	14q21.1	54.27	protein_coding			SSTR1
16977500	1.46268	0.54861	0.0509496	0.668656	False	16977500	Y_RNA		ENSG00000199530	Y RNA	4	83865891	83865998	-1	4q21.22	38.89	misc_RNA			Y_RNA
16755904	1.46248	0.548417	0.0510311	0.66899	False	16755904	snoU13		ENSG00000238940	Small nucleolar RNA U13	12	102183593	102183693	1	12q23.2	42.57	snoRNA			snoU13
16863783	1.46167	0.54762	0.0513691	0.669518	False	16863783	GRWD1	83743	ENSG00000105447	glutamate-rich WD repeat containing 1	19	48949030	48960279	1	19q13.33	55.81	protein_coding			GRWD1
17014617	1.46142	0.547372	0.0514747	0.669518	False	17014617	RNU6-153P		ENSG00000201292	RNA, U6 small nuclear 153, pseudogene	6	166622891	166622994	1	6q27	32.69	snRNA			RNU6-153P
16870962	1.46134	0.547287	0.051511	0.669518	False	16870962	CTB-175P5.4		ENSG00000269416		19	23582035	23598877	-1	19p12	45.01	lincRNA			CTB-175P5.4
16985597	1.46123	0.547187	0.0515536	0.669518	False	16985597	SNORA50		ENSG00000220986	Small nucleolar RNA SNORA50	5	68456633	68456766	1	5q13.2	62.69	snoRNA			SNORA50
16898292	1.46105	0.547006	0.0516309	0.669518	False	16898292	VPS54	51542	ENSG00000143952	vacuolar protein sorting 54 homolog (S. cerevisiae)	2	64119280	64246206	-1	2p14	36.99	protein_coding			VPS54
16910081	1.46088	0.546841	0.0517013	0.669518	False	16910081	NDUFA10	4705	ENSG00000130414	NADH dehydrogenase (ubiquinone) 1 alpha subcomplex, 10, 42kDa	2	240831867	240964819	-1	2q37.3	48.44	protein_coding			NDUFA10
16918516	1.46057	0.546531	0.0518341	0.670744	False	16918516	Y_RNA		ENSG00000201498	Y RNA	20	32971971	32972071	-1	20q11.22	43.56	misc_RNA			Y_RNA
16716956	1.46013	0.546095	0.0520211	0.671149	False	16716956	TLL2	7093	ENSG00000095587	tolloid-like 2	10	98124363	98273675	-1	10q24.1	46.43	protein_coding			TLL2
17097144	1.46012	0.546087	0.0520249	0.671149	False	17097144	RNY4P18		ENSG00000212409	RNA, Ro-associated Y4 pseudogene 18	9	113859605	113859693	-1	9q31.3	41.57	misc_RNA			RNY4P18
16941387	1.45968	0.545654	0.0522114	0.671774	False	16941387														16941387
17045536	1.45963	0.545602	0.0522338	0.671774	False	17045536	MIR3943	100500829	ENSG00000264069	microRNA 3943	7	43190494	43190593	1	7p14.1	64	miRNA	hsa-mir-3943	MI0016600	MIR3943
17046418	1.45921	0.545186	0.0524132	0.671776	False	17046418	RP11-321E8.4		ENSG00000229881		7	63600873	63610436	1	7q11.21	43.39	lincRNA			RP11-321E8.4
16884736	1.45894	0.544925	0.0525263	0.671776	False	16884736														16884736
16882028	1.45889	0.544875	0.0525479	0.671776	False	16882028	AC016670.1		ENSG00000221179		2	80471748	80471843	1	2p12	33.33	miRNA			AC016670.1
17092838	1.45874	0.544721	0.0526147	0.671776	False	17092838	IFNA17	3451	ENSG00000234829	interferon, alpha 17	9	21227242	21228221	-1	9p21.3	40.31	protein_coding			IFNA17
16819207	1.45868	0.544662	0.0526404	0.671776	False	16819207	MT2A	4502	ENSG00000125148	metallothionein 2A	16	56642111	56643409	1	16q12.2	59.05	protein_coding			MT2A
16939376	1.45819	0.544176	0.0528516	0.672349	False	16939376														16939376
16945097	1.45757	0.543567	0.0531175	0.673694	False	16945097														16945097
16669630	1.45684	0.542839	0.0534371	0.675441	False	16669630	RNU1-59P		ENSG00000201699	RNA, U1 small nuclear 59, pseudogene	1	144534038	144534199	1	1q21.1	46.3	snRNA			RNU1-59P
17044054	1.45675	0.542754	0.0534741	0.675441	False	17044054	RNU1-15P		ENSG00000195024	RNA, U1 small nuclear 15, pseudogene	7	21420981	21421124	1	7p15.3	45.83	snRNA			RNU1-15P
16821045	1.45665	0.542654	0.0535184	0.675441	False	16821045	RNU6-237P		ENSG00000251794	RNA, U6 small nuclear 237, pseudogene	16	74490439	74490509	1	16q23.1	46.48	snRNA			RNU6-237P
16742779	1.45656	0.542563	0.0535584	0.675441	False	16742779	RP11-179A16.2		ENSG00000255246		11	82314785	82354461	-1	11q14.1	38.67	lincRNA			RP11-179A16.2
16745236	1.45629	0.542299	0.0536746	0.676455	False	16745236	H2AFX	3014	ENSG00000188486	H2A histone family, member X	11	118964564	118966177	-1	11q23.3	66.42	protein_coding			H2AFX
16856273	1.45601	0.542018	0.0537989	0.67683	False	16856273	MIR3187	100422854	ENSG00000263414	microRNA 3187	19	813584	813653	1	19p13.3	70	miRNA	hsa-mir-3187	MI0014231	MIR3187
16846359	1.45595	0.541964	0.0538226	0.67683	False	16846359	RNU1-42P		ENSG00000200903	RNA, U1 small nuclear 42, pseudogene	17	47026723	47026882	-1	17q21.32	53.12	snRNA			RNU1-42P
16800955	1.45591	0.541918	0.053843	0.67683	False	16800955	CTD-2647E9.3		ENSG00000259188		15	50171801	50175722	1	15q21.2	40.67	antisense			CTD-2647E9.3
16813024	1.45541	0.541429	0.0540597	0.67798	False	16813024														16813024
17013385	1.45494	0.540961	0.0542682	0.679337	False	17013385	GRM1	2911	ENSG00000152822	glutamate receptor, metabotropic 1	6	146348782	146758734	1	6q24.3	37.18	protein_coding			GRM1
16759525	1.45456	0.540583	0.0544367	0.680191	False	16759525	RP13-895J2.2		ENSG00000256943		12	132851977	132854915	1	12q24.33	57.3	antisense			RP13-895J2.2
16849970	1.45433	0.540358	0.0545372	0.681028	False	16849970	ARHGDIA	396	ENSG00000141522	Rho GDP dissociation inhibitor (GDI) alpha	17	79825597	79829282	-1	17q25.3	68.12	protein_coding			ARHGDIA
17019479	1.45415	0.540181	0.0546163	0.681532	False	17019479														17019479
17075973	1.45394	0.539965	0.054713	0.681942	False	17075973	DUSP4	1846	ENSG00000120875	dual specificity phosphatase 4	8	29190581	29208185	-1	8p12	51.08	protein_coding			DUSP4
16820398	1.45374	0.539765	0.0548026	0.681942	False	16820398	SLC7A6	9057	ENSG00000103064	solute carrier family 7 (amino acid transporter light chain, y+L system), member 6	16	68298433	68335722	1	16q22.1	47.8	protein_coding			SLC7A6
16924521	1.45305	0.539087	0.0551078	0.682685	False	16924521	LINC00515	282566	ENSG00000260583	long intergenic non-protein coding RNA 515	21	26955082	26955638	-1	21q21.3	44.17	antisense			LINC00515
16827628	1.45256	0.538597	0.0553291	0.682685	False	16827628	RNU6-898P		ENSG00000202497	RNA, U6 small nuclear 898, pseudogene	16	69040955	69041058	-1	16q22.1	41.35	snRNA			RNU6-898P
16898706	1.45243	0.538468	0.0553879	0.682685	False	16898706	AC016700.5	100133985	ENSG00000231327		2	70351168	70352449	-1	2p13.3	57.49	lincRNA			AC016700.5
16787065	1.45242	0.538457	0.0553928	0.682685	False	16787065														16787065
16804506	1.45227	0.538312	0.0554586	0.682685	False	16804506	ACAN	176	ENSG00000157766	aggrecan	15	89346674	89418585	1	15q26.1	50.26	protein_coding			ACAN
17099893	1.45163	0.537671	0.0557498	0.682685	False	17099893	CARD9	728489	ENSG00000187796	caspase recruitment domain family, member 9	9	139256355	139268133	-1	9q34.3	64.46	protein_coding			CARD9
16670199	1.45157	0.537612	0.0557767	0.682685	False	16670199	RP6-206I17.2		ENSG00000231734		1	143687097	143720401	1	1q21.1	42.59	lincRNA			RP6-206I17.2
17083136	1.45154	0.537581	0.0557906	0.682685	False	17083136	RNA5SP279		ENSG00000202383	RNA, 5S ribosomal pseudogene 279	9	1333837	1333953	1	9p24.3	50.43	rRNA			RNA5SP279
16823041	1.45126	0.537309	0.055915	0.682685	False	16823041	MIR3180-5	100500916	ENSG00000264397	microRNA 3180-5	16	2185978	2186130	-1	16p13.3	75.82	miRNA	hsa-mir-3180-5	MI0016409	MIR3180-5
16743342	1.45115	0.537194	0.0559675	0.682685	False	16743342	TAF1D	100302240	ENSG00000166012	TATA box binding protein (TBP)-associated factor, RNA polymerase I, D, 41kDa	11	93463114	93517557	-1	11q21	41.79	protein_coding	hsa-mir-1304	MI0006371	TAF1D
16660685	1.45112	0.537169	0.0559787	0.682685	False	16660685	TCEB3	6924	ENSG00000011007	transcription elongation factor B (SIII), polypeptide 3 (110kDa, elongin A)	1	24069645	24088549	1	1p36.11	45.7	protein_coding			TCEB3
16902879	1.45069	0.536742	0.0561745	0.683124	False	16902879														16902879
16691164	1.45048	0.536532	0.0562704	0.683124	False	16691164	SYT6	148281	ENSG00000134207	synaptotagmin VI	1	114631913	114696541	-1	1p13.2	48.58	protein_coding			SYT6
16744049	1.45031	0.536365	0.0563472	0.683124	False	16744049	SLC35F2	54733	ENSG00000110660	solute carrier family 35, member F2	11	107661717	107799019	-1	11q22.3	43.51	protein_coding			SLC35F2
16864567	1.45015	0.536203	0.0564218	0.683124	False	16864567	C19orf81	342918	ENSG00000235034	chromosome 19 open reading frame 81	19	51152702	51162567	1	19q13.33	50.87	protein_coding			C19orf81
17109447	1.45002	0.536076	0.0564802	0.683124	False	17109447	BEND2	139105	ENSG00000177324	BEN domain containing 2	X	18181051	18239024	-1	Xp22.13	40.12	protein_coding			BEND2
16781174	1.4499	0.535953	0.0565368	0.683124	False	16781174	ATP11A-AS1	100874205	ENSG00000232684	ATP11A antisense RNA 1	13	113399763	113409007	-1	13q34	49.52	antisense			ATP11A-AS1
16840464	1.44986	0.535917	0.0565533	0.683124	False	16840464	MIR497HG	100506755	ENSG00000267532	mir-497-195 cluster host gene (non-protein coding)	17	6919137	6922978	-1	17p13.1	55.83	antisense	hsa-mir-497	MI0003138	MIR497HG
16859786	1.44979	0.535841	0.0565883	0.683124	False	16859786	MIR3188	100422833	ENSG00000267959	microRNA 3188	19	18392887	18392971	1	19p13.11	70.59	miRNA	hsa-mir-3188	MI0014232	MIR3188
16779720	1.44954	0.535595	0.0567021	0.683124	False	16779720	MZT1	440145	ENSG00000204899	mitotic spindle organizing protein 1	13	73282495	73301825	-1	13q22.1	38.9	protein_coding			MZT1
16746906	1.44944	0.535498	0.0567471	0.683124	False	16746906	TEAD4	7004	ENSG00000197905	TEA domain family member 4	12	3068496	3149839	1	12p13.33	51.6	protein_coding			TEAD4
17066434	1.44944	0.535497	0.0567474	0.683124	False	17066434	snoU13		ENSG00000238466	Small nucleolar RNA U13	8	21889861	21889963	1	8p21.3	48.54	snoRNA			snoU13
16982828	1.44935	0.535409	0.056788	0.683124	False	16982828	IRX1	79192	ENSG00000170549	iroquois homeobox 1	5	3596168	3601517	1	5p15.33	58.22	protein_coding			IRX1
16735214	1.44934	0.535392	0.0567958	0.683124	False	16735214	GVINP1	387751	ENSG00000254838	GTPase, very large interferon inducible pseudogene 1	11	6734767	6767670	-1	11p15.4	39.04	pseudogene			GVINP1
16822408	1.44875	0.534813	0.0570643	0.683124	False	16822408	AXIN1	8312	ENSG00000103126	axin 1	16	337440	402673	-1	16p13.3	54.36	protein_coding			AXIN1
17049692	1.44846	0.534522	0.0571997	0.683124	False	17049692	AP1S1	1174	ENSG00000106367	adaptor-related protein complex 1, sigma 1 subunit	7	100797678	100804877	1	7q22.1	54.82	protein_coding			AP1S1
16895602	1.44845	0.53451	0.057205	0.683124	False	16895602	AC015977.6		ENSG00000225378		2	26894122	26897332	-1	2p23.3	52.07	antisense			AC015977.6
16684328	1.44843	0.534487	0.0572158	0.683124	False	16684328	RP5-1125N11.1		ENSG00000229607		1	31283225	31288400	-1	1p35.2	47.06	lincRNA			RP5-1125N11.1
16682278	1.44813	0.534193	0.0573528	0.68331	False	16682278	ESPNP	284729	ENSG00000268869	espin pseudogene	1	17013834	17046652	-1	1p36.13	59.07	pseudogene			ESPNP
16659605	1.44797	0.534032	0.057428	0.68331	False	16659605	EFHD2	79180	ENSG00000142634	EF-hand domain family, member D2	1	15736391	15756839	1	1p36.21	56.77	protein_coding			EFHD2
16976221	1.44797	0.53403	0.057429	0.68331	False	16976221														16976221
16729865	1.44783	0.533894	0.0574924	0.68331	False	16729865	TYR	7299	ENSG00000077498	tyrosinase	11	88910620	89028927	1	11q14.3	35.29	protein_coding			TYR
17019654	1.44778	0.533839	0.0575183	0.68331	False	17019654														17019654
17019029	1.44774	0.5338	0.0575365	0.68331	False	17019029	TREM2	54209	ENSG00000095970	triggering receptor expressed on myeloid cells 2	6	41126244	41130924	-1	6p21.1	54.22	protein_coding			TREM2
16825792	1.4475	0.533568	0.0576448	0.68331	False	16825792	SNORA42		ENSG00000199787	Small nucleolar RNA SNORA42/SNORA80 family	16	30430946	30431080	-1	16p11.2	54.81	snoRNA			SNORA42
16911257	1.44749	0.53355	0.0576534	0.68331	False	16911257	CASC20	101929244	ENSG00000229876	cancer susceptibility candidate 20 (non-protein coding)	20	6427370	6509106	1	20p12.3	38.35	lincRNA			CASC20
16901974	1.447	0.533061	0.0578829	0.684183	False	16901974	IL1A	3552	ENSG00000115008	interleukin 1, alpha	2	113531492	113542167	-1	2q13	39.97	protein_coding			IL1A
16938579	1.44682	0.532883	0.0579666	0.684183	False	16938579	RNA5SP127		ENSG00000222983	RNA, 5S ribosomal pseudogene 127	3	31270207	31270339	1	3p23	44.36	rRNA			RNA5SP127
16968213	1.44679	0.53286	0.0579774	0.684183	False	16968213	ANXA3	306	ENSG00000138772	annexin A3	4	79472673	79531597	1	4q21.21	39.99	protein_coding			ANXA3
17052425	1.44669	0.532753	0.0580278	0.684183	False	17052425	MGAM	8972	ENSG00000257335	maltase-glucoamylase (alpha-glucosidase)	7	141607613	141806547	1	7q34	39.57	protein_coding			MGAM
16781554	1.44635	0.532417	0.0581863	0.684183	False	16781554	RNASE10	338879	ENSG00000182545	ribonuclease, RNase A family, 10 (non-active)	14	20973696	20979328	1	14q11.2	51.91	protein_coding			RNASE10
16816857	1.44632	0.532388	0.0581996	0.684183	False	16816857														16816857
16833017	1.44614	0.532209	0.0582841	0.684183	False	16833017	MIR193A	406968	ENSG00000207614	microRNA 193a	17	29887015	29887102	1	17q11.2	63.64	miRNA	hsa-mir-193a	MI0000487	MIR193A
17025833	1.44581	0.531874	0.0584427	0.684183	False	17025833	RP11-417E7.1	101929484	ENSG00000223485		6	169558187	169563019	-1	6q27	54.42	lincRNA			RP11-417E7.1
16671514	1.44568	0.531753	0.0585002	0.684183	False	16671514	MIR4258	100423020	ENSG00000264349	microRNA 4258	1	154948169	154948259	1	1q21.3	68.13	miRNA	hsa-mir-4258	MI0015857	MIR4258
16784098	1.44544	0.531506	0.0586173	0.684183	False	16784098	FRMD6	122786	ENSG00000139926	FERM domain containing 6	14	51955818	52197445	1	14q22.1	39.42	protein_coding			FRMD6
16782112	1.44542	0.531484	0.0586279	0.684183	False	16782112	TRAJ5		ENSG00000211884	T cell receptor alpha joining 5	14	23009190	23009249	1	14q11.2	51.67	TR_J_gene			TRAJ5
16815415	1.44538	0.53145	0.058644	0.684183	False	16815415	ZNF263	283876	ENSG00000006194	zinc finger protein 263	16	3313743	3351401	1	16p13.3	47.12	protein_coding			ZNF263
16971573	1.4453	0.531367	0.0586832	0.684183	False	16971573	MND1	84057	ENSG00000121211	meiotic nuclear divisions 1 homolog (S. cerevisiae)	4	154265801	154336270	1	4q31.3	39.03	protein_coding			MND1
16777278	1.44487	0.530939	0.0588871	0.684183	False	16777278	SKA3	221150	ENSG00000165480	spindle and kinetochore associated complex subunit 3	13	21727734	21750741	-1	13q12.11	39.84	protein_coding			SKA3
16760008	1.44476	0.530828	0.0589402	0.684183	False	16760008	CACNA1C-AS1	100652846	ENSG00000246627	CACNA1C antisense RNA 1	12	2785167	2800366	-1	12p13.33	54.43	antisense			CACNA1C-AS1
17042905	1.44464	0.530715	0.0589941	0.684183	False	17042905	PSMG3-AS1	114796	ENSG00000230487	PSMG3 antisense RNA 1 (head to head)	7	1609709	1629262	1	7p22.3	53.15	lincRNA			PSMG3-AS1
16964050	1.44433	0.530395	0.0591467	0.684272	False	16964050	WHSC1	7468	ENSG00000109685	Wolf-Hirschhorn syndrome candidate 1	4	1873151	1983934	1	4p16.3	47.14	protein_coding			WHSC1
17077818	1.44432	0.530386	0.059151	0.684272	False	17077818														17077818
16808300	1.44426	0.53033	0.0591779	0.684272	False	16808300	AC011330.5		ENSG00000249839		15	43955852	43976537	-1	15q15.3	45.14	pseudogene			AC011330.5
16960371	1.44415	0.530218	0.0592319	0.684272	False	16960371														16960371
16850047	1.44399	0.530061	0.0593071	0.684272	False	16850047	NOTUM	147111	ENSG00000185269	notum pectinacetylesterase homolog (Drosophila)	17	79910388	79919716	-1	17q25.3	64.25	protein_coding			NOTUM
17110670	1.44376	0.529835	0.0594156	0.684777	False	17110670	PIM2	11040	ENSG00000102096	pim-2 oncogene	X	48770459	48776301	-1	Xp11.23	53.47	protein_coding			PIM2
16746927	1.44349	0.529564	0.0595454	0.68549	False	16746927	RP11-253E3.3		ENSG00000250899		12	3150603	3154116	1	12p13.33	54.7	processed_transcript			RP11-253E3.3
17108825	1.44321	0.529282	0.0596813	0.685599	False	17108825	SNORA48		ENSG00000212214	Small nucleolar RNA SNORA48	X	3450158	3450292	-1	Xp22.33	52.59	snoRNA			SNORA48
17107389	1.44261	0.528686	0.0599693	0.686954	False	17107389	RP11-364B14.1		ENSG00000233145		X	139099427	139100196	1	Xq27.1	43.12	lincRNA			RP11-364B14.1
17109808	1.44247	0.528543	0.0600386	0.686954	False	17109808	APOO	79135	ENSG00000184831	apolipoprotein O	X	23851470	23926057	-1	Xp22.11	43.27	protein_coding			APOO
16845504	1.44236	0.528428	0.0600943	0.686954	False	16845504	PPY	5539	ENSG00000108849	pancreatic polypeptide	17	42018172	42019836	-1	17q21.31	60.6	protein_coding			PPY
16677929	1.44218	0.528253	0.0601793	0.687348	False	16677929	RNU6-1008P		ENSG00000206887	RNA, U6 small nuclear 1008, pseudogene	1	224493082	224493185	1	1q42.11	45.19	snRNA			RNU6-1008P
17102900	1.44209	0.528158	0.0602252	0.687486	False	17102900	RNU6-769P		ENSG00000207136	RNA, U6 small nuclear 769, pseudogene	12	51027056	51027159	1	12q13.12	36.54	snRNA			RNU6-769P
16706459	1.44176	0.527827	0.0603862	0.687935	False	16706459	SNORA71		ENSG00000201393	Small nucleolar RNA SNORA71	10	80127264	80127380	1	10q22.3	47.86	snoRNA			SNORA71
16865052	1.44173	0.527799	0.0603997	0.687935	False	16865052	MIR526A1	574475	ENSG00000207629	microRNA 526a-1	19	54209506	54209590	1	19q13.42	45.88	miRNA	hsa-mir-526a-1	MI0003157	MIR526A1
16805967	1.44147	0.527544	0.0605241	0.688482	False	16805967	NIPA2	81614	ENSG00000140157	non imprinted in Prader-Willi/Angelman syndrome 2	15	23004684	23034427	-1	15q11.2	43.73	protein_coding			NIPA2
17013878	1.44134	0.527406	0.0605914	0.688482	False	17013878	RNA5SP225		ENSG00000222806	RNA, 5S ribosomal pseudogene 225	6	153741573	153741707	1	6q25.2	44.44	rRNA			RNA5SP225
16977807	1.44117	0.527245	0.0606699	0.688482	False	16977807	RP11-529H2.1		ENSG00000250572		4	88183083	88187974	-1	4q22.1	40.49	lincRNA			RP11-529H2.1
16931384	1.44092	0.526986	0.0607965	0.688982	False	16931384	GTSE1	51512	ENSG00000075218	G-2 and S-phase expressed 1	22	46692638	46726707	1	22q13.31	50.13	protein_coding			GTSE1
16914797	1.44053	0.526597	0.0609876	0.689589	False	16914797														16914797
17074559	1.44045	0.526519	0.0610255	0.689589	False	17074559	RP1L1	94137	ENSG00000183638	retinitis pigmentosa 1-like 1	8	10463859	10569697	-1	8p23.1	50.94	protein_coding			RP1L1
16800301	1.44036	0.526427	0.0610709	0.689589	False	16800301														16800301
16840352	1.44032	0.526393	0.0610873	0.689589	False	16840352	AIPL1	23746	ENSG00000129221	aryl hydrocarbon receptor interacting protein-like 1	17	6297013	6338519	-1	17p13.2	49.33	protein_coding			AIPL1
17109394	1.44017	0.526236	0.0611645	0.689695	False	17109394	MIR548AM	100616428	ENSG00000265144	microRNA 548am	X	16645135	16645208	-1	Xp22.2	37.84	miRNA	hsa-mir-548am	MI0016904	MIR548AM
16882039	1.44001	0.526074	0.0612446	0.689828	False	16882039	RNU6-685P		ENSG00000252897	RNA, U6 small nuclear 685, pseudogene	2	82495736	82495830	1	2p12	38.95	snRNA			RNU6-685P
16808563	1.43968	0.525745	0.0614069	0.690819	False	16808563	RP11-109D20.2		ENSG00000259352		15	45365690	45366246	-1	15q21.1	46.68	antisense			RP11-109D20.2
17070865	1.43952	0.525591	0.0614826	0.690819	False	17070865	RP11-10N23.2		ENSG00000253854		8	94731802	94733395	1	8q22.1	40.97	antisense			RP11-10N23.2
16661589	1.43928	0.525346	0.0616039	0.690819	False	16661589	RCC1	1104	ENSG00000180198	regulator of chromosome condensation 1	1	28832455	28865812	1	1p35.3	50	protein_coding			RCC1
16657514	1.43901	0.525075	0.061738	0.691336	False	16657514														16657514
17001865	1.43892	0.52499	0.0617802	0.691336	False	17001865	SLC36A3	285641	ENSG00000186334	solute carrier family 36, member 3	5	150656323	150683327	-1	5q33.1	42.88	protein_coding			SLC36A3
16952523	1.43891	0.524979	0.0617859	0.691336	False	16952523	SCARNA21		ENSG00000252409	Small Cajal body specific RNA 21	3	41729360	41729525	-1	3p22.1	53.61	snoRNA			SCARNA21
17065133	1.43858	0.524642	0.0619531	0.692197	False	17065133														17065133
16796412	1.43849	0.524556	0.0619961	0.692197	False	16796412	LINC00341	79686	ENSG00000229645	long intergenic non-protein coding RNA 341	14	95873606	95876427	-1	14q32.13	49.79	lincRNA			LINC00341
16874072	1.43844	0.524501	0.0620234	0.692197	False	16874072	FUT1	2523	ENSG00000174951	fucosyltransferase 1 (galactoside 2-alpha-L-fucosyltransferase, H blood group)	19	49251268	49258647	-1	19q13.33	55.87	protein_coding			FUT1
16762234	1.43842	0.524481	0.062033	0.692197	False	16762234	RP11-73M14.1		ENSG00000256714		12	22548022	22551009	-1	12p12.1	37.08	lincRNA			RP11-73M14.1
16878284	1.4382	0.524263	0.0621417	0.692386	False	16878284	KRTCAP3	200634	ENSG00000157992	keratinocyte associated protein 3	2	27665233	27669348	1	2p23.3	53.33	protein_coding			KRTCAP3
16813822	1.43819	0.524257	0.0621447	0.692386	False	16813822	RNU6-181P		ENSG00000200095	RNA, U6 small nuclear 181, pseudogene	15	101100891	101100997	-1	15q26.3	34.58	snRNA			RNU6-181P
16696108	1.43788	0.523939	0.0623034	0.692487	False	16696108	RP5-968D22.3	101928565	ENSG00000237658		1	168433452	168464882	-1	1q24.2	40.08	lincRNA			RP5-968D22.3
17061372	1.4378	0.523858	0.0623438	0.692487	False	17061372														17061372
16951186	1.43775	0.523815	0.0623653	0.692487	False	16951186	RNU6-1024P		ENSG00000206926	RNA, U6 small nuclear 1024, pseudogene	3	15474617	15474723	-1	3p25.1	39.25	snRNA			RNU6-1024P
16916092	1.43733	0.523395	0.0625754	0.693683	False	16916092	RP4-583P15.15	54923	ENSG00000273154		20	62340216	62370456	1	20q13.33	50.34	protein_coding			RP4-583P15.15
16745997	1.43723	0.523291	0.0626279	0.693888	False	16745997	ETS1	2113	ENSG00000134954	v-ets avian erythroblastosis virus E26 oncogene homolog 1	11	128328656	128457453	-1	11q24.3	42.5	protein_coding			ETS1
17113335	1.43701	0.523071	0.0627381	0.694194	False	17113335	SNORD96B	692226	ENSG00000208883	small nucleolar RNA, C/D box 96B	X	109468213	109468291	-1	Xq23	50.63	snoRNA			SNORD96B
16873444	1.437	0.52306	0.0627439	0.694194	False	16873444	RSPH6A	81492	ENSG00000104941	radial spoke head 6 homolog A (Chlamydomonas)	19	46298968	46318577	-1	19q13.32	52.72	protein_coding			RSPH6A
17010520	1.43688	0.522937	0.0628054	0.694194	False	17010520	SNORD112		ENSG00000252932	Small nucleolar RNA SNORD112	6	78646918	78646988	1	6q14.1	36.62	snoRNA			SNORD112
16717679	1.43684	0.522896	0.0628262	0.694194	False	16717679	TLX1NB	100038246	ENSG00000236311	TLX1 neighbor	10	102849078	102890883	-1	10q24.31	51.11	protein_coding			TLX1NB
16900120	1.43654	0.522599	0.0629758	0.694238	False	16900120	IGKV3-11		ENSG00000241351	immunoglobulin kappa variable 3-11	2	89326668	89327228	-1	2p11.2	49.91	IG_V_gene			IGKV3-11
16927021	1.43644	0.522502	0.0630248	0.694238	False	16927021	DGCR9	25787	ENSG00000273032	DiGeorge syndrome critical region gene 9	22	19005347	19007761	1	22q11.21	54.74	lincRNA			DGCR9
16980970	1.43642	0.522481	0.063035	0.694238	False	16980970	RNU6-582P		ENSG00000199859	RNA, U6 small nuclear 582, pseudogene	4	158122714	158122820	-1	4q32.1	44.86	snRNA			RNU6-582P
16725091	1.43625	0.522302	0.0631253	0.694481	False	16725091	OR4D10	390197	ENSG00000254466	olfactory receptor, family 4, subfamily D, member 10	11	59244846	59245869	1	11q12.1	46.97	protein_coding			OR4D10
16899758	1.43583	0.521884	0.0633371	0.696057	False	16899758	RNU1-38P		ENSG00000199687	RNA, U1 small nuclear 38, pseudogene	2	85955317	85955460	-1	2p11.2	47.22	snRNA			RNU1-38P
16682026	1.4356	0.521652	0.0634544	0.696208	False	16682026	RP4-680D5.2		ENSG00000237301		1	15912631	15930121	-1	1p36.21	46.61	antisense			RP4-680D5.2
16966704	1.43556	0.521614	0.0634738	0.696208	False	16966704	RNU6-1252P		ENSG00000199924	RNA, U6 small nuclear 1252, pseudogene	4	53361015	53361118	1	4q12	39.42	snRNA			RNU6-1252P
16839642	1.43553	0.521587	0.0634876	0.696208	False	16839642	CLUH	23277	ENSG00000132361	clustered mitochondria (cluA/CLU1) homolog	17	2592680	2615957	-1	17p13.3	62.54	protein_coding			CLUH
16829623	1.43534	0.521392	0.0635863	0.696495	False	16829623	AC090617.1		ENSG00000236838		17	2116991	2117708	1	17p13.3	48.19	antisense			AC090617.1
16912898	1.43524	0.521294	0.0636364	0.696495	False	16912898	MIR4755	100616434	ENSG00000264616	microRNA 4755	20	32636925	32636996	1	20q11.22	47.22	miRNA	hsa-mir-4755	MI0017395	MIR4755
16829626	1.43504	0.521094	0.0637378	0.696623	False	16829626	AL450226.2	101927839	ENSG00000225084		17	2135974	2136904	1	17p13.3	48.55	antisense			AL450226.2
16946532	1.43487	0.52092	0.0638265	0.696623	False	16946532	RNU7-47P		ENSG00000251787	RNA, U7 small nuclear 47 pseudogene	3	142520049	142520110	1	3q23	45.16	snRNA			RNU7-47P
16901755	1.43462	0.520667	0.0639555	0.697204	False	16901755	BUB1	699	ENSG00000169679	BUB1 mitotic checkpoint serine/threonine kinase	2	111395275	111435691	-1	2q13	38.24	protein_coding			BUB1
17078290	1.43402	0.520064	0.0642638	0.698351	False	17078290	RP11-434I12.4		ENSG00000253235		8	74281005	74281530	-1	8q21.11	43.35	lincRNA			RP11-434I12.4
16745922	1.43401	0.520059	0.0642667	0.698351	False	16745922	SRPR	6734	ENSG00000182934	signal recognition particle receptor (docking protein)	11	126132814	126139039	-1	11q24.2	49.55	protein_coding			SRPR
16815735	1.43381	0.519852	0.0643727	0.698757	False	16815735	ABAT	18	ENSG00000183044	4-aminobutyrate aminotransferase	16	8768422	8878432	1	16p13.2	47.35	protein_coding			ABAT
16987298	1.43372	0.519759	0.0644205	0.698757	False	16987298	ANKRD32	84250	ENSG00000133302	ankyrin repeat domain 32	5	93954052	94075141	1	5q15	36.06	protein_coding			ANKRD32
16843113	1.43367	0.519716	0.0644426	0.698757	False	16843113	RNU6-1267P		ENSG00000222679	RNA, U6 small nuclear 1267, pseudogene	17	28615089	28615195	-1	17q11.2	41.12	snRNA			RNU6-1267P
17093260	1.43347	0.519513	0.0645469	0.698757	False	17093260	NOL6	65083	ENSG00000165271	nucleolar protein 6 (RNA-associated)	9	33461439	33473928	-1	9p13.3	54.48	protein_coding			NOL6
17036406	1.43347	0.519511	0.0645482	0.698757	False	17036406														17036406
16852858	1.43341	0.519456	0.0645764	0.698757	False	16852858	SERPINB7	8710	ENSG00000166396	serpin peptidase inhibitor, clade B (ovalbumin), member 7	18	61420169	61472604	1	18q21.33	37.32	protein_coding			SERPINB7
16964197	1.43333	0.519373	0.064619	0.69882	False	16964197														16964197
17057035	1.43275	0.518789	0.0649204	0.699967	False	17057035	PSMA2	5683	ENSG00000256646	Proteasome subunit alpha type-2	7	42948872	42971773	-1	7p14.1	40.32	protein_coding			PSMA2
16804157	1.43268	0.518719	0.0649562	0.699967	False	16804157														16804157
17078452	1.43255	0.518582	0.065027	0.699967	False	17078452	HEY1	23462	ENSG00000164683	hes-related family bHLH transcription factor with YRPW motif 1	8	80676245	80680098	-1	8q21.13	46.45	protein_coding			HEY1
16841425	1.43245	0.518484	0.065078	0.700062	False	16841425	SCO1	6341	ENSG00000133028	SCO1 cytochrome c oxidase assembly protein	17	10583654	10601692	-1	17p13.1	39.99	protein_coding			SCO1
17042915	1.43178	0.517809	0.0654283	0.702855	False	17042915	TFAMP1	260341	ENSG00000230444	transcription factor A, mitochondrial pseudogene 1	7	1654226	1654961	1	7p22.3	38.72	pseudogene			TFAMP1
16778053	1.43168	0.51771	0.0654796	0.702855	False	16778053	LINC00457	100874179	ENSG00000225179	long intergenic non-protein coding RNA 457	13	35009587	35214822	-1	13q13.2	39.95	lincRNA			LINC00457
17080648	1.43167	0.517701	0.0654844	0.702855	False	17080648	HAS2	3037	ENSG00000170961	hyaluronan synthase 2	8	122624356	122653630	-1	8q24.13	39.09	protein_coding			HAS2
16799111	1.43162	0.517651	0.0655104	0.702855	False	16799111	NUTM1	256646	ENSG00000184507	NUT midline carcinoma, family member 1	15	34635516	34649938	1	15q14	48.85	protein_coding			NUTM1
16949864	1.43149	0.517518	0.0655799	0.703009	False	16949864														16949864
16957565	1.43146	0.517491	0.0655939	0.703009	False	16957565	NAA50	80218	ENSG00000121579	N(alpha)-acetyltransferase 50, NatE catalytic subunit	3	113435307	113465147	-1	3q13.2	37.41	protein_coding			NAA50
16679733	1.43106	0.517087	0.0658046	0.703784	False	16679733	OR2G3	81469	ENSG00000177476	olfactory receptor, family 2, subfamily G, member 3	1	247768856	247769838	1	1q44	46.69	protein_coding			OR2G3
16670364	1.43094	0.516966	0.065868	0.704092	False	16670364	FAM231D	100996721	ENSG00000203815	family with sequence similarity 231, member D	1	149675978	149676609	1	1q21.2	57.28	protein_coding			FAM231D
17058098	1.43082	0.516842	0.0659327	0.704413	False	17058098														17058098
16680017	1.43034	0.516355	0.0661883	0.705662	False	16680017	C1orf170	84808	ENSG00000187642	chromosome 1 open reading frame 170	1	910579	917497	-1	1p36.33	67.73	protein_coding			C1orf170
17118028	1.43013	0.516151	0.0662955	0.706065	False	17118028	RP11-341G5.1	101929071	ENSG00000250634		4	13656803	13978699	1	4p15.33	40.2	lincRNA			RP11-341G5.1
16721732	1.42976	0.51577	0.066496	0.707089	False	16721732	SNORA45	677826	ENSG00000212607	small nucleolar RNA, H/ACA box 45	11	8706986	8707116	1	11p15.4	52.67	snoRNA			SNORA45
16886287	1.42969	0.515702	0.0665317	0.707089	False	16886287	PABPC1P2	728773	ENSG00000198526	poly(A) binding protein, cytoplasmic 1 pseudogene 2	2	147345012	147346878	1	2q22.3	47.03	pseudogene			PABPC1P2
16819264	1.42968	0.515694	0.066536	0.707089	False	16819264	RP11-343H19.2		ENSG00000259827		16	56716382	56721719	1	16q13	49.94	processed_transcript			RP11-343H19.2
16769777	1.42968	0.515692	0.0665368	0.707089	False	16769777	CORO1C	23603	ENSG00000110880	coronin, actin binding protein, 1C	12	109038885	109125372	-1	12q24.11	41.35	protein_coding			CORO1C
16730935	1.42963	0.515638	0.0665655	0.707089	False	16730935	DDX10	1662	ENSG00000178105	DEAD (Asp-Glu-Ala-Asp) box polypeptide 10	11	108535752	108811657	1	11q22.3	37.41	protein_coding			DDX10
16888317	1.42932	0.515328	0.066729	0.708086	False	16888317	SSFA2	6744	ENSG00000138434	sperm specific antigen 2	2	182756560	182795465	1	2q31.3	35.71	protein_coding			SSFA2
16793222	1.42922	0.515226	0.0667829	0.708289	False	16793222														16793222
16684898	1.42879	0.51479	0.067014	0.708954	False	16684898	RN7SKP16		ENSG00000222112	RNA, 7SK small nuclear pseudogene 16	1	33802167	33802465	-1	1p35.1	54.18	misc_RNA			RN7SKP16
17074567	1.42866	0.514663	0.0670815	0.708954	False	17074567	SOX7	83595	ENSG00000171056	SRY (sex determining region Y)-box 7	8	10581278	10697357	-1	8p23.1	43.79	protein_coding			SOX7
16958532	1.42865	0.514648	0.0670896	0.708954	False	16958532	ALG1L	200810	ENSG00000189366	ALG1, chitobiosyldiphosphodolichol beta-mannosyltransferase-like	3	125648118	125655882	-1	3q21.2	51.93	protein_coding			ALG1L
16826869	1.42841	0.514413	0.0672142	0.709533	False	16826869	Y_RNA		ENSG00000207173	Y RNA	16	58116972	58117072	-1	16q21	44.55	misc_RNA			Y_RNA
16808548	1.42772	0.513717	0.0675851	0.710493	False	16808548	Y_RNA		ENSG00000206957	Y RNA	15	44989531	44989628	-1	15q21.1	39.8	misc_RNA			Y_RNA
17057056	1.42732	0.513307	0.0678045	0.710493	False	17057056	AC004692.4		ENSG00000228680		7	43278665	43288867	-1	7p14.1	47.57	antisense			AC004692.4
16801695	1.42725	0.513238	0.0678416	0.710493	False	16801695	C2CD4A	145741	ENSG00000198535	C2 calcium-dependent domain containing 4A	15	62359176	62363116	1	15q22.2	52.12	protein_coding			C2CD4A
16969648	1.42716	0.513144	0.0678918	0.710493	False	16969648														16969648
17010989	1.42711	0.513094	0.0679186	0.710493	False	17010989	snoU13		ENSG00000238747	Small nucleolar RNA U13	6	90533014	90533115	1	6q15	38.24	snoRNA			snoU13
16772493	1.42702	0.513001	0.0679688	0.710493	False	16772493	STX2	2054	ENSG00000111450	syntaxin 2	12	131274145	131323811	-1	12q24.33	45.87	protein_coding			STX2
16826760	1.42696	0.512949	0.0679968	0.710493	False	16826760	PLLP	51090	ENSG00000102934	plasmolipin	16	57290004	57318599	-1	16q13	52.64	protein_coding			PLLP
16821737	1.42684	0.512827	0.068062	0.710493	False	16821737														16821737
16780767	1.42677	0.512749	0.0681043	0.710493	False	16780767	RNU1-24P		ENSG00000201155	RNA, U1 small nuclear 24, pseudogene	13	102431234	102431398	-1	13q33.1	49.7	snRNA			RNU1-24P
16928415	1.42669	0.512672	0.0681452	0.710493	False	16928415	CRYBB2P1	1416	ENSG00000100058	crystallin, beta B2 pseudogene 1	22	25844072	25916821	1	22q11.23	45.32	pseudogene			CRYBB2P1
16820584	1.4265	0.512485	0.0682463	0.710493	False	16820584	NIP7	51388	ENSG00000132603	NIP7, nucleolar pre-rRNA processing protein	16	69373333	69377014	1	16q22.1	45.71	protein_coding			NIP7
16961014	1.42649	0.512467	0.0682555	0.710493	False	16961014	RNU7-136P		ENSG00000238427	RNA, U7 small nuclear 136 pseudogene	3	160190136	160190204	-1	3q25.33	37.68	snRNA			RNU7-136P
17098027	1.42636	0.512338	0.0683255	0.710493	False	17098027	STOM	2040	ENSG00000148175	stomatin	9	124101355	124132531	-1	9q33.2	39.51	protein_coding			STOM
17099703	1.42615	0.512126	0.0684396	0.710493	False	17099703	MIR3689D2	100616344	ENSG00000264136	microRNA 3689d-2	9	137742123	137742202	-1	9q34.3	57.5	miRNA	hsa-mir-3689d-2	MI0016835	MIR3689D2
16829758	1.42615	0.512125	0.0684404	0.710493	False	16829758	EMC6	83460	ENSG00000127774	ER membrane protein complex subunit 6	17	3572109	3572962	1	17p13.2	59.6	protein_coding			EMC6
16917985	1.42604	0.512017	0.0684984	0.710493	False	16917985														16917985
17003613	1.42604	0.512013	0.0685007	0.710493	False	17003613	GRM6	2916	ENSG00000113262	glutamate receptor, metabotropic 6	5	178405328	178423207	-1	5q35.3	56.15	protein_coding			GRM6
16889346	1.42594	0.511911	0.068556	0.710493	False	16889346	BZW1	9689	ENSG00000082153	basic leucine zipper and W2 domains 1	2	201675317	201688569	1	2q33.1	41.96	protein_coding			BZW1
16959748	1.42587	0.511845	0.0685916	0.710493	False	16959748	PRR23B	389151	ENSG00000184814	proline rich 23B	3	138737873	138739768	-1	3q23	55.64	protein_coding			PRR23B
16664581	1.42585	0.511822	0.0686037	0.710493	False	16664581	C1orf185	284546	ENSG00000204006	chromosome 1 open reading frame 185	1	51567906	51613752	1	1p32.3	37.89	protein_coding			C1orf185
17056550	1.42583	0.511806	0.0686125	0.710493	False	17056550	RP11-89N17.2		ENSG00000227481		7	33769904	33771676	-1	7p14.3	52.51	antisense			RP11-89N17.2
16786295	1.42566	0.511631	0.0687069	0.710608	False	16786295	MIR4505	100616158	ENSG00000264741	microRNA 4505	14	74225450	74225522	1	14q24.3	68.49	miRNA	hsa-mir-4505	MI0016868	MIR4505
16695572	1.4251	0.511068	0.0690128	0.711824	False	16695572	PFDN2	5202	ENSG00000143256	prefoldin subunit 2	1	161070346	161087901	-1	1q23.3	44.14	protein_coding			PFDN2
16718037	1.42507	0.511032	0.0690319	0.711824	False	16718037	RNU11-3P		ENSG00000212413	RNA, U11 small nuclear 3, pseudogene	10	105072193	105072325	-1	10q24.33	45.86	snRNA			RNU11-3P
16978100	1.42472	0.510682	0.0692226	0.711824	False	16978100	RP11-681L8.1		ENSG00000254044		4	98255786	98554974	-1	4q22.3	35.51	sense_overlapping			RP11-681L8.1
16838359	1.42446	0.510415	0.0693683	0.711824	False	16838359	BIRC5	332	ENSG00000089685	baculoviral IAP repeat containing 5	17	76210267	76221717	1	17q25.3	49.27	protein_coding			BIRC5
16859711	1.42432	0.510276	0.0694439	0.711824	False	16859711	MAST3	23031	ENSG00000099308	microtubule associated serine/threonine kinase 3	19	18208603	18262502	1	19p13.11	54.87	protein_coding			MAST3
16699174	1.42427	0.510219	0.0694752	0.711824	False	16699174	PTPN14	5784	ENSG00000152104	protein tyrosine phosphatase, non-receptor type 14	1	214522039	214725792	-1	1q41	41.3	protein_coding			PTPN14
16698541	1.42408	0.510026	0.0695806	0.711824	False	16698541	SNORA72		ENSG00000201944	Small nucleolar RNA SNORA72	1	205700349	205700480	-1	1q32.1	35.61	snoRNA			SNORA72
16888031	1.42405	0.510001	0.0695946	0.711824	False	16888031	HNRNPA3	220988	ENSG00000170144	heterogeneous nuclear ribonucleoprotein A3	2	178077291	178088686	1	2q31.2	40	protein_coding	hsa-mir-4444-2	MI0019111	HNRNPA3
16952543	1.42404	0.509992	0.0695993	0.711824	False	16952543	LYZL4	131375	ENSG00000157093	lysozyme-like 4	3	42438570	42452092	-1	3p22.1	43.41	protein_coding			LYZL4
16670328	1.42403	0.509984	0.0696039	0.711824	False	16670328	PPIAL4C	100996725	ENSG00000198161	peptidylprolyl isomerase A (cyclophilin A)-like 4C	1	149553003	149553787	1	1q21.2	45.35	protein_coding			PPIAL4C
16915402	1.42399	0.509941	0.0696276	0.711824	False	16915402														16915402
16806195	1.42375	0.509696	0.0697614	0.712157	False	16806195														16806195
17080408	1.42373	0.509675	0.0697733	0.712157	False	17080408	RAD21	5885	ENSG00000164754	RAD21 homolog (S. pombe)	8	117858174	117887105	-1	8q24.11	36.02	protein_coding	hsa-mir-3610	MI0016000	RAD21
16755586	1.42322	0.509155	0.0700586	0.712989	False	16755586	RP11-406H4.1	101928937	ENSG00000258039		12	99487137	99498789	1	12q23.1	40.65	antisense			RP11-406H4.1
16887909	1.42321	0.50915	0.0700615	0.712989	False	16887909	AC096649.3		ENSG00000229066		2	176121978	176319368	1	2q31.1	39.18	lincRNA			AC096649.3
17099565	1.42318	0.509114	0.0700814	0.712989	False	17099565	TMEM8C	389827	ENSG00000187616	transmembrane protein 8C	9	136379708	136393734	-1	9q34.2	57.49	protein_coding			TMEM8C
16786367	1.42291	0.508845	0.0702294	0.712989	False	16786367	COQ6	51004	ENSG00000119723	coenzyme Q6 monooxygenase	14	74416629	74430373	1	14q24.3	45.54	protein_coding			COQ6
16712644	1.42275	0.508687	0.0703166	0.712989	False	16712644	LINC00202-1	387644	ENSG00000232224	long intergenic non-protein coding RNA 202-1	10	27220135	27230930	-1	10p12.1	46.13	lincRNA			LINC00202-1
16796375	1.42265	0.508585	0.0703727	0.712989	False	16796375	CLMN	79789	ENSG00000165959	calmin (calponin-like, transmembrane)	14	95648277	95786243	-1	14q32.13	46.89	protein_coding			CLMN
16841817	1.42249	0.508418	0.0704651	0.712989	False	16841817	KRT17P1		ENSG00000131885	keratin 17 pseudogene 1	17	16744057	16749197	-1	17p11.2	58.74	pseudogene			KRT17P1
16851704	1.42248	0.50841	0.0704695	0.712989	False	16851704	RNU6-857P		ENSG00000251702	RNA, U6 small nuclear 857, pseudogene	18	28564072	28564181	1	18q12.1	38.18	snRNA			RNU6-857P
16658971	1.42228	0.508207	0.0705821	0.712989	False	16658971	RNU6-291P		ENSG00000207451	RNA, U6 small nuclear 291, pseudogene	1	11286311	11286417	1	1p36.22	40.19	snRNA			RNU6-291P
17054846	1.42195	0.507867	0.0707703	0.712989	False	17054846														17054846
17114190	1.4219	0.507822	0.0707952	0.712989	False	17114190	RNA5SP514		ENSG00000200587	RNA, 5S ribosomal pseudogene 514	X	131072874	131072984	-1	Xq26.2	51.35	rRNA			RNA5SP514
16992534	1.42188	0.507798	0.0708087	0.712989	False	16992534	CTB-33O18.2		ENSG00000254164		5	173001941	173003278	1	5q35.2	55.23	lincRNA			CTB-33O18.2
17080434	1.42178	0.5077	0.0708629	0.712989	False	17080434														17080434
17011054	1.42174	0.507656	0.0708875	0.712989	False	17011054														17011054
17095187	1.42153	0.507443	0.071006	0.712989	False	17095187	SPATA31B1	404770	ENSG00000231649	SPATA31 subfamily B, member 1	9	84672562	84678597	-1	9q21.32	53.63	pseudogene			SPATA31B1
17002952	1.42152	0.507433	0.0710115	0.712989	False	17002952	RP11-619L12.4		ENSG00000253447		5	173508509	173513562	-1	5q35.2	45.51	antisense			RP11-619L12.4
16912379	1.42127	0.507184	0.07115	0.713485	False	16912379	TPX2	22974	ENSG00000088325	TPX2, microtubule-associated	20	30327074	30389608	1	20q11.21	41.52	protein_coding			TPX2
16705474	1.42125	0.507162	0.0711624	0.713485	False	16705474	DDX21	9188	ENSG00000165732	DEAD (Asp-Glu-Ala-Asp) box helicase 21	10	70715884	70744829	1	10q22.1	41.17	protein_coding			DDX21
17042677	1.42113	0.507042	0.0712293	0.713485	False	17042677	AC093627.11		ENSG00000239715		7	174920	176013	1	7p22.3	56.58	lincRNA			AC093627.11
16773541	1.42109	0.506996	0.0712549	0.713485	False	16773541	GSX1	219409	ENSG00000169840	GS homeobox 1	13	28366780	28368905	1	13q12.2	63.97	protein_coding			GSX1
16671187	1.42106	0.506962	0.0712736	0.713485	False	16671187	NPR1	4881	ENSG00000169418	natriuretic peptide receptor A/guanylate cyclase A (atrionatriuretic peptide receptor A)	1	153651113	153666468	1	1q21.3	55.44	protein_coding			NPR1
17049776	1.42096	0.506864	0.0713285	0.713485	False	17049776														17049776
16662317	1.4209	0.506808	0.0713601	0.713485	False	16662317	GJB4	127534	ENSG00000189433	gap junction protein, beta 4, 30.3kDa	1	35225342	35229325	1	1p34.3	56.12	protein_coding			GJB4
16657777	1.42058	0.506478	0.0715445	0.713485	False	16657777	ATAD3C	219293	ENSG00000215915	ATPase family, AAA domain containing 3C	1	1385069	1405538	1	1p36.33	56.98	protein_coding			ATAD3C
16888608	1.42044	0.506334	0.0716248	0.713485	False	16888608	MIR561	693146	ENSG00000207951	microRNA 561	2	189162219	189162315	1	2q32.1	45.36	miRNA	hsa-mir-561	MI0003567	MIR561
16773485	1.41954	0.505424	0.0721363	0.715718	False	16773485	SNORD102	26771	ENSG00000207500	small nucleolar RNA, C/D box 102	13	27829201	27829272	1	13q12.2	36.11	snoRNA			SNORD102
16911394	1.41952	0.505405	0.0721468	0.715718	False	16911394	ANKEF1	63926	ENSG00000132623	ankyrin repeat and EF-hand domain containing 1	20	9966774	10037410	1	20p12.2	37.27	protein_coding			ANKEF1
17049821	1.41947	0.505357	0.072174	0.715718	False	17049821	LRWD1	100616367	ENSG00000161036	leucine-rich repeats and WD repeat domain containing 1	7	102105376	102113615	1	7q22.1	61.06	protein_coding	hsa-mir-5090	MI0017979	LRWD1
16669364	1.41935	0.505232	0.0722446	0.715718	False	16669364	HSD3B2	3284	ENSG00000203859	hydroxy-delta-5-steroid dehydrogenase, 3 beta- and steroid delta-isomerase 2	1	119957554	119965658	1	1p12	43.8	protein_coding			HSD3B2
16698417	1.4193	0.505177	0.0722755	0.715718	False	16698417	RNA5SP75		ENSG00000252650	RNA, 5S ribosomal pseudogene 75	1	204676448	204676558	-1	1q32.1	54.95	rRNA			RNA5SP75
17077004	1.41915	0.505025	0.0723617	0.715745	False	17077004	SNAI2	6591	ENSG00000019549	snail family zinc finger 2	8	49830249	49834299	-1	8q11.21	40.95	protein_coding			SNAI2
17086261	1.41912	0.504998	0.0723768	0.715745	False	17086261	RNA5SP287		ENSG00000252167	RNA, 5S ribosomal pseudogene 287	9	84500411	84500513	1	9q21.32	49.51	rRNA			RNA5SP287
17091148	1.41869	0.504562	0.0726237	0.717523	False	17091148	RP11-98L5.5		ENSG00000236543		9	138506142	138507354	1	9q34.3	67.02	antisense			RP11-98L5.5
16989408	1.41869	0.504556	0.0726271	0.717523	False	16989408	MIR4461	100616209	ENSG00000263963	microRNA 4461	5	134263729	134263802	1	5q31.1	48.65	miRNA	hsa-mir-4461	MI0016807	MIR4461
16978139	1.41808	0.503944	0.0729745	0.717864	False	16978139														16978139
16781860	1.41805	0.503911	0.072993	0.717864	False	16781860	TRAV12-1		ENSG00000211785	T cell receptor alpha variable 12-1	14	22309422	22309956	1	14q11.2	44.67	TR_V_gene			TRAV12-1
17002187	1.41798	0.503839	0.0730342	0.717864	False	17002187	CTB-47B11.3		ENSG00000248544		5	156802749	156811958	-1	5q33.3	43.57	antisense			CTB-47B11.3
16831330	1.41794	0.503799	0.073057	0.717864	False	16831330	CDRT7	94150	ENSG00000259944	CMT1A duplicated region transcript 7 (non-protein coding)	17	14934292	14935274	1	17p12	44.15	lincRNA			CDRT7
17072739	1.41781	0.503666	0.0731324	0.717864	False	17072739	RP11-473O4.5		ENSG00000254317		8	130844547	130856750	1	8q24.21	42.33	antisense			RP11-473O4.5
17092579	1.41772	0.503569	0.0731878	0.717864	False	17092579	TTC39B	158219	ENSG00000155158	tetratricopeptide repeat domain 39B	9	15163620	15307358	-1	9p22.3	40.09	protein_coding			TTC39B
17064269	1.41766	0.503507	0.0732231	0.717864	False	17064269	GIMAP6	474344	ENSG00000133561	GTPase, IMAP family member 6	7	150322463	150329473	-1	7q36.1	49.02	protein_coding			GIMAP6
17090350	1.41754	0.503389	0.0732905	0.717864	False	17090350	PRDM12	59335	ENSG00000130711	PR domain containing 12	9	133539981	133558368	1	9q34.12	55.2	protein_coding			PRDM12
16827833	1.41752	0.503365	0.0733046	0.717864	False	16827833	MTSS1L	92154	ENSG00000132613	metastasis suppressor 1-like	16	70695107	70719969	-1	16q22.1	56.24	protein_coding			MTSS1L
16760048	1.4175	0.503348	0.073314	0.717864	False	16760048	FOXM1	2305	ENSG00000111206	forkhead box M1	12	2966847	2986206	-1	12p13.33	47.91	protein_coding			FOXM1
16975168	1.41748	0.503331	0.0733238	0.717864	False	16975168	Y_RNA		ENSG00000207075	Y RNA	4	37701517	37701624	-1	4p14	44.44	misc_RNA			Y_RNA
17117617	1.41741	0.503255	0.0733673	0.717864	False	17117617	PCID2	55795	ENSG00000126226	PCI domain containing 2	13	113831891	113863029	-1	13q34	43.42	protein_coding			PCID2
16982635	1.41717	0.503012	0.0735061	0.71853	False	16982635	TRIP13	9319	ENSG00000071539	thyroid hormone receptor interactor 13	5	892758	919472	1	5p15.33	50.49	protein_coding			TRIP13
16945300	1.41706	0.502896	0.0735725	0.718646	False	16945300														16945300
16687418	1.41693	0.502764	0.073648	0.718646	False	16687418	NDC1	55706	ENSG00000058804	NDC1 transmembrane nucleoporin	1	54231133	54304533	-1	1p32.3	40.26	protein_coding			NDC1
16665302	1.41679	0.502622	0.0737299	0.71899	False	16665302	HOOK1	51361	ENSG00000134709	hook microtubule-tethering protein 1	1	60280458	60342050	1	1p32.1	34.37	protein_coding			HOOK1
16909491	1.41637	0.502202	0.0739708	0.71971	False	16909491	NCL	4691	ENSG00000115053	nucleolin	2	232318242	232348352	-1	2q37.1	47.89	protein_coding			NCL
16895590	1.41637	0.502201	0.0739714	0.71971	False	16895590	CIB4	130106	ENSG00000157884	calcium and integrin binding family member 4	2	26804070	26864236	-1	2p23.3	49.04	protein_coding			CIB4
16959311	1.41636	0.502185	0.0739806	0.71971	False	16959311	RP11-469L4.1		ENSG00000249725		3	132733848	132755896	-1	3q22.1	38.54	lincRNA			RP11-469L4.1
16844292	1.41621	0.50204	0.0740644	0.720181	False	16844292	SNORD124	101340251	ENSG00000238793	small nucleolar RNA, C/D box 124	17	38183795	38183898	-1	17q21.1	49.04	snoRNA			SNORD124
16849982	1.41606	0.501881	0.0741558	0.72024	False	16849982	ALYREF	10189	ENSG00000183684	Aly/REF export factor	17	79845713	79849462	-1	17q25.3	57.57	protein_coding			ALYREF
16793877	1.41586	0.501675	0.0742746	0.72024	False	16793877	GPX2	2877	ENSG00000176153	glutathione peroxidase 2 (gastrointestinal)	14	65405870	65409531	-1	14q23.3	48.01	protein_coding			GPX2
17075163	1.41559	0.501401	0.0744329	0.72024	False	17075163	RP11-618M23.4		ENSG00000253280		8	19111751	19114844	-1	8p21.3	37.65	lincRNA			RP11-618M23.4
16902898	1.41551	0.501325	0.074477	0.72024	False	16902898	AC103564.7		ENSG00000229203		2	132587374	132589604	-1	2q21.2	67.86	lincRNA			AC103564.7
16983593	1.41544	0.501248	0.0745212	0.72024	False	16983593														16983593
16860816	1.41539	0.501199	0.0745499	0.72024	False	16860816	CTC-523E23.6	100652911	ENSG00000269037		19	35396219	35399092	1	19q13.11	50.56	lincRNA			CTC-523E23.6
16781992	1.41525	0.501059	0.074631	0.72024	False	16781992	TRDV2		ENSG00000211821	T cell receptor delta variable 2	14	22891362	22892033	1	14q11.2	50.74	TR_V_gene			TRDV2
16820655	1.41513	0.500935	0.0747027	0.72024	False	16820655	CLEC18A	348174	ENSG00000157322	C-type lectin domain family 18, member A	16	69984810	69998141	1	16q22.1	57.12	protein_coding			CLEC18A
17104221	1.41511	0.500915	0.0747144	0.72024	False	17104221														17104221
16833024	1.41483	0.500634	0.0748777	0.72024	False	16833024	MIR4725	100616449	ENSG00000265976	microRNA 4725	17	29902288	29902377	1	17q11.2	63.33	miRNA	hsa-mir-4725	MI0017362	MIR4725
16775879	1.4148	0.500596	0.0748993	0.72024	False	16775879														16775879
17005894	1.41458	0.500378	0.0750265	0.72024	False	17005894	ZSCAN12P1	221584	ENSG00000219891	zinc finger and SCAN domain containing 12 pseudogene 1	6	28058932	28061442	1	6p22.1	43.49	pseudogene			ZSCAN12P1
16834105	1.4144	0.500187	0.0751374	0.720624	False	16834105														16834105
16745317	1.41424	0.500029	0.0752295	0.721131	False	16745317	ACA64		ENSG00000252119	Small nucleolar RNA ACA64	11	119194003	119194119	-1	11q23.3	63.25	snoRNA			ACA64
16897276	1.41406	0.499842	0.0753388	0.721131	False	16897276														16897276
16758925	1.41394	0.499724	0.0754076	0.721131	False	16758925	RP11-158L12.5		ENSG00000256814		12	125634604	125635940	1	12q24.31	46.37	lincRNA			RP11-158L12.5
16938461	1.41384	0.499619	0.0754688	0.721131	False	16938461	RNU1-96P		ENSG00000201033	RNA, U1 small nuclear 96, pseudogene	3	27555362	27555523	1	3p24.1	44.44	snRNA			RNU1-96P
17106328	1.41363	0.499404	0.0755946	0.721259	False	17106328	MIR764	100313838	ENSG00000212100	microRNA 764	X	113873918	113874002	1	Xq23	50.59	miRNA	hsa-mir-764	MI0003944	MIR764
16700341	1.41344	0.499214	0.075706	0.721259	False	16700341	RNU4-21P		ENSG00000199672	RNA, U4 small nuclear 21, pseudogene	1	229670811	229670936	-1	1q42.13	42.86	snRNA			RNU4-21P
16719515	1.41337	0.49914	0.0757493	0.721259	False	16719515	MKI67	4288	ENSG00000148773	marker of proliferation Ki-67	10	129894923	129924649	-1	10q26.2	43.51	protein_coding			MKI67
16682044	1.41334	0.499109	0.0757679	0.721259	False	16682044	RP11-169K16.9	729614	ENSG00000179743		1	16160560	16174642	-1	1p36.21	50.07	antisense			RP11-169K16.9
16680787	1.41329	0.499058	0.0757977	0.721259	False	16680787	RP1-163G9.2		ENSG00000226286		1	3049491	3050273	-1	1p36.32	58.24	antisense			RP1-163G9.2
17079102	1.41305	0.498808	0.0759443	0.721259	False	17079102	RP11-100L22.2	441369	ENSG00000248858		8	93711970	93889865	-1	8q22.1	35.87	processed_transcript			RP11-100L22.2
16820041	1.41291	0.498671	0.0760252	0.721259	False	16820041	E2F4	1874	ENSG00000205250	E2F transcription factor 4, p107/p130-binding	16	67226072	67232821	1	16q22.1	56.55	protein_coding			E2F4
16987459	1.41287	0.498626	0.0760513	0.721259	False	16987459	MIR583	693168	ENSG00000207578	microRNA 583	5	95414842	95414916	1	5q15	46.67	miRNA	hsa-mir-583	MI0003590	MIR583
17012392	1.41274	0.498492	0.0761301	0.721259	False	17012392	RSPO3	84870	ENSG00000146374	R-spondin 3	6	127439749	127518910	1	6q22.33	36.08	protein_coding			RSPO3
17070767	1.41269	0.49844	0.0761609	0.721259	False	17070767	MIR4661	100616245	ENSG00000266194	microRNA 4661	8	92217713	92217787	1	8q21.3	46.67	miRNA	hsa-mir-4661	MI0017289	MIR4661
16722554	1.41248	0.49823	0.0762849	0.721416	False	16722554	RP11-113D6.10		ENSG00000189332	Putative mitochondrial carrier protein LOC494141	11	18230685	18236109	1	11p15.1	40.66	protein_coding			RP11-113D6.10
17115162	1.41217	0.497914	0.0764715	0.721465	False	17115162	FAM58A	92002	ENSG00000147382	family with sequence similarity 58, member A	X	152853377	152865500	-1	Xq28	56.22	protein_coding			FAM58A
17102352	1.41201	0.497751	0.076568	0.721465	False	17102352	GK	2710	ENSG00000198814	glycerol kinase	X	30671476	30748725	1	Xp21.2	38.65	protein_coding			GK
16864059	1.41194	0.497675	0.0766129	0.721465	False	16864059	CD37	951	ENSG00000104894	CD37 molecule	19	49838428	49846592	1	19q13.33	57.54	protein_coding			CD37
16686088	1.4118	0.497534	0.0766965	0.721465	False	16686088	EBNA1BP2	102465439	ENSG00000117395	EBNA1 binding protein 2	1	43629846	43736607	-1	1p34.2	44.38	protein_coding	hsa-mir-6733	MI0022578	EBNA1BP2
16902180	1.4117	0.497435	0.0767547	0.721465	False	16902180	AC093901.1	100506797	ENSG00000226856		2	118889704	118943962	-1	2q14.2	41.17	lincRNA			AC093901.1
17053878	1.41145	0.497182	0.076905	0.721465	False	17053878	RN7SKP280		ENSG00000201066	RNA, 7SK small nuclear pseudogene 280	7	154973591	154973894	1	7q36.2	51.32	misc_RNA			RN7SKP280
16801691	1.41143	0.497161	0.0769176	0.721465	False	16801691	RP11-643M14.1	101928907	ENSG00000259251		15	62352702	62354633	1	15q22.2	43.58	antisense			RP11-643M14.1
17100585	1.41141	0.497135	0.0769328	0.721465	False	17100585	ZMYND19	116225	ENSG00000165724	zinc finger, MYND-type containing 19	9	140476531	140484942	-1	9q34.3	57.96	protein_coding			ZMYND19
17106895	1.41132	0.497044	0.0769868	0.721465	False	17106895	UTP14A	10813	ENSG00000156697	UTP14, U3 small nucleolar ribonucleoprotein, homolog A (yeast)	X	129040097	129063737	1	Xq26.1	45.09	protein_coding			UTP14A
16772234	1.4113	0.497025	0.0769983	0.721465	False	16772234														16772234
16902905	1.41062	0.496327	0.0774139	0.723293	False	16902905	RP1-156L9.1	101928067	ENSG00000236485		2	132741510	132751734	-1	2q21.2	36.43	lincRNA			RP1-156L9.1
16695475	1.4105	0.496208	0.0774854	0.723293	False	16695475	RP11-312J18.6		ENSG00000232188		1	160901529	160904170	-1	1q23.3	54.66	lincRNA			RP11-312J18.6
17066718	1.41029	0.495994	0.077613	0.723293	False	17066718	AC037459.4		ENSG00000248235	Uncharacterized protein	8	22446787	22459597	1	8p21.3	59.11	protein_coding			AC037459.4
16838103	1.40983	0.495522	0.0778957	0.723293	False	16838103	SNHG16	100507246	ENSG00000163597	small nucleolar RNA host gene 16 (non-protein coding)	17	74553848	74561430	1	17q25.1	45.22	processed_transcript			SNHG16
17072723	1.40982	0.495508	0.0779046	0.723293	False	17072723	RNU1-106P		ENSG00000207110	RNA, U1 small nuclear 106, pseudogene	8	129011377	129011540	1	8q24.21	50	snRNA			RNU1-106P
16981927	1.40945	0.495127	0.078133	0.723293	False	16981927	RNU6-335P		ENSG00000201433	RNA, U6 small nuclear 335, pseudogene	4	184596756	184596868	-1	4q35.1	41.59	snRNA			RNU6-335P
16927759	1.40938	0.495062	0.0781726	0.723293	False	16927759	IGLV5-37		ENSG00000211654	immunoglobulin lambda variable 5-37	22	22781876	22782371	1	22q11.22	54.03	IG_V_gene			IGLV5-37
16670454	1.40934	0.495019	0.0781984	0.723293	False	16670454	CA14	23632	ENSG00000118298	carbonic anhydrase XIV	1	150229554	150237478	1	1q21.2	50.85	protein_coding			CA14
16767047	1.40929	0.494966	0.0782299	0.723293	False	16767047														16767047
16780853	1.40911	0.494781	0.0783415	0.723293	False	16780853														16780853
17011949	1.40894	0.494607	0.0784463	0.723293	False	17011949	FAM26E	254228	ENSG00000178033	family with sequence similarity 26, member E	6	116832809	116845955	1	6q22.1	39.01	protein_coding			FAM26E
17051738	1.40892	0.49459	0.0784566	0.723293	False	17051738	AC009518.8		ENSG00000227197		7	132515453	132534353	1	7q32.3	38.27	antisense			AC009518.8
17055342	1.40888	0.494549	0.0784814	0.723293	False	17055342														17055342
16840611	1.40875	0.494412	0.0785645	0.723293	False	16840611	YBX2	51087	ENSG00000006047	Y box binding protein 2	17	7191571	7197934	-1	17p13.1	57.92	protein_coding			YBX2
17050797	1.40857	0.494231	0.0786735	0.723293	False	17050797	CPED1	79974	ENSG00000106034	cadherin-like and PC-esterase domain containing 1	7	120628731	120937498	1	7q31.31	36.6	protein_coding			CPED1
16772397	1.40855	0.494214	0.0786841	0.723293	False	16772397														16772397
16950375	1.40851	0.494169	0.0787112	0.723293	False	16950375														16950375
16759743	1.40835	0.49401	0.0788073	0.723293	False	16759743	RP11-598F7.5		ENSG00000256694		12	273830	275487	-1	12p13.33	53.62	antisense			RP11-598F7.5
16992398	1.40828	0.493936	0.0788522	0.723293	False	16992398	RP11-779O18.1		ENSG00000253295		5	172185229	172189559	1	5q35.1	45.44	antisense			RP11-779O18.1
17064544	1.40815	0.493798	0.0789359	0.723293	False	17064544	RHEB	6009	ENSG00000106615	Ras homolog enriched in brain	7	151163098	151217206	-1	7q36.1	42	protein_coding			RHEB
17003124	1.40809	0.493737	0.078973	0.723293	False	17003124	HK3	3101	ENSG00000160883	hexokinase 3 (white cell)	5	176307870	176326333	-1	5q35.2	54.28	protein_coding			HK3
16716098	1.40802	0.49367	0.079014	0.723293	False	16716098														16716098
16768890	1.40802	0.493665	0.0790166	0.723293	False	16768890	RP11-510I5.4		ENSG00000258272		12	96816104	96879220	-1	12q23.1	42.19	lincRNA			RP11-510I5.4
17076318	1.40781	0.493449	0.0791482	0.723293	False	17076318	STAR	6770	ENSG00000147465	steroidogenic acute regulatory protein	8	38001167	38008783	-1	8p11.23	51.56	protein_coding			STAR
16696438	1.40778	0.493419	0.0791661	0.723293	False	16696438	RP11-296O14.3	101928673	ENSG00000203739		1	173386932	173430501	-1	1q25.1	40.31	antisense			RP11-296O14.3
17025191	1.40766	0.493296	0.079241	0.723293	False	17025191	EZR	7430	ENSG00000092820	ezrin	6	159186773	159240444	-1	6q25.3	46.17	protein_coding			EZR
17108893	1.40753	0.493171	0.0793173	0.723293	False	17108893														17108893
16915173	1.40745	0.493083	0.0793704	0.723293	False	16915173	RBM38	55544	ENSG00000132819	RNA binding motif protein 38	20	55966463	55984389	1	20q13.31	59.97	protein_coding			RBM38
16956053	1.40744	0.493075	0.0793758	0.723293	False	16956053	MIR3136	100422859	ENSG00000265355	microRNA 3136	3	69098109	69098186	-1	3p14.1	38.46	miRNA	hsa-mir-3136	MI0014158	MIR3136
16971375	1.40739	0.493019	0.0794098	0.723293	False	16971375	RNA5SP167		ENSG00000202331	RNA, 5S ribosomal pseudogene 167	4	150828712	150828827	1	4q31.23	50	rRNA			RNA5SP167
17077244	1.40714	0.492767	0.0795631	0.723293	False	17077244	LYPLA1	10434	ENSG00000120992	lysophospholipase I	8	54958938	55014577	-1	8q11.23	41.55	protein_coding			LYPLA1
17054460	1.40701	0.492631	0.0796467	0.723293	False	17054460	PSMG3	84262	ENSG00000157778	proteasome (prosome, macropain) assembly chaperone 3	7	1606966	1610641	-1	7p22.3	57.7	protein_coding			PSMG3
17107460	1.40694	0.492564	0.0796871	0.723293	False	17107460	RNA5SP516		ENSG00000201000	RNA, 5S ribosomal pseudogene 516	X	141498839	141498957	1	Xq27.2	48.74	rRNA			RNA5SP516
17058960	1.40681	0.492429	0.0797699	0.723293	False	17058960	AC007000.12		ENSG00000205482		7	76682095	76688757	-1	7q11.23	52.59	pseudogene			AC007000.12
16736853	1.40674	0.492355	0.0798152	0.723293	False	16736853	RNA5SP339		ENSG00000212289	RNA, 5S ribosomal pseudogene 339	11	27543152	27543273	-1	11p14.1	44.26	rRNA			RNA5SP339
16892342	1.40673	0.492349	0.0798187	0.723293	False	16892342	EFHD1	80303	ENSG00000115468	EF-hand domain family, member D1	2	233470767	233547491	1	2q37.1	48.71	protein_coding			EFHD1
16976488	1.40666	0.49227	0.0798672	0.723293	False	16976488	TMPRSS11B	132724	ENSG00000185873	transmembrane protease, serine 11B	4	69092371	69111438	-1	4q13.2	35.42	protein_coding			TMPRSS11B
16859314	1.40652	0.492128	0.0799542	0.723293	False	16859314	KLF2	10365	ENSG00000127528	Kruppel-like factor 2	19	16435628	16438685	1	19p13.11	65.53	protein_coding			KLF2
16690688	1.40643	0.492038	0.0800094	0.723293	False	16690688	RP5-1028L10.1		ENSG00000227091		1	110708808	110715111	-1	1p13.3	50.73	antisense			RP5-1028L10.1
17098506	1.40606	0.491655	0.0802448	0.724197	False	17098506	FAM129B	64855	ENSG00000136830	family with sequence similarity 129, member B	9	130267618	130341268	-1	9q34.11	54.31	protein_coding			FAM129B
17052850	1.40577	0.491366	0.0804226	0.725057	False	17052850	TAS2R41	259287	ENSG00000221855	taste receptor, type 2, member 41	7	143174966	143175889	1	7q35	50.11	protein_coding			TAS2R41
16787047	1.40566	0.491251	0.0804935	0.725057	False	16787047	AC008045.1		ENSG00000221178		14	79084209	79084318	1	14q24.3	32.73	miRNA			AC008045.1
17099923	1.40563	0.491216	0.0805149	0.725057	False	17099923	SNAPC4	6621	ENSG00000165684	small nuclear RNA activating complex, polypeptide 4, 190kDa	9	139270029	139293249	-1	9q34.3	58.64	protein_coding			SNAPC4
16695835	1.40561	0.491198	0.0805257	0.725057	False	16695835	SNORD112		ENSG00000252359	Small nucleolar RNA SNORD112	1	165041710	165041781	-1	1q23.3	43.06	snoRNA			SNORD112
16726624	1.40556	0.491142	0.0805602	0.725057	False	16726624	SAC3D1	29901	ENSG00000168061	SAC3 domain containing 1	11	64808373	64812300	1	11q13.1	58.58	protein_coding			SAC3D1
16749508	1.40534	0.49092	0.0806975	0.725057	False	16749508	RP11-1060J15.7		ENSG00000256504		12	27857501	27861296	1	12p11.22	42.83	lincRNA			RP11-1060J15.7
16711672	1.40519	0.490763	0.0807947	0.725057	False	16711672	RNA5SP299		ENSG00000212505	RNA, 5S ribosomal pseudogene 299	10	8698679	8698794	-1	10p14	49.14	rRNA			RNA5SP299
17117703	1.40498	0.490547	0.0809283	0.725575	False	17117703	AC002553.1		ENSG00000227782	Uncharacterized protein	17	15943505	15943994	1	17p12	32.04	protein_coding			AC002553.1
16865615	1.40489	0.490458	0.0809835	0.725575	False	16865615	snoU13		ENSG00000239137	Small nucleolar RNA U13	19	55678539	55678642	1	19q13.42	48.08	snoRNA			snoU13
16719602	1.40469	0.490255	0.0811091	0.725575	False	16719602														16719602
16890968	1.40459	0.490152	0.0811727	0.725575	False	16890968	U3		ENSG00000252805	Small nucleolar RNA U3	2	219484524	219484660	1	2q35	37.23	snoRNA			U3
17114707	1.40451	0.490064	0.0812273	0.725575	False	17114707	LDOC1	23641	ENSG00000182195	leucine zipper, down-regulated in cancer 1	X	140269934	140271310	-1	Xq27.1	57.37	protein_coding			LDOC1
16878556	1.40407	0.489617	0.0815056	0.727188	False	16878556	WDR43	23160	ENSG00000163811	WD repeat domain 43	2	29117509	29171088	1	2p23.2	39.29	protein_coding			WDR43
17072125	1.40394	0.48948	0.0815907	0.727398	False	17072125	MAL2	114569	ENSG00000147676	mal, T-cell differentiation protein 2 (gene/pseudogene)	8	120177273	120257913	1	8q24.12	39.64	protein_coding			MAL2
16877448	1.40374	0.489271	0.0817209	0.727398	False	16877448	AC008069.1		ENSG00000223536		2	16909391	16948822	1	2p24.2	43.45	lincRNA			AC008069.1
16896536	1.40335	0.488879	0.0819658	0.727398	False	16896536														16896536
16988079	1.40326	0.488781	0.0820271	0.727398	False	16988079	CTD-2201G3.1		ENSG00000232633		5	112658725	112772871	1	5q22.2	39.82	antisense			CTD-2201G3.1
16866221	1.40321	0.488736	0.0820554	0.727398	False	16866221	ZNF274	10782	ENSG00000171606	zinc finger protein 274	19	58694396	58724928	1	19q13.43	47.52	protein_coding			ZNF274
16755167	1.40321	0.488727	0.0820609	0.727398	False	16755167	CRADD	8738	ENSG00000169372	CASP2 and RIPK1 domain containing adaptor with death domain	12	94071151	94288616	1	12q22	40.55	protein_coding			CRADD
17087209	1.40308	0.488602	0.0821394	0.727398	False	17087209														17087209
16839582	1.40308	0.488594	0.0821442	0.727398	False	16839582	TSR1	55720	ENSG00000167721	TSR1, 20S rRNA accumulation, homolog (S. cerevisiae)	17	2225797	2240801	-1	17p13.3	45.82	protein_coding			TSR1
16969553	1.40298	0.488498	0.0822046	0.727398	False	16969553	RNU6-551P		ENSG00000252470	RNA, U6 small nuclear 551, pseudogene	4	108356275	108356377	1	4q25	34.95	snRNA			RNU6-551P
16724815	1.40289	0.488398	0.0822668	0.727398	False	16724815	RP11-872D17.4		ENSG00000254662		11	57093077	57095432	1	11q12.1	50.38	antisense			RP11-872D17.4
17009366	1.40287	0.488381	0.082278	0.727398	False	17009366	ANKRD66	100287718	ENSG00000230062	ankyrin repeat domain 66	6	46714654	46727243	1	6p12.3	39.59	protein_coding			ANKRD66
16810470	1.40281	0.488322	0.0823145	0.727398	False	16810470														16810470
16665752	1.4028	0.488307	0.0823242	0.727398	False	16665752	RP4-630A11.3		ENSG00000237852		1	65952089	65959871	1	1p31.3	36.64	sense_intronic			RP4-630A11.3
16805830	1.40277	0.488274	0.0823448	0.727398	False	16805830	snoU13		ENSG00000239083	Small nucleolar RNA U13	15	20557339	20557434	-1	15q11.1	48.96	snoRNA			snoU13
16760760	1.40271	0.488213	0.0823834	0.727398	False	16760760	CD163L1	283316	ENSG00000177675	CD163 molecule-like 1	12	7499281	7632493	-1	12p13.31	36.25	protein_coding			CD163L1
17022406	1.40257	0.488074	0.0824708	0.727398	False	17022406	PPIL6	285755	ENSG00000185250	peptidylprolyl isomerase (cyclophilin)-like 6	6	109711418	109762374	-1	6q21	42.9	protein_coding			PPIL6
17025066	1.40233	0.487827	0.0826259	0.727398	False	17025066	RNU6-824P		ENSG00000200594	RNA, U6 small nuclear 824, pseudogene	6	155146310	155146413	-1	6q25.2	40.38	snRNA			RNU6-824P
17117186	1.40222	0.487717	0.0826949	0.727398	False	17117186	RBMY2EP	159125	ENSG00000223637	RNA binding motif protein, Y-linked, family 2, member E pseudogene	Y	23556877	23563471	-1	Yq11.223	35.36	pseudogene			RBMY2EP
16889927	1.40222	0.487716	0.0826956	0.727398	False	16889927	Y_RNA		ENSG00000207386	Y RNA	2	206890317	206890421	1	2q33.3	41.9	misc_RNA			Y_RNA
16869922	1.40222	0.487711	0.0826987	0.727398	False	16869922	CYP4F24P		ENSG00000267594	cytochrome P450, family 4, subfamily F, polypeptide 24, pseudogene	19	15871051	15890719	-1	19p13.12	46.4	pseudogene			CYP4F24P
16853951	1.40209	0.487583	0.0827795	0.727398	False	16853951	NPIPB1P		ENSG00000257513	nuclear pore complex interacting protein family, member B1, pseudogene	18	11619508	11639698	-1	18p11.21	45.92	pseudogene			NPIPB1P
17015058	1.40207	0.487561	0.0827935	0.727398	False	17015058	C6orf195	154386	ENSG00000164385	chromosome 6 open reading frame 195	6	2622147	2634837	-1	6p25.2	46.47	protein_coding			C6orf195
16878585	1.40205	0.487535	0.08281	0.727398	False	16878585	WDR43	23160	ENSG00000163811	WD repeat domain 43	2	29117509	29171088	1	2p23.2	39.29	protein_coding			WDR43
16979992	1.40198	0.487468	0.0828523	0.727398	False	16979992	NDUFC1	4717	ENSG00000109390	NADH dehydrogenase (ubiquinone) 1, subcomplex unknown, 1, 6kDa	4	140188034	140223705	-1	4q31.1	42.39	protein_coding			NDUFC1
17106166	1.40175	0.487227	0.083004	0.728416	False	17106166	RNU6-309P		ENSG00000201443	RNA, U6 small nuclear 309, pseudogene	X	108069994	108070099	1	Xq22.3	36.79	snRNA			RNU6-309P
16782378	1.40124	0.486706	0.0833339	0.729731	False	16782378														16782378
17079434	1.40106	0.486521	0.0834511	0.729769	False	17079434	SNORA72	26775	ENSG00000207067	small nucleolar RNA, H/ACA box 72	8	99054314	99054445	-1	8q22.2	40.15	snoRNA			SNORA72
16719149	1.40061	0.486052	0.0837492	0.730556	False	16719149	C10orf88	80007	ENSG00000119965	chromosome 10 open reading frame 88	10	124690419	124713919	-1	10q26.13	36.24	protein_coding			C10orf88
16758671	1.40057	0.486009	0.0837767	0.730556	False	16758671	TCTN2	79867	ENSG00000168778	tectonic family member 2	12	124155660	124192948	1	12q24.31	45.71	protein_coding			TCTN2
16884933	1.40033	0.485763	0.0839333	0.730556	False	16884933	MARCO	8685	ENSG00000019169	macrophage receptor with collagenous structure	2	119699742	119752236	1	2q14.2	44.33	protein_coding			MARCO
16865090	1.40026	0.485698	0.0839749	0.730556	False	16865090	MIR521-1	574494	ENSG00000207634	microRNA 521-1	19	54251890	54251976	1	19q13.42	44.83	miRNA	hsa-mir-521-1	MI0003176	MIR521-1
16780419	1.40022	0.48565	0.0840055	0.730556	False	16780419	RN7SKP7		ENSG00000222472	RNA, 7SK small nuclear pseudogene 7	13	97601503	97601787	-1	13q32.1	53.68	misc_RNA			RN7SKP7
16982986	1.40019	0.48562	0.0840247	0.730556	False	16982986	RP11-332J15.1		ENSG00000249734		5	6795993	6826841	1	5p15.31	41.16	lincRNA			RP11-332J15.1
16723148	1.40017	0.485598	0.0840386	0.730556	False	16723148	CTD-2063L20.1		ENSG00000255450		11	29297202	29298112	1	11p14.1	45.01	pseudogene			CTD-2063L20.1
16866123	1.40011	0.485542	0.0840744	0.730556	False	16866123	ZNF551	90233	ENSG00000204519	zinc finger protein 551	19	58193337	58228669	1	19q13.43	45.44	protein_coding			ZNF551
17111126	1.39983	0.485253	0.0842593	0.730918	False	17111126	FAM156A	727866	ENSG00000182646	family with sequence similarity 156, member A	X	52976462	53024651	-1	Xp11.22	46.51	protein_coding			FAM156A
17101292	1.39955	0.484963	0.0844446	0.731194	False	17101292	STS	412	ENSG00000101846	steroid sulfatase (microsomal), isozyme S	X	7137497	7272851	1	Xp22.31	40.79	protein_coding			STS
16871839	1.39942	0.484828	0.0845312	0.731194	False	16871839	ZFP30	22835	ENSG00000120784	ZFP30 zinc finger protein	19	38104650	38183238	-1	19q13.12	41.09	protein_coding			ZFP30
16685503	1.39925	0.484655	0.084642	0.731194	False	16685503	AL929472.1		ENSG00000230610		1	38292232	38293886	-1	1p34.3	40	protein_coding			AL929472.1
16829449	1.39911	0.484507	0.0847374	0.731194	False	16829449	PRDM7	11105	ENSG00000126856	PR domain containing 7	16	90122974	90158480	-1	16q24.3	44.12	protein_coding			PRDM7
17095017	1.3989	0.484295	0.0848733	0.731194	False	17095017	RP11-197P3.5		ENSG00000229587		9	77624744	77630952	-1	9q21.13	38.86	sense_intronic			RP11-197P3.5
16775434	1.39872	0.484108	0.0849937	0.731194	False	16775434	LMO7	4008	ENSG00000136153	LIM domain 7	13	76194570	76434004	1	13q22.2	38.67	protein_coding			LMO7
16905120	1.39872	0.484107	0.0849945	0.731194	False	16905120	AC078883.4		ENSG00000226963		2	173292502	173293331	-1	2q31.1	64.7	antisense			AC078883.4
16740698	1.39872	0.484106	0.0849953	0.731194	False	16740698	RP11-867G23.2		ENSG00000254762		11	66035106	66035600	-1	11q13.2	63.84	antisense			RP11-867G23.2
16690969	1.39853	0.483913	0.0851196	0.731194	False	16690969	RNU7-70P		ENSG00000252750	RNA, U7 small nuclear 70 pseudogene	1	113177341	113177406	-1	1p13.2	39.39	snRNA			RNU7-70P
17053123	1.39843	0.483804	0.0851897	0.731194	False	17053123	RP4-800G7.2	155060	ENSG00000244560		7	148982372	148994403	1	7q36.1	55.62	pseudogene			RP4-800G7.2
16986098	1.39824	0.483612	0.0853136	0.731263	False	16986098	RP11-79P5.2		ENSG00000247993		5	72742184	72742811	1	5q13.2	46.34	lincRNA			RP11-79P5.2
17064939	1.39823	0.483606	0.0853176	0.731263	False	17064939	NCAPG2	54892	ENSG00000146918	non-SMC condensin II complex, subunit G2	7	158424003	158497520	-1	7q36.3	41.79	protein_coding			NCAPG2
16788488	1.39792	0.483283	0.0855268	0.731263	False	16788488														16788488
16693350	1.39783	0.483193	0.0855851	0.731263	False	16693350	SPRR2D	6703	ENSG00000163216	small proline-rich protein 2D	1	153012201	153014407	-1	1q21.3	44.63	protein_coding			SPRR2D
16876842	1.39764	0.482989	0.0857169	0.731263	False	16876842	RP11-734K21.3		ENSG00000244310		2	9255326	9257013	1	2p25.1	40.05	lincRNA			RP11-734K21.3
16749316	1.39748	0.482831	0.0858197	0.731263	False	16749316	RASSF8	11228	ENSG00000123094	Ras association (RalGDS/AF-6) domain family (N-terminal) member 8	12	26111962	26232825	1	12p12.1	38.09	protein_coding			RASSF8
17099901	1.39727	0.482612	0.0859616	0.731263	False	17099901	CARD9	728489	ENSG00000187796	caspase recruitment domain family, member 9	9	139256355	139268133	-1	9q34.3	64.46	protein_coding			CARD9
16943090	1.3972	0.482543	0.0860066	0.731263	False	16943090	ARL6	84100	ENSG00000113966	ADP-ribosylation factor-like 6	3	97483365	97519953	1	3q11.2	34.36	protein_coding			ARL6
16797527	1.39718	0.482516	0.0860245	0.731263	False	16797527	IGHV3-38		ENSG00000211958	immunoglobulin heavy variable 3-38 (non-functional)	14	106866406	106866934	-1	14q32.33	52.17	IG_V_gene			IGHV3-38
16768857	1.39705	0.482389	0.0861072	0.731263	False	16768857	CDK17	5128	ENSG00000059758	cyclin-dependent kinase 17	12	96672039	96794338	-1	12q23.1	37.82	protein_coding			CDK17
16767892	1.39702	0.482353	0.0861304	0.731263	False	16767892	RP11-90C1.1		ENSG00000257879		12	78820606	78836732	-1	12q21.2	35.83	lincRNA			RP11-90C1.1
16902836	1.39689	0.482217	0.0862188	0.731263	False	16902836	AC013269.5		ENSG00000184761	Uncharacterized protein	2	131296668	131307456	-1	2q21.1	55.3	protein_coding			AC013269.5
17045838	1.39687	0.4822	0.0862298	0.731263	False	17045838	IGFBP1	3484	ENSG00000146678	insulin-like growth factor binding protein 1	7	45927956	45933267	1	7p12.3	48.83	protein_coding			IGFBP1
16688441	1.39681	0.482132	0.086274	0.731263	False	16688441	ANKRD13C	81573	ENSG00000118454	ankyrin repeat domain 13C	1	70726271	70820417	-1	1p31.1	37.55	protein_coding			ANKRD13C
16857449	1.39676	0.482089	0.0863024	0.731263	False	16857449	CRB3	92359	ENSG00000130545	crumbs homolog 3 (Drosophila)	19	6463788	6467232	1	19p13.3	59.94	protein_coding			CRB3
16836753	1.39674	0.482064	0.0863184	0.731263	False	16836753	TBX4	9496	ENSG00000121075	T-box 4	17	59529765	59562471	1	17q23.2	52.81	protein_coding			TBX4
16780917	1.39673	0.482056	0.0863235	0.731263	False	16780917	IRS2	8660	ENSG00000185950	insulin receptor substrate 2	13	110406184	110438915	-1	13q34	46.9	protein_coding			IRS2
16791455	1.39673	0.482053	0.0863259	0.731263	False	16791455	STXBP6	29091	ENSG00000168952	syntaxin binding protein 6 (amisyn)	14	25278862	25519503	-1	14q12	39.24	protein_coding			STXBP6
16682042	1.39666	0.481983	0.0863718	0.731263	False	16682042	RP11-169K16.7		ENSG00000233954		1	16133679	16134194	-1	1p36.21	45.93	pseudogene			RP11-169K16.7
16938654	1.39644	0.481752	0.0865225	0.731886	False	16938654	KRT18P27	693207	ENSG00000224419	keratin 18 pseudogene 27	13	90882638	90883936	1	13q31.3	55.35	pseudogene	hsa-mir-622	MI0003636	KRT18P27
17091731	1.3964	0.481708	0.0865508	0.731886	False	17091731	snoU13		ENSG00000272272	Small nucleolar RNA U13	9	140315596	140315690	1	9q34.3	46.32	snoRNA			snoU13
16860266	1.39634	0.481647	0.0865909	0.731886	False	16860266	ZNF492	57615	ENSG00000229676	zinc finger protein 492	19	22817126	22850472	1	19p12	39.03	protein_coding			ZNF492
16852132	1.3961	0.481406	0.0867484	0.731886	False	16852132	SETBP1	26040	ENSG00000152217	SET binding protein 1	18	42260138	42648475	1	18q12.3	42.22	protein_coding			SETBP1
16815852	1.39608	0.481379	0.0867661	0.731886	False	16815852	RP11-876N24.4	100505564	ENSG00000262222		16	11034576	11036878	1	16p13.13	62.35	antisense			RP11-876N24.4
16667419	1.396	0.481296	0.0868204	0.731886	False	16667419														16667419
16919254	1.39588	0.481171	0.0869023	0.731886	False	16919254	RNA5SP484		ENSG00000238908	RNA, 5S ribosomal pseudogene 484	20	39482759	39482869	-1	20q12	47.75	rRNA			RNA5SP484
16987790	1.3958	0.48109	0.0869559	0.731886	False	16987790	RN7SKP122		ENSG00000251732	RNA, 7SK small nuclear pseudogene 122	5	107146330	107146625	1	5q21.3	44.93	misc_RNA			RN7SKP122
16712587	1.39574	0.481033	0.0869931	0.731886	False	16712587	ENKUR	219670	ENSG00000151023	enkurin, TRPC channel interacting protein	10	25270908	25305089	-1	10p12.1	38.09	protein_coding			ENKUR
16926608	1.39566	0.480951	0.0870469	0.731886	False	16926608	AP001471.1		ENSG00000227438		21	47513178	47517444	-1	21q22.3	57.23	antisense			AP001471.1
16864565	1.39564	0.480925	0.0870638	0.731886	False	16864565														16864565
16917975	1.3956	0.48089	0.0870868	0.731886	False	16917975	GGTLC1	92086	ENSG00000149435	gamma-glutamyltransferase light chain 1	20	23965690	23969416	-1	20p11.21	58.01	protein_coding			GGTLC1
17015604	1.39553	0.480809	0.0871399	0.731886	False	17015604	RNA5SP203		ENSG00000222383	RNA, 5S ribosomal pseudogene 203	6	10753024	10753159	-1	6p24.2	56.62	rRNA			RNA5SP203
17058936	1.39542	0.480698	0.087213	0.731886	False	17058936	POMZP3	22932	ENSG00000146707	POM121 and ZP3 fusion	7	76239303	76256578	-1	7q11.23	49.24	protein_coding			POMZP3
16929347	1.39531	0.480582	0.0872894	0.731886	False	16929347	YWHAH	7533	ENSG00000128245	tyrosine 3-monooxygenase/tryptophan 5-monooxygenase activation protein, eta	22	32340447	32353590	1	22q12.3	45.04	protein_coding			YWHAH
16971701	1.39526	0.480534	0.087321	0.731886	False	16971701	AC097467.2		ENSG00000250910		4	156197841	156302498	1	4q32.1	36.25	antisense			AC097467.2
16671137	1.39515	0.480417	0.0873983	0.731886	False	16671137	RNU6-160P		ENSG00000207321	RNA, U6 small nuclear 160, pseudogene	1	153304098	153304204	1	1q21.3	38.32	snRNA			RNU6-160P
16918244	1.39499	0.480255	0.0875051	0.731886	False	16918244	BCL2L1	598	ENSG00000171552	BCL2-like 1	20	30252255	30311792	-1	20q11.21	48.2	protein_coding			BCL2L1
16851393	1.39488	0.480143	0.0875788	0.731886	False	16851393	snoU13		ENSG00000238907	Small nucleolar RNA U13	18	19840539	19840640	1	18q11.2	44.12	snoRNA			snoU13
16747986	1.39486	0.48012	0.0875941	0.731886	False	16747986	SCARNA11		ENSG00000252727	Small Cajal body specific RNA 11	12	8750105	8750236	1	12p13.31	56.82	snoRNA			SCARNA11
16902387	1.39483	0.480087	0.0876156	0.731886	False	16902387	AC073409.1		ENSG00000226708		2	124200842	124202021	-1	2q14.3	38.73	lincRNA			AC073409.1
16778096	1.3947	0.47996	0.0876997	0.731886	False	16778096														16778096
16890611	1.39457	0.479824	0.0877894	0.731886	False	16890611	AC069155.1		ENSG00000233581		2	217168048	217186460	1	2q35	42.02	antisense			AC069155.1
16672942	1.39451	0.479762	0.0878304	0.731886	False	16672942	HSPA7	3311	ENSG00000225217	heat shock 70kDa protein 7 (HSP70B)	1	161576081	161578007	1	1q23.3	61.13	pseudogene			HSPA7
16956316	1.39436	0.479601	0.0879372	0.731886	False	16956316	CNTN3	5067	ENSG00000113805	contactin 3 (plasmacytoma associated)	3	74311719	74570291	-1	3p12.3	36.9	protein_coding			CNTN3
17075563	1.3943	0.479544	0.0879746	0.731886	False	17075563	RNU1-148P		ENSG00000207201	RNA, U1 small nuclear 148, pseudogene	8	23934510	23934671	-1	8p21.2	48.77	snRNA			RNU1-148P
16880696	1.39418	0.47942	0.0880568	0.731886	False	16880696	RNU6-100P		ENSG00000252414	RNA, U6 small nuclear 100, pseudogene	2	64806026	64806131	1	2p14	40.57	snRNA			RNU6-100P
16840284	1.39416	0.479397	0.0880721	0.731886	False	16840284	C1QBP	708	ENSG00000108561	complement component 1, q subcomponent binding protein	17	5336097	5352150	-1	17p13.2	46.67	protein_coding			C1QBP
17114266	1.3938	0.479027	0.0883178	0.731886	False	17114266	TFDP3	51270	ENSG00000183434	transcription factor Dp family, member 3	X	132350697	132352376	-1	Xq26.2	47.5	protein_coding			TFDP3
17115996	1.39371	0.478934	0.0883793	0.731886	False	17115996	KRT18P10		ENSG00000214207	keratin 18 pseudogene 10	Y	5441186	5442472	1	Yp11.2	57.26	pseudogene			KRT18P10
17084069	1.39348	0.478696	0.088538	0.731886	False	17084069														17084069
16715724	1.39348	0.478692	0.0885406	0.731886	False	16715724	RP11-46O21.2		ENSG00000232342		10	76265890	76290311	-1	10q22.2	35.5	antisense			RP11-46O21.2
16956619	1.39345	0.478665	0.0885584	0.731886	False	16956619	AC117444.1		ENSG00000212031		3	96385038	96385123	-1	3q11.2	38.37	miRNA			AC117444.1
16769687	1.39331	0.47852	0.0886552	0.731886	False	16769687														16769687
16693082	1.39329	0.478496	0.0886709	0.731886	False	16693082	SELENBP1	8991	ENSG00000143416	selenium binding protein 1	1	151336778	151345209	-1	1q21.3	54.96	protein_coding			SELENBP1
16833502	1.39326	0.478469	0.0886889	0.731886	False	16833502	LHX1	3975	ENSG00000132130	LIM homeobox 1	17	35294084	35301917	1	17q12	57.71	protein_coding			LHX1
17107674	1.39325	0.478455	0.0886983	0.731886	False	17107674	MIR2114	100313839	ENSG00000252454	microRNA 2114	X	149396239	149396318	1	Xq28	55	miRNA	hsa-mir-2114	MI0010633	MIR2114
16658023	1.39321	0.478416	0.0887244	0.731886	False	16658023	PLCH2	9651	ENSG00000149527	phospholipase C, eta 2	1	2357419	2436969	1	1p36.32	64.62	protein_coding			PLCH2
16921368	1.39286	0.478054	0.0889657	0.732596	False	16921368														16921368
16787650	1.39272	0.477909	0.0890626	0.732596	False	16787650	CHGA	1113	ENSG00000100604	chromogranin A (parathyroid secretory protein 1)	14	93389425	93401638	1	14q32.12	56.35	protein_coding			CHGA
16945051	1.39261	0.477794	0.0891396	0.732934	False	16945051	PLXNA1	5361	ENSG00000114554	plexin A1	3	126707437	126756235	1	3q21.3	61.75	protein_coding			PLXNA1
16942573	1.39205	0.477211	0.0895309	0.734874	False	16942573	RP11-444P10.1		ENSG00000241667		3	69640492	69642272	1	3p14.1	38.52	lincRNA			RP11-444P10.1
16961839	1.39167	0.476822	0.0897925	0.735452	False	16961839	snoU13		ENSG00000239096	Small nucleolar RNA U13	3	179332563	179332666	-1	3q26.33	46.15	snoRNA			snoU13
16793252	1.39147	0.476609	0.0899357	0.735452	False	16793252														16793252
16901420	1.39138	0.47652	0.0899954	0.735452	False	16901420														16901420
16667179	1.39086	0.475978	0.0903621	0.73618	False	16667179	RNU6-210P		ENSG00000252752	RNA, U6 small nuclear 210, pseudogene	1	93475814	93475908	1	1p22.1	36.84	snRNA			RNU6-210P
17104120	1.39085	0.475969	0.0903682	0.73618	False	17104120														17104120
16893147	1.39072	0.475834	0.0904593	0.73618	False	16893147	MIR4269	100423043	ENSG00000265215	microRNA 4269	2	240227157	240227240	1	2q37.3	61.9	miRNA	hsa-mir-4269	MI0015875	MIR4269
16743657	1.39035	0.47545	0.0907196	0.73618	False	16743657	MMP20	9313	ENSG00000137674	matrix metallopeptidase 20	11	102447566	102496063	-1	11q22.2	39.65	protein_coding			MMP20
16673981	1.39035	0.475447	0.0907219	0.73618	False	16673981	Y_RNA		ENSG00000252357	Y RNA	1	173777627	173777760	1	1q25.1	43.28	misc_RNA			Y_RNA
17110032	1.39027	0.475365	0.0907774	0.73618	False	17110032	FAM47A	158724	ENSG00000185448	family with sequence similarity 47, member A	X	34147869	34150447	-1	Xp21.1	54.09	protein_coding			FAM47A
16771067	1.3902	0.475292	0.0908273	0.73618	False	16771067	CIT	100302274	ENSG00000122966	citron (rho-interacting, serine/threonine kinase 21)	12	120123595	120315095	-1	12q24.23	43.74	protein_coding	hsa-mir-1178	MI0006271	CIT
16933749	1.38976	0.474834	0.0911383	0.73618	False	16933749	CTA-85E5.10	101929664	ENSG00000227117		22	30404731	30476469	-1	22q12.2	45.27	antisense			CTA-85E5.10
17077352	1.3897	0.474775	0.0911789	0.73618	False	17077352	SDR16C6P	442388	ENSG00000253542	short chain dehydrogenase/reductase family 16C, member 6, pseudogene	8	57285623	57307924	-1	8q12.1	38.27	pseudogene			SDR16C6P
17116810	1.38958	0.474647	0.0912659	0.73618	False	17116810	AMELY	266	ENSG00000099721	amelogenin, Y-linked	Y	6733959	6742068	-1	Yp11.2	37.27	protein_coding			AMELY
16667173	1.38957	0.474642	0.0912693	0.73618	False	16667173	SNORD21	6083	ENSG00000206680	small nucleolar RNA, C/D box 21	1	93302846	93302940	1	1p22.1	45.26	snoRNA			SNORD21
16924467	1.38955	0.474619	0.0912851	0.73618	False	16924467	Y_RNA		ENSG00000199698	Y RNA	21	24804501	24804602	-1	21q21.2	39.22	misc_RNA			Y_RNA
16845812	1.38941	0.474473	0.0913846	0.73618	False	16845812	C1QL1	10882	ENSG00000131094	complement component 1, q subcomponent-like 1	17	43037061	43045439	-1	17q21.31	56.53	protein_coding			C1QL1
16933468	1.38939	0.474457	0.091396	0.73618	False	16933468	PITPNB	23760	ENSG00000180957	phosphatidylinositol transfer protein, beta	22	28247657	28316122	-1	22q12.1	39.71	protein_coding			PITPNB
16799598	1.38935	0.474409	0.0914284	0.73618	False	16799598	CASC5	57082	ENSG00000137812	cancer susceptibility candidate 5	15	40886218	40956540	1	15q15.1	41.23	protein_coding			CASC5
16980003	1.38934	0.4744	0.0914349	0.73618	False	16980003	ACA64		ENSG00000239005	Small nucleolar RNA ACA64	4	140357522	140357648	-1	4q31.1	64.57	snoRNA			ACA64
17062037	1.38932	0.474381	0.0914478	0.73618	False	17062037	Y_RNA		ENSG00000199764	Y RNA	7	114847948	114848050	-1	7q31.2	39.81	misc_RNA			Y_RNA
16855723	1.38889	0.473933	0.091754	0.73618	False	16855723	SERPINB3	6317	ENSG00000057149	serpin peptidase inhibitor, clade B (ovalbumin), member 3	18	61322431	61329197	-1	18q21.33	38.05	protein_coding			SERPINB3
16690879	1.38877	0.473804	0.0918428	0.73618	False	16690879	RNU6-792P		ENSG00000200360	RNA, U6 small nuclear 792, pseudogene	1	112032939	112033045	-1	1p13.2	38.32	snRNA			RNU6-792P
17086428	1.3886	0.473633	0.0919597	0.73618	False	17086428														17086428
16749895	1.38843	0.473454	0.0920829	0.73618	False	16749895	ALG10B	144245	ENSG00000175548	ALG10B, alpha-1,2-glucosyltransferase	12	38710380	38717784	1	12q12	36.66	protein_coding			ALG10B
16777209	1.38841	0.473438	0.0920938	0.73618	False	16777209	MIR4499	100616304	ENSG00000263978	microRNA 4499	13	21007917	21007985	-1	13q12.11	42.03	miRNA	hsa-mir-4499	MI0016862	MIR4499
16790032	1.38834	0.473357	0.0921495	0.73618	False	16790032	OSGEP	55644	ENSG00000092094	O-sialoglycoprotein endopeptidase	14	20914570	20923264	-1	14q11.2	45.15	protein_coding			OSGEP
16793455	1.38818	0.473192	0.0922631	0.73618	False	16793455	RNU6-341P		ENSG00000252782	RNA, U6 small nuclear 341, pseudogene	14	58759011	58759106	-1	14q23.1	43.75	snRNA			RNU6-341P
16721905	1.38815	0.473159	0.0922855	0.73618	False	16721905	ADM	133	ENSG00000148926	adrenomedullin	11	10326227	10328944	1	11p15.4	60.01	protein_coding			ADM
16840502	1.38812	0.473134	0.0923031	0.73618	False	16840502	ASGR1	432	ENSG00000141505	asialoglycoprotein receptor 1	17	7076750	7082883	-1	17p13.1	55.95	protein_coding			ASGR1
16713684	1.38801	0.473019	0.0923819	0.73618	False	16713684	PTPN20A	653129	ENSG00000204179	protein tyrosine phosphatase, non-receptor type 20A	10	46549955	46641045	-1	10q11.22	36.87	protein_coding			PTPN20A
17012888	1.38788	0.47288	0.092478	0.73618	False	17012888	PEX7	5191	ENSG00000112357	peroxisomal biogenesis factor 7	6	137143717	137235075	1	6q23.3	38.36	protein_coding			PEX7
16864414	1.38753	0.472517	0.0927286	0.73618	False	16864414	ZNF473	25888	ENSG00000142528	zinc finger protein 473	19	50528971	50556671	1	19q13.33	48.48	protein_coding			ZNF473
16946393	1.38746	0.472442	0.0927804	0.73618	False	16946393	RASA2	5922	ENSG00000155903	RAS p21 protein activator 2	3	141205889	141334184	1	3q23	36.35	protein_coding			RASA2
16889600	1.38728	0.472259	0.0929069	0.73618	False	16889600	snoU13		ENSG00000238770	Small nucleolar RNA U13	2	202946598	202946701	1	2q33.1	43.27	snoRNA			snoU13
16918178	1.38723	0.472205	0.092944	0.73618	False	16918178														16918178
17043645	1.38718	0.472151	0.0929815	0.73618	False	17043645	U3		ENSG00000212422	Small nucleolar RNA U3	7	10262424	10262637	1	7p21.3	43.46	snoRNA			U3
17018530	1.38696	0.47193	0.0931348	0.73618	False	17018530	SRPK1	6732	ENSG00000096063	SRSF protein kinase 1	6	35800743	35889119	-1	6p21.31	40.48	protein_coding			SRPK1
16681142	1.38695	0.471921	0.0931409	0.73618	False	16681142	TNFRSF25	8718	ENSG00000215788	tumor necrosis factor receptor superfamily, member 25	1	6521211	6526255	-1	1p36.31	59.7	protein_coding			TNFRSF25
16681862	1.38691	0.471873	0.0931744	0.73618	False	16681862	PRAMEF10	343071	ENSG00000187545	PRAME family member 10	1	12952727	12958101	-1	1p36.21	47.87	protein_coding			PRAMEF10
16732669	1.38685	0.471812	0.0932165	0.73618	False	16732669														16732669
16828540	1.38679	0.471754	0.0932568	0.73618	False	16828540	RP11-2C15.1		ENSG00000261313		16	75872528	75894765	-1	16q23.1	37.48	lincRNA			RP11-2C15.1
16977185	1.38675	0.471708	0.0932887	0.73618	False	16977185	RNU6-1187P		ENSG00000201641	RNA, U6 small nuclear 1187, pseudogene	4	78071481	78071590	-1	4q21.1	42.73	snRNA			RNU6-1187P
17071976	1.38659	0.47154	0.0934053	0.73618	False	17071976	RP11-238I10.1		ENSG00000253122		8	111621470	111644623	1	8q23.2	34.19	lincRNA			RP11-238I10.1
16965719	1.38656	0.471508	0.0934276	0.73618	False	16965719	STIM2	57620	ENSG00000109689	stromal interaction molecule 2	4	26859300	27027003	1	4p15.2	36.58	protein_coding			STIM2
16779219	1.38654	0.471488	0.0934413	0.73618	False	16779219	LINC00371	647166	ENSG00000226792	long intergenic non-protein coding RNA 371	13	51656984	51746524	-1	13q14.3	42.97	lincRNA			LINC00371
17091548	1.38646	0.471408	0.0934971	0.73618	False	17091548	RP11-229P13.22		ENSG00000229257		9	139952115	139956913	1	9q34.3	49.22	antisense			RP11-229P13.22
17063089	1.38639	0.47133	0.093551	0.73618	False	17063089	AC008154.5		ENSG00000229177		7	134030823	134035543	-1	7q33	44.46	lincRNA			AC008154.5
16950035	1.38625	0.47119	0.0936485	0.736517	False	16950035	SENP5	205564	ENSG00000119231	SUMO1/sentrin specific peptidase 5	3	196594727	196661585	1	3q29	42.03	protein_coding			SENP5
17013616	1.38623	0.471164	0.0936668	0.736517	False	17013616	PCMT1	5110	ENSG00000120265	protein-L-isoaspartate (D-aspartate) O-methyltransferase	6	150070579	150132556	1	6q25.1	41.51	protein_coding			PCMT1
17108912	1.38586	0.470785	0.093931	0.736893	False	17108912	MIR4770	100616373	ENSG00000265284	microRNA 4770	X	6301947	6302004	-1	Xp22.31	44.83	miRNA	hsa-mir-4770	MI0017411	MIR4770
16959983	1.38585	0.470768	0.0939429	0.736893	False	16959983	RNU1-100P		ENSG00000202125	RNA, U1 small nuclear 100, pseudogene	3	142139047	142139211	-1	3q23	48.48	snRNA			RNU1-100P
16966256	1.3858	0.470723	0.0939743	0.736893	False	16966256	NSUN7	79730	ENSG00000179299	NOP2/Sun domain family, member 7	4	40751914	40812002	1	4p14	39.54	protein_coding			NSUN7
16733377	1.38573	0.470647	0.0940272	0.736893	False	16733377	FLI1	2313	ENSG00000151702	Fli-1 proto-oncogene, ETS transcription factor	11	128556430	128683162	1	11q24.3	46.48	protein_coding			FLI1
16994852	1.38571	0.470628	0.0940406	0.736893	False	16994852														16994852
17080806	1.3853	0.470196	0.0943428	0.737129	False	17080806	RP11-174I12.2		ENSG00000254113		8	124575310	124581002	-1	8q24.13	43	lincRNA			RP11-174I12.2
17068780	1.38527	0.470168	0.0943624	0.737129	False	17068780	AC103686.1		ENSG00000211562		8	48802619	48802691	1	8q11.21	43.84	miRNA			AC103686.1
16974491	1.38513	0.470019	0.0944668	0.737129	False	16974491	RN7SKP170		ENSG00000199420	RNA, 7SK small nuclear pseudogene 170	4	15095391	15095718	-1	4p15.33	46.65	misc_RNA			RN7SKP170
16918049	1.38511	0.469997	0.0944823	0.737129	False	16918049	VSX1	30813	ENSG00000100987	visual system homeobox 1	20	25051521	25062996	-1	20p11.21	46.77	protein_coding			VSX1
16728714	1.38497	0.469859	0.0945792	0.737129	False	16728714	RNU7-105P		ENSG00000251919	RNA, U7 small nuclear 105 pseudogene	11	72332810	72332871	1	11q13.4	40.32	snRNA			RNU7-105P
16875763	1.38493	0.469809	0.0946143	0.737129	False	16875763	UBE2SP1		ENSG00000233966	ubiquitin-conjugating enzyme E2S pseudogene 1	17	15607546	15608214	-1	17p12	64.57	pseudogene			UBE2SP1
16869717	1.38471	0.469585	0.0947715	0.737985	False	16869717	OR7A10	390892	ENSG00000127515	olfactory receptor, family 7, subfamily A, member 10	19	14951760	14952689	-1	19p13.12	46.67	protein_coding			OR7A10
16797921	1.38442	0.469287	0.0949816	0.737985	False	16797921														16797921
16689935	1.38428	0.469132	0.0950908	0.737985	False	16689935	RP11-57H12.3	101928118	ENSG00000226026		1	95628775	95699538	-1	1p21.3	39.18	antisense			RP11-57H12.3
17054885	1.38427	0.469129	0.095093	0.737985	False	17054885	RNF216-IT1	100874342	ENSG00000237738	RNF216 intronic transcript 1 (non-protein coding)	7	5702063	5720092	-1	7p22.1	48.47	sense_intronic			RNF216-IT1
16960903	1.3842	0.469057	0.0951435	0.737985	False	16960903	RP11-538P18.2	100996447	ENSG00000243150		3	158263009	158288855	-1	3q25.32	40.03	antisense			RP11-538P18.2
16940396	1.3841	0.468949	0.0952196	0.737985	False	16940396	snoU13		ENSG00000238350	Small nucleolar RNA U13	3	47507839	47507938	1	3p21.31	41	snoRNA			snoU13
17090938	1.38402	0.468862	0.0952814	0.737985	False	17090938														17090938
16686395	1.38389	0.468726	0.0953772	0.737985	False	16686395														16686395
16702605	1.38376	0.46859	0.0954734	0.738018	False	16702605	RP11-214D15.2		ENSG00000227175		10	13570516	13572262	1	10p13	68	antisense			RP11-214D15.2
16849720	1.38373	0.468566	0.0954903	0.738018	False	16849720	AATK	9625	ENSG00000181409	apoptosis-associated tyrosine kinase	17	79091095	79139877	-1	17q25.3	61.42	protein_coding			AATK
16875934	1.38362	0.468443	0.095577	0.738408	False	16875934	ZIM3	114026	ENSG00000141946	zinc finger, imprinted 3	19	57645464	57656570	-1	19q13.43	45.75	protein_coding			ZIM3
16991257	1.3834	0.468217	0.0957377	0.738963	False	16991257	CTB-113P19.3		ENSG00000253921		5	151133553	151146808	1	5q33.1	44.97	antisense			CTB-113P19.3
16867378	1.38328	0.468095	0.095824	0.738963	False	16867378	DPP9	91039	ENSG00000142002	dipeptidyl-peptidase 9	19	4675236	4724685	-1	19p13.3	56.68	protein_coding			DPP9
16813790	1.38302	0.467821	0.0960187	0.738963	False	16813790	RNA5SP402		ENSG00000252957	RNA, 5S ribosomal pseudogene 402	15	100614286	100614395	-1	15q26.3	46.36	rRNA			RNA5SP402
17011361	1.38299	0.467793	0.0960382	0.738963	False	17011361														17011361
16961188	1.38293	0.467727	0.0960849	0.738963	False	16961188	RP11-12K11.2		ENSG00000240033		3	166552809	166562744	-1	3q26.1	37.48	lincRNA			RP11-12K11.2
16964764	1.3827	0.467491	0.0962533	0.73942	False	16964764	TBC1D14	57533	ENSG00000132405	TBC1 domain family, member 14	4	6910969	7034845	1	4p16.1	49.5	protein_coding			TBC1D14
16746678	1.38259	0.467368	0.0963405	0.739811	False	16746678														16746678
16870838	1.38235	0.467121	0.0965165	0.74056	False	16870838	ZNF208	7757	ENSG00000160321	zinc finger protein 208	19	22115760	22193751	-1	19p12	38.16	protein_coding			ZNF208
16690032	1.3823	0.467071	0.0965521	0.74056	False	16690032	RP11-413P11.1	101928270	ENSG00000224445		1	99937971	99999571	-1	1p21.2	38.01	lincRNA			RP11-413P11.1
16963599	1.38214	0.466905	0.0966707	0.740836	False	16963599	AC055764.1		ENSG00000234136		3	197557556	197558167	-1	3q29	41.18	antisense			AC055764.1
16967160	1.38169	0.466439	0.0970043	0.740996	False	16967160	RP11-319E12.1	101928851	ENSG00000248505		4	58292038	58332152	1	4q12	39.31	lincRNA			RP11-319E12.1
16768854	1.38152	0.466255	0.0971362	0.740996	False	16768854	RP11-394J1.2		ENSG00000258177		12	96616575	96617751	-1	12q23.1	49.7	antisense			RP11-394J1.2
16958427	1.3815	0.466241	0.0971465	0.740996	False	16958427														16958427
16670287	1.38139	0.466123	0.0972307	0.740996	False	16670287	RP11-403I13.5		ENSG00000232721		1	149230716	149232554	1	1q21.2	45.35	lincRNA			RP11-403I13.5
16773493	1.38136	0.466088	0.0972557	0.740996	False	16773493	RASL11A	387496	ENSG00000122035	RAS-like, family 11, member A	13	27844464	27847827	1	13q12.2	53.83	protein_coding			RASL11A
16915311	1.38112	0.465839	0.0974351	0.740996	False	16915311	RP11-261P9.4		ENSG00000254419		20	57285851	57286689	1	20q13.32	62.1	sense_intronic			RP11-261P9.4
17058640	1.38099	0.465701	0.0975341	0.740996	False	17058640														17058640
16798801	1.38096	0.465676	0.0975522	0.740996	False	16798801	ARHGAP11B	100288637	ENSG00000187951	Rho GTPase activating protein 11B	15	30916697	31065196	1	15q13.2	40.92	protein_coding			ARHGAP11B
16898840	1.38082	0.465529	0.0976577	0.741179	False	16898840	FIGLA	344018	ENSG00000183733	folliculogenesis specific basic helix-loop-helix	2	71004442	71017775	-1	2p13.3	43.57	protein_coding			FIGLA
16866074	1.38054	0.465232	0.0978719	0.741179	False	16866074	ZNF549	256051	ENSG00000121406	zinc finger protein 549	19	58038693	58068910	1	19q13.43	43.95	protein_coding			ZNF549
16831905	1.38045	0.465138	0.0979397	0.741179	False	16831905														16831905
16708533	1.38034	0.465027	0.0980196	0.741508	False	16708533	PPRC1	23082	ENSG00000148840	peroxisome proliferator-activated receptor gamma, coactivator-related 1	10	103892787	103910082	1	10q24.32	51.96	protein_coding			PPRC1
16814628	1.38011	0.464786	0.098194	0.742259	False	16814628	TPSD1	23430	ENSG00000095917	tryptase delta 1	16	1306060	1308532	1	16p13.3	66.07	protein_coding			TPSD1
17072310	1.38007	0.464739	0.0982283	0.742259	False	17072310	RP11-557C18.3		ENSG00000253607		8	124014800	124042991	1	8q24.13	42.57	antisense			RP11-557C18.3
16732381	1.37984	0.464501	0.0984003	0.742407	False	16732381	AP000679.2		ENSG00000176984	Uncharacterized protein	11	120039685	120042387	1	11q23.3	60.04	protein_coding			AP000679.2
16828588	1.37981	0.464465	0.0984266	0.742407	False	16828588	RP11-345M22.2	102467146	ENSG00000261390		16	79750622	79804460	-1	16q23.2	41.65	lincRNA			RP11-345M22.2
16681159	1.37966	0.464309	0.0985396	0.742407	False	16681159	PLEKHG5	57449	ENSG00000171680	pleckstrin homology domain containing, family G (with RhoGef domain) member 5	1	6526152	6580121	-1	1p36.31	58.85	protein_coding			PLEKHG5
16884364	1.37966	0.464309	0.0985398	0.742407	False	16884364														16884364
16658102	1.37951	0.464152	0.0986538	0.742524	False	16658102	RP3-395M20.9	100996583	ENSG00000228037		1	2512999	2515972	1	1p36.32	51.11	antisense			RP3-395M20.9
16757035	1.37925	0.463883	0.0988491	0.742524	False	16757035	CCDC63	160762	ENSG00000173093	coiled-coil domain containing 63	12	111284573	111345339	1	12q24.11	47.84	protein_coding			CCDC63
17091161	1.37916	0.463786	0.0989197	0.742524	False	17091161	KCNT1	57582	ENSG00000107147	potassium channel, subfamily T, member 1	9	138594031	138684992	1	9q34.3	61.7	protein_coding			KCNT1
16994990	1.37915	0.46378	0.0989239	0.742524	False	16994990	RNU6-1079P		ENSG00000199731	RNA, U6 small nuclear 1079, pseudogene	5	32234872	32234981	-1	5p13.3	42.73	snRNA			RNU6-1079P
16782811	1.37911	0.463734	0.0989577	0.742524	False	16782811	NOP9	161424	ENSG00000196943	NOP9 nucleolar protein	14	24769068	24778330	1	14q12	50.61	protein_coding			NOP9
17083964	1.37896	0.463581	0.0990687	0.742524	False	17083964	MIR491	574444	ENSG00000207609	microRNA 491	9	20716104	20716187	1	9p21.3	51.19	miRNA	hsa-mir-491	MI0003126	MIR491
16891520	1.37888	0.4635	0.0991277	0.742524	False	16891520	AC093843.1		ENSG00000224819		2	221655798	221662613	1	2q36.1	38.01	lincRNA			AC093843.1
17072968	1.37875	0.463365	0.0992263	0.742524	False	17072968	RP11-1057B8.2	101927845	ENSG00000251218		8	135862178	135894142	1	8q24.22	42.88	lincRNA			RP11-1057B8.2
16849308	1.37869	0.463303	0.0992716	0.742524	False	16849308	JMJD6	23210	ENSG00000070495	jumonji domain containing 6	17	74708919	74722866	-1	17q25.1	48.79	protein_coding			JMJD6
17035893	1.37868	0.463286	0.0992837	0.742524	False	17035893														17035893
16904100	1.37863	0.463231	0.0993243	0.742524	False	16904100	AC009961.3		ENSG00000226266		2	160527219	160568946	-1	2q24.2	37.48	lincRNA			AC009961.3
16811580	1.37859	0.463197	0.0993489	0.742524	False	16811580	RP11-665J16.1		ENSG00000261543		15	74445141	74471567	-1	15q24.1	48.74	antisense			RP11-665J16.1
17014880	1.37856	0.463164	0.0993727	0.742524	False	17014880														17014880
16899682	1.37853	0.463134	0.099395	0.742524	False	16899682	Y_RNA		ENSG00000199936	Y RNA	2	85687267	85687375	-1	2p11.2	39.45	misc_RNA			Y_RNA
16766653	1.37819	0.46278	0.0996536	0.743475	False	16766653	snoU13		ENSG00000238436	Small nucleolar RNA U13	12	58062727	58062822	-1	12q13.3	43.75	snoRNA			snoU13
16981913	1.37774	0.462308	0.0999994	0.743475	False	16981913	RWDD4	201965	ENSG00000182552	RWD domain containing 4	4	184560788	184580378	-1	4q35.1	40.27	protein_coding			RWDD4
16965480	1.37766	0.462223	0.100062	0.743475	False	16965480	RNU6-420P		ENSG00000239001	RNA, U6 small nuclear 420, pseudogene	4	22120606	22120712	1	4p15.2	40.19	snRNA			RNU6-420P
16681082	1.37766	0.462218	0.100066	0.743475	False	16681082	ICMT	23463	ENSG00000116237	isoprenylcysteine carboxyl methyltransferase	1	6281253	6296032	-1	1p36.31	49.59	protein_coding			ICMT
16690323	1.37763	0.462187	0.100088	0.743475	False	16690323	RP11-24P14.1		ENSG00000233047		1	106470246	106565834	-1	1p21.1	34.57	lincRNA			RP11-24P14.1
16727224	1.37758	0.462133	0.100128	0.743475	False	16727224	BANF1	8815	ENSG00000175334	barrier to autointegration factor 1	11	65769550	65771620	1	11q13.1	58.14	protein_coding			BANF1
16972353	1.37757	0.462123	0.100136	0.743475	False	16972353	RP11-789C1.2		ENSG00000251061		4	171264240	171293462	1	4q33	38.73	lincRNA			RP11-789C1.2
16987655	1.37745	0.461996	0.100229	0.743475	False	16987655	CTD-2333K2.1		ENSG00000248261		5	101479781	101482276	1	5q21.1	41.39	lincRNA			CTD-2333K2.1
16690170	1.37742	0.461968	0.100249	0.743475	False	16690170	snoU13		ENSG00000238296	Small nucleolar RNA U13	1	101694220	101694321	-1	1p21.2	43.14	snoRNA			snoU13
16819244	1.37729	0.461834	0.100348	0.743475	False	16819244	MT1CP		ENSG00000205360	metallothionein 1C, pseudogene	16	56682160	56683426	1	16q12.2	53.51	pseudogene			MT1CP
16938761	1.37726	0.461802	0.100372	0.743475	False	16938761	RNU7-110P		ENSG00000252700	RNA, U7 small nuclear 110 pseudogene	3	33455642	33455703	1	3p22.3	35.48	snRNA			RNU7-110P
16967449	1.37712	0.46165	0.100483	0.743475	False	16967449	ODAM	54959	ENSG00000109205	odontogenic, ameloblast asssociated	4	71062213	71070293	1	4q13.3	32.95	protein_coding			ODAM
17062945	1.37705	0.461586	0.100531	0.743475	False	17062945	MIR29A	646329	ENSG00000226380	microRNA 29a	7	130561495	130598069	-1	7q32.3	45.05	lincRNA	hsa-mir-29b-1	MI0000105	MIR29A
16842143	1.37693	0.461459	0.100624	0.743475	False	16842143	FAM106A		ENSG00000213077	family with sequence similarity 106, member A	17	18427880	18430160	-1	17p11.2	47.13	protein_coding			FAM106A
16695735	1.37692	0.461445	0.100634	0.743475	False	16695735	RP11-474I16.8		ENSG00000226889		1	161735115	161736017	-1	1q23.3	35.33	antisense			RP11-474I16.8
16748248	1.37681	0.461326	0.100722	0.743475	False	16748248	CLEC12A	160364	ENSG00000172322	C-type lectin domain family 12, member A	12	10103915	10148293	1	12p13.2	39.56	protein_coding			CLEC12A
16845452	1.37674	0.461261	0.10077	0.743475	False	16845452	MPP3	4356	ENSG00000161647	membrane protein, palmitoylated 3 (MAGUK p55 subfamily member 3)	17	41878167	41910538	-1	17q21.31	48.95	protein_coding			MPP3
16698984	1.37661	0.46112	0.100875	0.743475	False	16698984	NEK2	4751	ENSG00000117650	NIMA-related kinase 2	1	211836114	211848960	-1	1q32.3	38.68	protein_coding			NEK2
16988359	1.37631	0.460808	0.101105	0.744635	False	16988359	RNU6-701P		ENSG00000206786	RNA, U6 small nuclear 701, pseudogene	5	118474554	118474660	1	5q23.1	40.19	snRNA			RNU6-701P
16865054	1.37598	0.46046	0.101363	0.745165	False	16865054	MIR520C	574476	ENSG00000207738	microRNA 520c	19	54210707	54210793	1	19q13.42	44.83	miRNA	hsa-mir-520c	MI0003158	MIR520C
16910744	1.37592	0.460392	0.101413	0.745165	False	16910744	STK35	140901	ENSG00000125834	serine/threonine kinase 35	20	2082257	2157684	1	20p13	48.13	protein_coding			STK35
16661284	1.3759	0.460372	0.101428	0.745165	False	16661284	PIGV	55650	ENSG00000060642	phosphatidylinositol glycan anchor biosynthesis, class V	1	27113963	27124889	1	1p36.11	48.34	protein_coding			PIGV
17091710	1.37589	0.460366	0.101433	0.745165	False	17091710	NELFB	25920	ENSG00000188986	negative elongation factor complex member B	9	140149625	140167998	1	9q34.3	56.65	protein_coding			NELFB
17068090	1.37582	0.46029	0.101489	0.745165	False	17068090	RP11-350N15.4		ENSG00000255201		8	38279407	38283614	1	8p11.23	50.78	antisense			RP11-350N15.4
16983268	1.37581	0.460277	0.101499	0.745165	False	16983268	CT49		ENSG00000248131	cancer/testis antigen 49 (non-protein coding)	5	12574969	12804475	1	5p15.2	35.21	lincRNA			CT49
16960842	1.37572	0.460186	0.101567	0.745165	False	16960842	RNA5SP146		ENSG00000222675	RNA, 5S ribosomal pseudogene 146	3	156891707	156891829	-1	3q25.31	55.28	rRNA			RNA5SP146
16870772	1.37559	0.460049	0.101668	0.745165	False	16870772	AC078899.5		ENSG00000221181		19	20473327	20473432	-1	19p12	48.11	miRNA			AC078899.5
16860806	1.37546	0.45991	0.101772	0.745165	False	16860806														16860806
16812215	1.37542	0.459872	0.1018	0.745165	False	16812215	ADAMTS7	11173	ENSG00000136378	ADAM metallopeptidase with thrombospondin type 1 motif, 7	15	79051545	79103773	-1	15q25.1	56.03	protein_coding			ADAMTS7
16877147	1.37528	0.459728	0.101907	0.745207	False	16877147	RNU6-1081P		ENSG00000207267	RNA, U6 small nuclear 1081, pseudogene	2	11374114	11374220	1	2p25.1	38.32	snRNA			RNU6-1081P
16660356	1.37527	0.459717	0.101916	0.745207	False	16660356	FAM43B	163933	ENSG00000183114	family with sequence similarity 43, member B	1	20878932	20881512	1	1p36.12	67.88	protein_coding			FAM43B
16666590	1.37504	0.459471	0.102099	0.746279	False	16666590	RP4-601K24.1		ENSG00000230817		1	83368866	83632498	1	1p31.1	37.03	lincRNA			RP4-601K24.1
17052237	1.37483	0.459252	0.102262	0.746938	False	17052237														17052237
17042946	1.37472	0.459133	0.102352	0.747297	False	17042946	EIF3B	8662	ENSG00000106263	eukaryotic translation initiation factor 3, subunit B	7	2393721	2420380	1	7p22.3	51.61	protein_coding			EIF3B
16763093	1.37447	0.458875	0.102544	0.747297	False	16763093	RNA5SP358		ENSG00000199843	RNA, 5S ribosomal pseudogene 358	12	38555268	38555384	-1	12q12	56.41	rRNA			RNA5SP358
16974524	1.37421	0.458597	0.102752	0.747297	False	16974524	FGFBP1	9982	ENSG00000137440	fibroblast growth factor binding protein 1	4	15937192	15940363	-1	4p15.32	46.44	protein_coding			FGFBP1
16683703	1.37412	0.458511	0.102817	0.747297	False	16683703	AL020996.1		ENSG00000223474	Uncharacterized protein	1	26145212	26147288	-1	1p36.11	61.77	protein_coding			AL020996.1
16724861	1.37411	0.4585	0.102825	0.747297	False	16724861	SERPING1	710	ENSG00000149131	serpin peptidase inhibitor, clade G (C1 inhibitor), member 1	11	57364860	57382326	1	11q12.1	47.51	protein_coding			SERPING1
16983236	1.37405	0.458433	0.102876	0.747297	False	16983236	ROPN1L	83853	ENSG00000145491	rhophilin associated tail protein 1-like	5	10441636	10472141	1	5p15.2	49.76	protein_coding			ROPN1L
17098069	1.37404	0.458427	0.10288	0.747297	False	17098069	MIR4478	100616312	ENSG00000266583	microRNA 4478	9	124882361	124882446	-1	9q33.2	65.12	miRNA	hsa-mir-4478	MI0016831	MIR4478
17114308	1.37404	0.458426	0.102881	0.747297	False	17114308	MIR363	574031	ENSG00000207572	microRNA 363	X	133303408	133303482	-1	Xq26.2	41.33	miRNA	hsa-mir-363	MI0000764	MIR363
17011149	1.37398	0.458364	0.102927	0.747297	False	17011149	RP3-418C23.2		ENSG00000226684		6	97731179	97757924	1	6q16.1	39.49	lincRNA			RP3-418C23.2
17004045	1.37392	0.458298	0.102977	0.747297	False	17004045														17004045
16993343	1.37391	0.458285	0.102987	0.747297	False	16993343	RP11-443C10.2		ENSG00000253979		5	178804506	178805866	1	5q35.3	59.37	lincRNA			RP11-443C10.2
16698200	1.37389	0.458268	0.103	0.747297	False	16698200	CHIT1	1118	ENSG00000133063	chitinase 1 (chitotriosidase)	1	203181955	203242769	-1	1q32.1	45.2	protein_coding			CHIT1
17068369	1.37371	0.458074	0.103145	0.747297	False	17068369	SNORD65		ENSG00000238936	Small nucleolar RNA SNORD65	8	41284174	41284246	1	8p11.21	41.1	snoRNA			SNORD65
16805926	1.37367	0.458034	0.103175	0.747297	False	16805926														16805926
17079910	1.37366	0.458022	0.103185	0.747297	False	17079910	KLF10	7071	ENSG00000155090	Kruppel-like factor 10	8	103661007	103668130	-1	8q22.3	48.47	protein_coding			KLF10
17001843	1.37347	0.457822	0.103335	0.747297	False	17001843														17001843
16888705	1.37342	0.457771	0.103374	0.747297	False	16888705														16888705
16999413	1.37341	0.457766	0.103377	0.747297	False	16999413	RNU6-963P		ENSG00000200347	RNA, U6 small nuclear 963, pseudogene	5	125888994	125889094	-1	5q23.2	33.66	snRNA			RNU6-963P
16779988	1.37324	0.457581	0.103516	0.747489	False	16779988	RNY3P3		ENSG00000200686	RNA, Ro-associated Y3 pseudogene 3	13	78929362	78929463	-1	13q22.3	36.27	misc_RNA			RNY3P3
16724215	1.37301	0.457342	0.103697	0.747489	False	16724215	MAPK8IP1	9479	ENSG00000121653	mitogen-activated protein kinase 8 interacting protein 1	11	45907202	45928016	1	11p11.2	58.04	protein_coding			MAPK8IP1
16740282	1.37291	0.457237	0.103776	0.747489	False	16740282														16740282
16866661	1.37287	0.457199	0.103805	0.747489	False	16866661	C19orf25	148223	ENSG00000119559	chromosome 19 open reading frame 25	19	1461142	1479555	-1	19p13.3	62.65	protein_coding			C19orf25
16972653	1.37287	0.457196	0.103808	0.747489	False	16972653	snoU13		ENSG00000252388	Small nucleolar RNA U13	4	178752503	178752589	1	4q34.3	41.38	snoRNA			snoU13
16681957	1.3726	0.456912	0.104022	0.747712	False	16681957	RP11-344F13.1		ENSG00000231606		1	14548386	14549613	-1	1p36.21	37.38	lincRNA			RP11-344F13.1
16721702	1.3726	0.456912	0.104022	0.747712	False	16721702	RP11-236J17.5	101927917	ENSG00000248332		11	8081585	8090920	1	11p15.4	53.01	sense_intronic			RP11-236J17.5
16798958	1.3725	0.456811	0.104099	0.747732	False	16798958	snoU13		ENSG00000238342	Small nucleolar RNA U13	15	33187401	33187502	1	15q13.3	44.12	snoRNA			snoU13
16777712	1.37229	0.456588	0.104268	0.748153	False	16777712														16777712
17049352	1.3722	0.456492	0.104341	0.748414	False	17049352	NYAP1	222950	ENSG00000166924	neuronal tyrosine-phosphorylated phosphoinositide-3-kinase adaptor 1	7	100081550	100092422	1	7q22.1	59.23	protein_coding			NYAP1
17097780	1.37208	0.45636	0.104441	0.74887	False	17097780	snoZ13_snr52		ENSG00000251847	Small nucleolar RNA Z13/snr52	9	120493653	120493749	-1	9q33.1	36.08	snoRNA			snoZ13_snr52
16878583	1.37153	0.455783	0.10488	0.749821	False	16878583	SNORD92	692209	ENSG00000264994	small nucleolar RNA, C/D box 92	2	29136530	29136614	1	2p23.2	44.71	snoRNA			SNORD92
16828397	1.37145	0.455699	0.104944	0.749821	False	16828397	RP11-252E2.1		ENSG00000247033		16	75142499	75144610	-1	16q23.1	54.12	antisense			RP11-252E2.1
16889393	1.37144	0.455694	0.104948	0.749821	False	16889393	RNU6-762P		ENSG00000252916	RNA, U6 small nuclear 762, pseudogene	2	201763743	201763844	1	2q33.1	40.2	snRNA			RNU6-762P
16848555	1.3714	0.455645	0.104986	0.749821	False	16848555														16848555
16861961	1.37139	0.455644	0.104986	0.749821	False	16861961	IFNL1	282618	ENSG00000182393	interferon, lambda 1	19	39786965	39789313	1	19q13.2	56.28	protein_coding			IFNL1
16902611	1.37138	0.455632	0.104995	0.749821	False	16902611	AMMECR1L	83607	ENSG00000144233	AMMECR1-like	2	128619204	128643496	-1	2q14.3	45.69	protein_coding			AMMECR1L
17001643	1.3712	0.455442	0.10514	0.749821	False	17001643	ARSI	340075	ENSG00000183876	arylsulfatase family, member I	5	149675906	149718870	-1	5q32	48.17	protein_coding			ARSI
16872904	1.3711	0.455338	0.10522	0.749821	False	16872904	PSG11	5680	ENSG00000243130	pregnancy specific beta-1-glycoprotein 11	19	43511808	43530664	-1	19q13.31	43.22	protein_coding			PSG11
16670943	1.37105	0.455279	0.105265	0.749821	False	16670943	RIIAD1	284485	ENSG00000178796	regulatory subunit of type II PKA R-subunit (RIIa) domain containing 1	1	151682909	151702281	1	1q21.3	51.01	protein_coding			RIIAD1
16708887	1.37092	0.455144	0.105368	0.749821	False	16708887	SLK	9748	ENSG00000065613	STE20-like kinase	10	105726959	105788991	1	10q24.33	36.55	protein_coding			SLK
16826241	1.37088	0.455106	0.105397	0.749821	False	16826241	snoU13		ENSG00000238834	Small nucleolar RNA U13	16	47154830	47154932	-1	16q12.1	52.43	snoRNA			snoU13
17050576	1.37081	0.455026	0.105459	0.749821	False	17050576	snoZ185		ENSG00000252672	Small nucleolar RNA Z185	7	116073268	116073354	1	7q31.2	47.13	snoRNA			snoZ185
17117179	1.37072	0.454933	0.10553	0.749917	False	17117179	CYorf17	100533178	ENSG00000183146	chromosome Y open reading frame 17	Y	23544840	23548246	-1	Yq11.223	52.33	protein_coding			CYorf17
16761541	1.37064	0.454847	0.105595	0.749917	False	16761541	PRB4	5545	ENSG00000230657	proline-rich protein BstNI subfamily 4	12	11460017	11463369	-1	12p13.2	44.8	protein_coding			PRB4
17097787	1.37061	0.454821	0.105616	0.749917	False	17097787														17097787
17097731	1.37061	0.454816	0.105619	0.749917	False	17097731	PAPPA-AS1		ENSG00000256040	PAPPA antisense RNA 1	9	119160439	119162885	-1	9q33.1	39.52	protein_coding			PAPPA-AS1
16774592	1.37052	0.45472	0.105693	0.750178	False	16774592	CPB2-AS1	100509894	ENSG00000235903	CPB2 antisense RNA 1	13	46626941	46687467	1	13q14.13	38.86	antisense			CPB2-AS1
16838473	1.37039	0.454587	0.105795	0.750377	False	16838473	RP11-353N14.1		ENSG00000262768		17	77774397	77776326	1	17q25.3	58.03	antisense			RP11-353N14.1
16712958	1.37024	0.454434	0.105913	0.750499	False	16712958	RNU6-598P		ENSG00000200887	RNA, U6 small nuclear 598, pseudogene	10	30588498	30588602	-1	10p11.23	40	snRNA			RNU6-598P
16947124	1.37003	0.454211	0.106084	0.750853	False	16947124														16947124
17057990	1.36994	0.454116	0.106157	0.750888	False	17057990	NUPR1L	389493	ENSG00000185290	nuclear protein, transcriptional regulator, 1-like	7	56182374	56184093	-1	7p11.2	54.59	protein_coding			NUPR1L
16775364	1.36994	0.454109	0.106162	0.750888	False	16775364	KLF5	688	ENSG00000102554	Kruppel-like factor 5 (intestinal)	13	73629114	73651676	1	13q22.1	38.99	protein_coding			KLF5
16874583	1.36988	0.454054	0.106205	0.750926	False	16874583	LRRC4B	94030	ENSG00000131409	leucine rich repeat containing 4B	19	51020149	51071302	-1	19q13.33	55.12	protein_coding			LRRC4B
16863104	1.36974	0.453906	0.106319	0.751063	False	16863104	TOMM40	10452	ENSG00000130204	translocase of outer mitochondrial membrane 40 homolog (yeast)	19	45393826	45406946	1	19q13.32	56.25	protein_coding			TOMM40
17077813	1.36948	0.453626	0.106535	0.751063	False	17077813														17077813
16965770	1.36937	0.453513	0.106622	0.751063	False	16965770														16965770
16914339	1.36927	0.453407	0.106703	0.751063	False	16914339	ZSWIM3	140831	ENSG00000132801	zinc finger, SWIM-type containing 3	20	44486256	44507761	1	20q13.12	46.55	protein_coding			ZSWIM3
16767714	1.36912	0.453249	0.106826	0.751063	False	16767714	RP11-585P4.5		ENSG00000257497		12	75877904	75883600	-1	12q21.2	41.99	antisense			RP11-585P4.5
17072271	1.36895	0.453068	0.106966	0.751063	False	17072271	HAS2-AS1	594842	ENSG00000248690	HAS2 antisense RNA 1	8	122651533	122656933	1	8q24.13	47.14	antisense			HAS2-AS1
16764724	1.36887	0.452987	0.107029	0.751063	False	16764724	SMAGP	57228	ENSG00000170545	small cell adhesion glycoprotein	12	51638342	51664674	-1	12q13.13	46.82	protein_coding			SMAGP
16690535	1.36881	0.452927	0.107075	0.751063	False	16690535	PSRC1	84722	ENSG00000134222	proline/serine-rich coiled-coil 1	1	109822178	109825808	-1	1p13.3	53.68	protein_coding			PSRC1
17027504	1.36877	0.45288	0.107112	0.751063	False	17027504	MIR877	100126314	ENSG00000216101	microRNA 877	6	30552109	30552194	1	6p21.33	62.79	miRNA	hsa-mir-877	MI0005561	MIR877
16662648	1.36871	0.452817	0.107161	0.751063	False	16662648	CDCA8	55143	ENSG00000134690	cell division cycle associated 8	1	38158090	38175391	1	1p34.3	45.82	protein_coding			CDCA8
16692568	1.36835	0.452442	0.107452	0.751199	False	16692568	RNU1-92P		ENSG00000252826	RNA, U1 small nuclear 92, pseudogene	1	149215166	149215300	-1	1q21.2	45.93	snRNA			RNU1-92P
16864275	1.36829	0.452373	0.107505	0.751199	False	16864275	CPT1C	126129	ENSG00000169169	carnitine palmitoyltransferase 1C	19	50194155	50216988	1	19q13.33	53.01	protein_coding			CPT1C
16823719	1.36827	0.452354	0.10752	0.751199	False	16823719	FAM86A	100287013	ENSG00000118894	family with sequence similarity 86, member A	16	5134305	5147809	-1	16p13.3	53.82	protein_coding			FAM86A
16965856	1.36812	0.452192	0.107646	0.751199	False	16965856														16965856
16958897	1.36804	0.452108	0.107711	0.751199	False	16958897	RP11-723O4.6		ENSG00000187695	Uncharacterized protein FLJ43738	3	128628717	128690173	-1	3q21.3	47.06	protein_coding			RP11-723O4.6
16901945	1.36793	0.451999	0.107796	0.751199	False	16901945	Y_RNA		ENSG00000207383	Y RNA	2	113337061	113337161	-1	2q13	41.58	misc_RNA			Y_RNA
16827387	1.36776	0.451816	0.107939	0.751199	False	16827387														16827387
16984054	1.36762	0.451667	0.108055	0.751199	False	16984054	RNA5SP181		ENSG00000222178	RNA, 5S ribosomal pseudogene 181	5	36485445	36485542	1	5p13.2	44.9	rRNA			RNA5SP181
17053354	1.36752	0.451558	0.10814	0.751199	False	17053354	ZNF775	285971	ENSG00000196456	zinc finger protein 775	7	150065879	150109558	1	7q36.1	54.51	protein_coding			ZNF775
16792331	1.36734	0.451369	0.108288	0.751199	False	16792331	snoU13		ENSG00000238501	Small nucleolar RNA U13	14	45036116	45036209	-1	14q21.2	38.3	snoRNA			snoU13
17091444	1.36724	0.451271	0.108364	0.751199	False	17091444	TRAF2	7186	ENSG00000127191	TNF receptor-associated factor 2	9	139776364	139821059	1	9q34.3	55.12	protein_coding			TRAF2
16703584	1.36713	0.451149	0.10846	0.751199	False	16703584	C10orf126	283080	ENSG00000204365	chromosome 10 open reading frame 126	10	29135337	29170827	1	10p12.1	43.02	protein_coding			C10orf126
17057859	1.36707	0.451083	0.108511	0.751199	False	17057859	RN7SKP218		ENSG00000222154	RNA, 7SK small nuclear pseudogene 218	7	53557841	53558132	-1	7p12.1	48.29	misc_RNA			RN7SKP218
16824352	1.36691	0.450916	0.108642	0.751199	False	16824352	XYLT1	64131	ENSG00000103489	xylosyltransferase I	16	17195626	17564738	-1	16p12.3	45.88	protein_coding			XYLT1
16940260	1.36685	0.450852	0.108693	0.751199	False	16940260	NBEAL2	23218	ENSG00000160796	neurobeachin-like 2	3	47021173	47051193	1	3p21.31	59.9	protein_coding			NBEAL2
17002278	1.36679	0.45079	0.108741	0.751199	False	17002278	EBF1	1879	ENSG00000164330	early B-cell factor 1	5	158122928	158526769	-1	5q33.3	39.97	protein_coding			EBF1
17113627	1.36675	0.450754	0.108769	0.751199	False	17113627	MIR766	768218	ENSG00000211578	microRNA 766	X	118780701	118780811	-1	Xq24	55.86	miRNA	hsa-mir-766	MI0003836	MIR766
16928293	1.36671	0.450704	0.108809	0.751199	False	16928293	GGT1	728441	ENSG00000100031	gamma-glutamyltransferase 1	22	24979718	25024972	1	22q11.23	54.95	protein_coding			GGT1
17102418	1.36652	0.450504	0.108966	0.751199	False	17102418	FAM47B	170062	ENSG00000189132	family with sequence similarity 47, member B	X	34960913	34963034	1	Xp21.1	53.53	protein_coding			FAM47B
16734491	1.36649	0.450476	0.108988	0.751199	False	16734491	PHLDA2	7262	ENSG00000181649	pleckstrin homology-like domain, family A, member 2	11	2949503	2950685	-1	11p15.4	65	protein_coding			PHLDA2
16665588	1.36637	0.450352	0.109085	0.751199	False	16665588	ROR1	4919	ENSG00000185483	receptor tyrosine kinase-like orphan receptor 1	1	64239693	64647181	1	1p31.3	40.97	protein_coding			ROR1
17012379	1.3663	0.450271	0.109149	0.751199	False	17012379	CENPW	387103	ENSG00000203760	centromere protein W	6	126661320	126670021	1	6q22.32	35.46	protein_coding			CENPW
16738322	1.36624	0.450209	0.109197	0.751199	False	16738322														16738322
16876324	1.36613	0.45009	0.109291	0.751199	False	16876324														16876324
16697664	1.36612	0.450086	0.109295	0.751199	False	16697664	RP11-16L9.3		ENSG00000233410		1	198975169	198990166	-1	1q32.1	33.93	lincRNA			RP11-16L9.3
17089819	1.36607	0.450035	0.109334	0.751199	False	17089819	PKN3	29941	ENSG00000160447	protein kinase N3	9	131464802	131483197	1	9q34.11	57.66	protein_coding			PKN3
16880098	1.36606	0.450022	0.109345	0.751199	False	16880098	C2orf73	129852	ENSG00000177994	chromosome 2 open reading frame 73	2	54557171	54610879	1	2p16.2	38.88	protein_coding			C2orf73
16907324	1.36595	0.449903	0.109439	0.751477	False	16907324	MPP4	58538	ENSG00000082126	membrane protein, palmitoylated 4 (MAGUK p55 subfamily member 4)	2	202509593	202563417	-1	2q33.1	41.38	protein_coding			MPP4
16733538	1.36581	0.449754	0.109556	0.751477	False	16733538	AP002856.4		ENSG00000236129		11	131056917	131059648	1	11q25	42.31	lincRNA			AP002856.4
16989241	1.36553	0.449462	0.109787	0.751477	False	16989241	MIR3661	100500905	ENSG00000266751	microRNA 3661	5	133561448	133561543	1	5q31.1	58.33	miRNA	hsa-mir-3661	MI0016062	MIR3661
16680657	1.36552	0.449453	0.109794	0.751477	False	16680657	PANK4	55229	ENSG00000157881	pantothenate kinase 4	1	2439972	2458039	-1	1p36.32	60.71	protein_coding			PANK4
16664527	1.36547	0.449398	0.109837	0.751477	False	16664527	AL645730.1		ENSG00000221746		1	50447887	50447967	1	1p33	67.9	miRNA			AL645730.1
17106003	1.36528	0.449197	0.109996	0.751477	False	17106003	KRT18P49		ENSG00000214720	keratin 18 pseudogene 49	X	106671860	106672691	1	Xq22.3	53.37	pseudogene			KRT18P49
16677251	1.36526	0.449177	0.110012	0.751477	False	16677251	RP11-384C4.6		ENSG00000230063		1	212470790	212472921	1	1q32.3	56.43	sense_intronic			RP11-384C4.6
16928109	1.36518	0.449096	0.110076	0.751477	False	16928109	DDTL	100037417	ENSG00000099974	D-dopachrome tautomerase-like	22	24309089	24314721	1	22q11.23	51.61	protein_coding			DDTL
16835037	1.36498	0.448878	0.110249	0.751477	False	16835037	STH	246744	ENSG00000256762	saitohin	17	44076616	44077060	1	17q21.31	56.18	protein_coding			STH
16824807	1.36494	0.448833	0.110285	0.751477	False	16824807														16824807
16968619	1.3649	0.448797	0.110313	0.751477	False	16968619	RP11-710E1.1		ENSG00000249262		4	88331796	88332540	1	4q22.1	41.07	pseudogene			RP11-710E1.1
16707757	1.36476	0.448642	0.110436	0.751477	False	16707757	CYP2C9	1559	ENSG00000138109	cytochrome P450, family 2, subfamily C, polypeptide 9	10	96698415	96749147	1	10q23.33	37.78	protein_coding			CYP2C9
16865070	1.36473	0.448613	0.11046	0.751477	False	16865070	MIR520G	574484	ENSG00000207799	microRNA 520g	19	54225420	54225509	1	19q13.42	44.44	miRNA	hsa-mir-520g	MI0003166	MIR520G
16744602	1.36463	0.448511	0.110541	0.751477	False	16744602	NXPE4	54827	ENSG00000137634	neurexophilin and PC-esterase domain family, member 4	11	114441313	114466484	-1	11q23.2	39.27	protein_coding			NXPE4
17105239	1.36453	0.448409	0.110622	0.751477	False	17105239	RP13-212L9.1		ENSG00000206062		X	90562780	90563877	1	Xq21.31	41.89	lincRNA			RP13-212L9.1
16706385	1.3645	0.448375	0.110648	0.751477	False	16706385	RP11-180I22.2	101929310	ENSG00000225497		10	78907410	78909858	1	10q22.3	41.85	antisense			RP11-180I22.2
16842286	1.36447	0.448337	0.110679	0.751477	False	16842286	CTB-187M2.3		ENSG00000263726		17	19374432	19396273	-1	17p11.2	46.23	lincRNA			CTB-187M2.3
17106297	1.3642	0.448054	0.110904	0.751477	False	17106297	ZCCHC16	340595	ENSG00000187823	zinc finger, CCHC domain containing 16	X	111697727	111700473	1	Xq23	44.05	protein_coding			ZCCHC16
17102563	1.36419	0.44804	0.110916	0.751477	False	17102563	CXorf27	25763	ENSG00000187516	chromosome X open reading frame 27	X	37850070	37850569	1	Xp11.4	48.2	protein_coding			CXorf27
16897929	1.36417	0.448029	0.110924	0.751477	False	16897929	AC007381.3		ENSG00000228590		2	60577730	60580151	-1	2p16.1	52.11	lincRNA			AC007381.3
17104217	1.36415	0.448001	0.110946	0.751477	False	17104217	ZXDB	158586	ENSG00000198455	zinc finger, X-linked, duplicated B	X	57618269	57623906	1	Xp11.21	46.59	protein_coding			ZXDB
16865776	1.36412	0.447966	0.110974	0.751477	False	16865776	RN7SKP109		ENSG00000222524	RNA, 7SK small nuclear pseudogene 109	19	56248651	56248966	1	19q13.42	54.43	misc_RNA			RN7SKP109
16682098	1.36355	0.447366	0.111453	0.751951	False	16682098	EPHA2	1969	ENSG00000142627	EPH receptor A2	1	16450832	16482582	-1	1p36.13	57.33	protein_coding			EPHA2
16817458	1.36346	0.447277	0.111525	0.751951	False	16817458	ATP2A1	487	ENSG00000196296	ATPase, Ca++ transporting, cardiac muscle, fast twitch 1	16	28889726	28915830	1	16p11.2	54.04	protein_coding			ATP2A1
16776905	1.36315	0.446946	0.11179	0.752421	False	16776905	TFDP1	7027	ENSG00000198176	transcription factor Dp-1	13	114239013	114295785	1	13q34	53.35	protein_coding			TFDP1
16906224	1.36309	0.446881	0.111842	0.752421	False	16906224	Y_RNA		ENSG00000202141	Y RNA	2	183887587	183887699	-1	2q32.1	42.48	misc_RNA			Y_RNA
16855510	1.363	0.446786	0.111918	0.752421	False	16855510	ATP8B1	5205	ENSG00000081923	ATPase, aminophospholipid transporter, class I, type 8B, member 1	18	55313658	55470333	-1	18q21.31	42.99	protein_coding			ATP8B1
16739859	1.36293	0.446716	0.111974	0.752421	False	16739859	RP11-783K16.13		ENSG00000257086		11	64014411	64016966	-1	11q13.1	60.05	lincRNA			RP11-783K16.13
16850682	1.36293	0.446716	0.111974	0.752421	False	16850682	LINC00667	339290	ENSG00000263753	long intergenic non-protein coding RNA 667	18	5232875	5246507	1	18p11.31	40.12	lincRNA			LINC00667
16806237	1.36279	0.446561	0.112099	0.752421	False	16806237	RNA5SP391		ENSG00000200326	RNA, 5S ribosomal pseudogene 391	15	27525465	27525583	-1	15q12	49.58	rRNA			RNA5SP391
16893222	1.36264	0.446406	0.112223	0.752421	False	16893222	CAPN10	11132	ENSG00000142330	calpain 10	2	241526133	241557122	1	2q37.3	54.59	protein_coding			CAPN10
16916969	1.36258	0.446345	0.112273	0.752504	False	16916969	SNORA26		ENSG00000212517	Small nucleolar RNA SNORA26	20	5102063	5102185	-1	20p12.3	43.9	snoRNA			SNORA26
16842005	1.36236	0.446105	0.112465	0.752981	False	16842005	Y_RNA		ENSG00000201378	Y RNA	17	17904415	17904509	-1	17p11.2	37.89	misc_RNA			Y_RNA
16952769	1.36234	0.44609	0.112477	0.752981	False	16952769	CDCP1	64866	ENSG00000163814	CUB domain containing protein 1	3	45123770	45187914	-1	3p21.31	45.19	protein_coding			CDCP1
17069233	1.36228	0.446027	0.112528	0.752981	False	17069233	RNA5SP267		ENSG00000201763	RNA, 5S ribosomal pseudogene 267	8	60368444	60368569	1	8q12.1	45.24	rRNA			RNA5SP267
16660199	1.36228	0.446026	0.112529	0.752981	False	16660199	MRTO4	51154	ENSG00000053372	mRNA turnover 4 homolog (S. cerevisiae)	1	19578033	19586622	1	1p36.13	53.49	protein_coding			MRTO4
16736891	1.36201	0.445733	0.112766	0.754071	False	16736891	KIF18A	81930	ENSG00000121621	kinesin family member 18A	11	28042167	28129855	-1	11p14.1	34.02	protein_coding			KIF18A
17087992	1.36185	0.445564	0.112902	0.754103	False	17087992	FAM206A	54942	ENSG00000119328	family with sequence similarity 206, member A	9	111696461	111713024	1	9q31.3	39.01	protein_coding			FAM206A
16689605	1.3617	0.445411	0.113026	0.754103	False	16689605	GFI1	2672	ENSG00000162676	growth factor independent 1 transcription repressor	1	92940319	92952433	-1	1p22.1	55.35	protein_coding			GFI1
16945852	1.3617	0.445405	0.11303	0.754103	False	16945852	SNORA33		ENSG00000201827	Small nucleolar RNA SNORA33	3	133270030	133270159	1	3q22.1	38.46	snoRNA			SNORA33
16765881	1.36134	0.44503	0.113334	0.755472	False	16765881	RP11-603J24.4		ENSG00000257449		12	56423433	56435590	-1	12q13.2	47.22	antisense			RP11-603J24.4
16953237	1.36103	0.444697	0.113604	0.755703	False	16953237	RP11-717D12.1		ENSG00000214773		3	47643205	47646167	-1	3p21.31	45.6	sense_intronic			RP11-717D12.1
17103608	1.36089	0.444553	0.113722	0.755988	False	17103608	GAGE10	643832	ENSG00000215274	G antigen 10	X	49160148	49176323	1	Xp11.23	44.42	protein_coding			GAGE10
16979985	1.36072	0.444375	0.113866	0.756224	False	16979985	MGARP	84709	ENSG00000137463	mitochondria-localized glutamic acid-rich protein	4	140187317	140201492	-1	4q31.1	40.7	protein_coding			MGARP
17072669	1.36071	0.444355	0.113882	0.756224	False	17072669	MYC	4609	ENSG00000136997	v-myc avian myelocytomatosis viral oncogene homolog	8	128747680	128753674	1	8q24.21	53.81	protein_coding			MYC
16913196	1.36061	0.444251	0.113967	0.756224	False	16913196	RN7SKP271		ENSG00000222460	RNA, 7SK small nuclear pseudogene 271	20	34231065	34231384	1	20q11.22	52.5	misc_RNA			RN7SKP271
16721218	1.36047	0.444108	0.114084	0.756224	False	16721218	OR51A7	119687	ENSG00000176895	olfactory receptor, family 51, subfamily A, member 7	11	4928600	4929538	1	11p15.4	44.3	protein_coding			OR51A7
16805961	1.3604	0.444035	0.114143	0.756224	False	16805961	RP11-566K19.3		ENSG00000259596		15	22747313	22782336	-1	15q11.2	41.02	processed_transcript			RP11-566K19.3
16765017	1.36038	0.444014	0.11416	0.756224	False	16765017	KRT2	3849	ENSG00000172867	keratin 2	12	53038342	53045948	-1	12q13.13	49.9	protein_coding			KRT2
16950017	1.36027	0.443888	0.114263	0.756224	False	16950017	PAK2	5062	ENSG00000180370	p21 protein (Cdc42/Rac)-activated kinase 2	3	196466728	196559518	1	3q29	41.7	protein_coding			PAK2
16948063	1.35997	0.443576	0.114517	0.756224	False	16948063	NLGN1	22871	ENSG00000169760	neuroligin 1	3	173114074	174004434	1	3q26.31	35.49	protein_coding			NLGN1
17110315	1.35962	0.4432	0.114825	0.756729	False	17110315	NDP	4693	ENSG00000124479	Norrie disease (pseudoglioma)	X	43808022	43832750	-1	Xp11.3	42.23	protein_coding			NDP
16978502	1.3594	0.442967	0.115016	0.756729	False	16978502	SLC9B1	101929373	ENSG00000164037	solute carrier family 9, subfamily B (NHA1, cation proton antiporter 1), member 1	4	103806205	103940896	-1	4q24	37.3	protein_coding			SLC9B1
17016101	1.35939	0.442958	0.115024	0.756729	False	17016101	RP1-309H15.2		ENSG00000228772		6	22589366	22594062	-1	6p22.3	36.79	lincRNA			RP1-309H15.2
16866794	1.35933	0.442898	0.115073	0.756729	False	16866794	REXO1	100302210	ENSG00000079313	REX1, RNA exonuclease 1 homolog (S. cerevisiae)	19	1815248	1848452	-1	19p13.3	60.93	protein_coding	hsa-mir-1909	MI0008330	REXO1
16687583	1.35931	0.442871	0.115094	0.756729	False	16687583	FAM151A	338094	ENSG00000162391	family with sequence similarity 151, member A	1	55074855	55089229	-1	1p32.3	51.79	protein_coding			FAM151A
17112267	1.35926	0.442818	0.115138	0.756729	False	17112267	MIR325	442899	ENSG00000207995	microRNA 325	X	76225829	76225926	-1	Xq21.1	42.86	miRNA	hsa-mir-325	MI0000824	MIR325
16921096	1.35919	0.442745	0.115198	0.756729	False	16921096	RP11-93B14.5	100127888	ENSG00000232803		20	61294371	61298076	-1	20q13.33	60.96	antisense			RP11-93B14.5
17106645	1.35911	0.442659	0.115268	0.756729	False	17106645	ATP1B4	23439	ENSG00000101892	ATPase, Na+/K+ transporting, beta 4 polypeptide	X	119495967	119516226	1	Xq24	42.34	protein_coding			ATP1B4
17075757	1.35909	0.442644	0.115281	0.756729	False	17075757	MIR3622B	100500871	ENSG00000265075	microRNA 3622b	8	27559190	27559284	-1	8p21.1	57.89	miRNA	hsa-mir-3622b	MI0016014	MIR3622B
16995487	1.35896	0.442507	0.115393	0.756729	False	16995487	EGFLAM-AS2	100506475	ENSG00000248572	EGFLAM antisense RNA 2	5	38399916	38403515	-1	5p13.1	39.03	antisense			EGFLAM-AS2
16921420	1.35891	0.442454	0.115437	0.756729	False	16921420	SAMD10	140700	ENSG00000130590	sterile alpha motif domain containing 10	20	62605466	62611361	-1	20q13.33	61.55	protein_coding			SAMD10
17017805	1.35866	0.442179	0.115663	0.756729	False	17017805	GPSM3	63940	ENSG00000213654	G-protein signaling modulator 3	6	32158543	32163300	-1	6p21.32	52.73	protein_coding			GPSM3
17096020	1.35858	0.442102	0.115727	0.756729	False	17096020	FBP2	8789	ENSG00000130957	fructose-1,6-bisphosphatase 2	9	97321002	97356075	-1	9q22.32	45.28	protein_coding			FBP2
16759283	1.35848	0.441992	0.115817	0.756729	False	16759283	RNA5SP376		ENSG00000212251	RNA, 5S ribosomal pseudogene 376	12	131784185	131784296	-1	12q24.33	61.61	rRNA			RNA5SP376
16760073	1.35835	0.44186	0.115926	0.756729	False	16760073	RP5-1063M23.1		ENSG00000250770		12	3405368	3409390	-1	12p13.32	57.87	lincRNA			RP5-1063M23.1
16709050	1.35829	0.441788	0.115986	0.756729	False	16709050	RNA5SP326		ENSG00000200079	RNA, 5S ribosomal pseudogene 326	10	109221318	109221427	1	10q25.1	47.27	rRNA			RNA5SP326
16926635	1.35821	0.441708	0.116051	0.756729	False	16926635	SPATC1L	84221	ENSG00000160284	spermatogenesis and centriole associated 1-like	21	47581062	47604390	-1	21q22.3	50.77	protein_coding			SPATC1L
16826160	1.35819	0.441683	0.116072	0.756729	False	16826160	SHCBP1	79801	ENSG00000171241	SHC SH2-domain binding protein 1	16	46614466	46655538	-1	16q11.2	39.54	protein_coding			SHCBP1
16989636	1.35817	0.441667	0.116085	0.756729	False	16989636	KIF20A	10112	ENSG00000112984	kinesin family member 20A	5	137514408	137523404	1	5q31.2	45.27	protein_coding			KIF20A
16891116	1.35801	0.441492	0.11623	0.756729	False	16891116	CDK5R2	8941	ENSG00000171450	cyclin-dependent kinase 5, regulatory subunit 2 (p39)	2	219824377	219826876	1	2q35	66.24	protein_coding			CDK5R2
16861030	1.35796	0.441444	0.116269	0.756729	False	16861030	FFAR2	2867	ENSG00000126262	free fatty acid receptor 2	19	35934809	35942669	1	19q13.12	49.69	protein_coding			FFAR2
16727967	1.35778	0.441251	0.116429	0.756729	False	16727967	RP11-119D9.1		ENSG00000251637		11	67653948	67673821	1	11q13.2	44.7	lincRNA			RP11-119D9.1
16816479	1.35777	0.441238	0.116441	0.756729	False	16816479	CCP110	9738	ENSG00000103540	centriolar coiled coil protein 110kDa	16	19535133	19564730	1	16p12.3	37.85	protein_coding			CCP110
17109116	1.35774	0.441211	0.116462	0.756729	False	17109116	TLR8-AS1	349408	ENSG00000233338	TLR8 antisense RNA 1	X	12920936	12926452	-1	Xp22.2	43.3	antisense			TLR8-AS1
17020841	1.35757	0.441023	0.116619	0.756729	False	17020841	RP11-554D15.3		ENSG00000272243		6	75239964	75443995	-1	6q13	36.55	lincRNA			RP11-554D15.3
16778632	1.35745	0.440904	0.116717	0.756729	False	16778632	SMIM2	79024	ENSG00000139656	small integral membrane protein 2	13	44717679	44735393	-1	13q14.11	44.76	protein_coding			SMIM2
16949673	1.35743	0.440879	0.116738	0.756729	False	16949673	FGF12-AS2		ENSG00000230126	FGF12 antisense RNA 2	3	192232811	192234362	1	3q28	52.64	antisense			FGF12-AS2
16822356	1.35721	0.440643	0.116934	0.756729	False	16822356	LUC7L	55692	ENSG00000007392	LUC7-like (S. cerevisiae)	16	238968	279462	-1	16p13.3	47.33	protein_coding			LUC7L
16736696	1.35719	0.440624	0.116949	0.756729	False	16736696	RNA5SP336		ENSG00000201059	RNA, 5S ribosomal pseudogene 336	11	21022427	21022543	-1	11p15.1	53.85	rRNA			RNA5SP336
16899577	1.35715	0.440584	0.116983	0.756729	False	16899577														16899577
16864934	1.35715	0.440577	0.116988	0.756729	False	16864934	ZNF525		ENSG00000203326	zinc finger protein 525	19	53868946	53895470	1	19q13.42	43.64	protein_coding			ZNF525
17102327	1.35714	0.440572	0.116992	0.756729	False	17102327	MAGEB2	4113	ENSG00000099399	melanoma antigen family B, 2	X	30233677	30238206	1	Xp21.2	49.12	protein_coding			MAGEB2
16750429	1.35696	0.440377	0.117155	0.756729	False	16750429	MIR4698	100616486	ENSG00000263838	microRNA 4698	12	47581595	47581674	1	12q13.11	53.75	miRNA	hsa-mir-4698	MI0017331	MIR4698
16828006	1.35696	0.440374	0.117157	0.756729	False	16828006	ZNF23	7571	ENSG00000167377	zinc finger protein 23	16	71481500	71496998	-1	16q22.2	44.44	protein_coding			ZNF23
16772585	1.35694	0.440356	0.117173	0.756729	False	16772585	RP13-977J11.2	100996246	ENSG00000256576		12	132671287	132674240	-1	12q24.33	63.3	lincRNA			RP13-977J11.2
16803059	1.3569	0.440319	0.117203	0.756729	False	16803059	CSK	1445	ENSG00000103653	c-src tyrosine kinase	15	75074398	75095539	1	15q24.1	56.64	protein_coding			CSK
16840087	1.35688	0.440288	0.117229	0.756729	False	16840087	PELP1	27043	ENSG00000141456	proline, glutamate and leucine rich protein 1	17	4574679	4607632	-1	17p13.2	48.15	protein_coding			PELP1
17117724	1.35682	0.440234	0.117274	0.756729	False	17117724	PSMD3	5709	ENSG00000108344	proteasome (prosome, macropain) 26S subunit, non-ATPase, 3	17	38137050	38154213	1	17q21.1	49.75	protein_coding			PSMD3
16901793	1.35681	0.440218	0.117287	0.756729	False	16901793	AC096670.3	400997	ENSG00000204581		2	111855922	111873165	-1	2q13	40.14	antisense			AC096670.3
16683771	1.35675	0.440159	0.117336	0.756729	False	16683771	TRIM63	84676	ENSG00000158022	tripartite motif containing 63, E3 ubiquitin protein ligase	1	26377795	26394927	-1	1p36.11	49.92	protein_coding			TRIM63
16868038	1.35669	0.440094	0.11739	0.756729	False	16868038	TIMM44	10469	ENSG00000104980	translocase of inner mitochondrial membrane 44 homolog (yeast)	19	7991603	8008805	-1	19p13.2	56.41	protein_coding			TIMM44
16890025	1.35665	0.440047	0.11743	0.756729	False	16890025	MIR3130-1	100423002	ENSG00000263468	microRNA 3130-1	2	207647958	207648032	1	2q33.3	54.67	miRNA	hsa-mir-3130-2	MI0014148	MIR3130-1
16755902	1.35657	0.439964	0.117499	0.756729	False	16755902	RNA5SP368		ENSG00000201168	RNA, 5S ribosomal pseudogene 368	12	102173592	102173707	1	12q23.2	51.72	rRNA			RNA5SP368
16775802	1.3565	0.439892	0.117559	0.756729	False	16775802	MIR548AS	100847092	ENSG00000263741	microRNA 548as	13	93142416	93142473	1	13q31.3	34.48	miRNA	hsa-mir-548as	MI0019132	MIR548AS
16742690	1.35649	0.439882	0.117567	0.756729	False	16742690	RNU6-311P		ENSG00000252033	RNA, U6 small nuclear 311, pseudogene	11	78290300	78290401	-1	11q14.1	32.35	snRNA			RNU6-311P
16873675	1.35649	0.439876	0.117572	0.756729	False	16873675	BBC3	100422899	ENSG00000105327	BCL2 binding component 3	19	47724081	47736023	-1	19q13.32	59.73	protein_coding	hsa-mir-3191	MI0014236	BBC3
17058605	1.35642	0.439808	0.117629	0.756729	False	17058605	WBSCR27	155368	ENSG00000165171	Williams Beuren syndrome chromosome region 27	7	73248920	73256865	-1	7q11.23	59.31	protein_coding			WBSCR27
16793225	1.35625	0.439628	0.117779	0.756729	False	16793225	DLGAP5	9787	ENSG00000126787	discs, large (Drosophila) homolog-associated protein 5	14	55614830	55658396	-1	14q22.3	39.11	protein_coding			DLGAP5
17115428	1.35622	0.439593	0.117808	0.756729	False	17115428	IRAK1	3654	ENSG00000184216	interleukin-1 receptor-associated kinase 1	X	153275951	153285431	-1	Xq28	61.78	protein_coding			IRAK1
17088185	1.35612	0.439488	0.117896	0.756729	False	17088185	PRPF4	9128	ENSG00000136875	pre-mRNA processing factor 4	9	116037623	116055185	1	9q32	42.73	protein_coding			PRPF4
16778849	1.35609	0.439457	0.117922	0.756729	False	16778849	LCP1	3936	ENSG00000136167	lymphocyte cytosolic protein 1 (L-plastin)	13	46700055	46786006	-1	13q14.13	40.21	protein_coding			LCP1
16980972	1.35604	0.439402	0.117968	0.756729	False	16980972	Y_RNA		ENSG00000200521	Y RNA	4	158689165	158689265	-1	4q32.1	44.55	misc_RNA			Y_RNA
16983120	1.35588	0.439225	0.118116	0.756729	False	16983120														16983120
16988261	1.35581	0.439153	0.118176	0.756729	False	16988261	CTB-118N6.2		ENSG00000249167		5	115910178	115927094	1	5q23.1	41.65	lincRNA			CTB-118N6.2
16781587	1.35569	0.439023	0.118285	0.756729	False	16781587	EDDM3B	64184	ENSG00000181552	epididymal protein 3B	14	21236586	21239107	1	14q11.2	42.98	protein_coding			EDDM3B
16759062	1.35558	0.438914	0.118376	0.756729	False	16759062	RNU1-104P		ENSG00000253089	RNA, U1 small nuclear 104, pseudogene	12	127805900	127806074	1	12q24.32	43.43	snRNA			RNU1-104P
17009816	1.35541	0.438729	0.118532	0.756729	False	17009816	ZNF451	26036	ENSG00000112200	zinc finger protein 451	6	56951642	57035105	1	6p12.1	36.73	protein_coding			ZNF451
16787116	1.35536	0.438678	0.118575	0.756729	False	16787116	RNU6-976P		ENSG00000251895	RNA, U6 small nuclear 976, pseudogene	14	85206286	85206396	1	14q31.3	35.14	snRNA			RNU6-976P
16795755	1.35534	0.438653	0.118596	0.756729	False	16795755	TTC7B	145567	ENSG00000165914	tetratricopeptide repeat domain 7B	14	91006932	91282823	-1	14q32.11	46.13	protein_coding			TTC7B
17075776	1.35528	0.43859	0.118649	0.756729	False	17075776	PBK	55872	ENSG00000168078	PDZ binding kinase	8	27667137	27695612	-1	8p21.1	37.25	protein_coding			PBK
16863536	1.35528	0.438586	0.118652	0.756729	False	16863536	NPAS1	4861	ENSG00000130751	neuronal PAS domain protein 1	19	47523077	47549033	1	19q13.32	55.35	protein_coding			NPAS1
16893931	1.35527	0.438576	0.11866	0.756729	False	16893931	AC018685.2		ENSG00000227364		2	2733680	2734729	-1	2p25.3	60.38	lincRNA			AC018685.2
16970902	1.35522	0.438526	0.118702	0.756729	False	16970902														16970902
16816559	1.35519	0.43849	0.118733	0.756729	False	16816559	RP11-204E4.3		ENSG00000263253		16	20220247	20220847	1	16p12.3	44.43	lincRNA			RP11-204E4.3
16991418	1.35517	0.438473	0.118747	0.756729	False	16991418	MIR378H	100616306	ENSG00000263361	microRNA 378h	5	154209018	154209100	1	5q33.2	51.81	miRNA	hsa-mir-378h	MI0016808	MIR378H
16758585	1.35516	0.438466	0.118753	0.756729	False	16758585	SETD8	387893	ENSG00000183955	SET domain containing (lysine methyltransferase) 8	12	123868320	123893905	1	12q24.31	51.73	protein_coding			SETD8
17057023	1.35513	0.438426	0.118787	0.756729	False	17057023	AC010132.10		ENSG00000231539		7	42869271	42884037	-1	7p14.1	39.53	lincRNA			AC010132.10
16791131	1.355	0.438293	0.118898	0.756882	False	16791131	IPO4	79711	ENSG00000196497	importin 4	14	24649425	24658170	-1	14q12	58.13	protein_coding			IPO4
16834837	1.35498	0.438272	0.118916	0.756882	False	16834837														16834837
16940231	1.35478	0.438062	0.119093	0.757535	False	16940231	SNORD77		ENSG00000251967	Small nucleolar RNA SNORD77	3	46692000	46692080	1	3p21.31	35.8	snoRNA			SNORD77
16706456	1.35473	0.438009	0.119138	0.75758	False	16706456	RP11-90J7.4		ENSG00000230229		10	80112354	80115857	1	10q22.3	46.95	lincRNA			RP11-90J7.4
17082192	1.35467	0.437942	0.119194	0.757701	False	17082192	PYCRL	65263	ENSG00000104524	pyrroline-5-carboxylate reductase-like	8	144686083	144691943	-1	8q24.3	60.74	protein_coding			PYCRL
17001036	1.35461	0.437877	0.119249	0.757812	False	17001036	AC005740.5		ENSG00000254099		5	141350202	141362252	-1	5q31.3	40.15	antisense			AC005740.5
16815070	1.35448	0.437736	0.119368	0.758076	False	16815070	MIR4717	100616241	ENSG00000264004	microRNA 4717	16	2324621	2324692	1	16p13.3	59.72	miRNA	hsa-mir-4717	MI0017352	MIR4717
16664685	1.35442	0.437675	0.11942	0.758076	False	16664685	RNA5SP48		ENSG00000200839	RNA, 5S ribosomal pseudogene 48	1	52439082	52439207	1	1p32.3	45.24	rRNA			RNA5SP48
17056664	1.3544	0.437652	0.119439	0.758076	False	17056664	AC007551.3	101928545	ENSG00000228878		7	35791466	35840226	-1	7p14.2	39.03	lincRNA			AC007551.3
16773650	1.35405	0.437286	0.119748	0.758912	False	16773650	USPL1	10208	ENSG00000132952	ubiquitin specific peptidase like 1	13	31191830	31233686	1	13q12.3	38.62	protein_coding			USPL1
16866435	1.35396	0.437187	0.119832	0.758912	False	16866435	SHC2	25759	ENSG00000129946	SHC (Src homology 2 domain containing) transforming protein 2	19	416583	460996	-1	19p13.3	58.69	protein_coding			SHC2
16983420	1.3539	0.437125	0.119885	0.75901	False	16983420	MIR887	100126347	ENSG00000216077	microRNA 887	5	15935291	15935369	1	5p15.1	55.7	miRNA	hsa-mir-887	MI0005562	MIR887
16756206	1.35376	0.436973	0.120013	0.75912	False	16756206														16756206
16934075	1.35374	0.436949	0.120034	0.75912	False	16934075	EIF4ENIF1	56478	ENSG00000184708	eukaryotic translation initiation factor 4E nuclear import factor 1	22	31832963	31892094	-1	22q12.2	44.22	protein_coding			EIF4ENIF1
16957860	1.35355	0.436747	0.120205	0.75912	False	16957860	GPR156	165829	ENSG00000175697	G protein-coupled receptor 156	3	119883492	120003941	-1	3q13.33	41	protein_coding			GPR156
16726214	1.35349	0.436686	0.120257	0.75912	False	16726214	FLRT1	23769	ENSG00000126500	fibronectin leucine rich transmembrane protein 1	11	63870660	63886645	1	11q13.1	55.55	protein_coding			FLRT1
16720264	1.35337	0.43656	0.120364	0.75912	False	16720264	RP11-754B17.1		ENSG00000255158		11	665910	678391	1	11p15.5	48.91	antisense			RP11-754B17.1
16708668	1.35328	0.436455	0.120453	0.75912	False	16708668	RP11-18I14.10	100505761	ENSG00000269609		10	104209574	104220863	1	10q24.32	51.6	processed_transcript			RP11-18I14.10
17046082	1.35326	0.436437	0.120468	0.75912	False	17046082														17046082
17117456	1.35316	0.436328	0.120561	0.75912	False	17117456														17117456
17019805	1.35315	0.436324	0.120564	0.75912	False	17019805	TNFRSF21	27242	ENSG00000146072	tumor necrosis factor receptor superfamily, member 21	6	47199268	47277641	-1	6p12.3	41.38	protein_coding			TNFRSF21
16705295	1.353	0.436158	0.120706	0.75912	False	16705295	LRRTM3	347731	ENSG00000198739	leucine rich repeat transmembrane neuronal 3	10	68685764	68859588	1	10q21.3	35.74	protein_coding			LRRTM3
17054074	1.35293	0.436083	0.12077	0.75912	False	17054074														17054074
16671457	1.35292	0.436079	0.120773	0.75912	False	16671457	IL6R	3570	ENSG00000160712	interleukin 6 receptor	1	154377669	154441926	1	1q21.3	49.12	protein_coding			IL6R
16912685	1.35292	0.436074	0.120777	0.75912	False	16912685	BPIFB6	128859	ENSG00000167104	BPI fold containing family B, member 6	20	31619454	31631853	1	20q11.21	50.97	protein_coding			BPIFB6
16789785	1.35284	0.435989	0.12085	0.75912	False	16789785	AL122127.25		ENSG00000244620		14	106355942	106362435	1	14q32.33	63.04	lincRNA			AL122127.25
16979845	1.35283	0.435982	0.120856	0.75912	False	16979845	KRT18P54		ENSG00000250834	keratin 18 pseudogene 54	4	136292332	136293079	-1	4q28.3	53.34	pseudogene			KRT18P54
16957422	1.3528	0.435944	0.120888	0.75912	False	16957422	CD200R1L	344807	ENSG00000206531	CD200 receptor 1-like	3	112534556	112565703	-1	3q13.2	39.5	protein_coding			CD200R1L
16933564	1.35278	0.43593	0.1209	0.75912	False	16933564	RHBDD3	25807	ENSG00000100263	rhomboid domain containing 3	22	29655841	29664198	-1	22q12.2	56.01	protein_coding			RHBDD3
17046319	1.35272	0.435859	0.120961	0.75912	False	17046319														17046319
17116420	1.35268	0.43582	0.120994	0.75912	False	17116420	RPS4Y2	140032	ENSG00000157828	ribosomal protein S4, Y-linked 2	Y	22918050	22942918	1	Yq11.223	42.64	protein_coding			RPS4Y2
16972750	1.35242	0.43554	0.121233	0.75912	False	16972750	CDKN2AIP	55602	ENSG00000168564	CDKN2A interacting protein	4	184365744	184369351	1	4q35.1	43.85	protein_coding			CDKN2AIP
16806914	1.3522	0.43531	0.12143	0.75912	False	16806914	NOP10	55505	ENSG00000182117	NOP10 ribonucleoprotein	15	34633917	34635378	-1	15q14	49.66	protein_coding			NOP10
16753746	1.35206	0.43516	0.121558	0.75912	False	16753746	RP11-542B15.1	100507175	ENSG00000203585		12	67913609	67960906	1	12q15	40.9	lincRNA			RP11-542B15.1
16896871	1.35204	0.435135	0.121579	0.75912	False	16896871	AC013480.2		ENSG00000226398		2	42242765	42252442	-1	2p21	42.17	antisense			AC013480.2
16796444	1.35199	0.435081	0.121626	0.75912	False	16796444	SCARNA13	677768	ENSG00000252481	small Cajal body-specific RNA 13	14	95999692	95999966	-1	14q32.13	47.64	snoRNA			SCARNA13
16676343	1.35181	0.434892	0.121788	0.75912	False	16676343	RP11-430C7.4		ENSG00000240710		1	204572163	204585693	1	1q32.1	47.54	antisense			RP11-430C7.4
16726399	1.35175	0.434825	0.121845	0.75912	False	16726399	RP11-783K16.10		ENSG00000257069		11	64059194	64072241	1	11q13.1	57.03	processed_transcript			RP11-783K16.10
16873570	1.3517	0.434779	0.121884	0.75912	False	16873570														16873570
16863296	1.35157	0.434634	0.122009	0.75912	False	16863296	PPM1N	147699	ENSG00000213889	protein phosphatase, Mg2+/Mn2+ dependent, 1N (putative)	19	45992035	46005768	1	19q13.32	54.85	protein_coding			PPM1N
16788522	1.35145	0.434513	0.122113	0.75912	False	16788522	MIR770	768222	ENSG00000211574	microRNA 770	14	101318727	101318824	1	14q32.2	65.31	miRNA	hsa-mir-770	MI0005118	MIR770
16790556	1.35135	0.434398	0.122212	0.75912	False	16790556	PRMT5	10419	ENSG00000100462	protein arginine methyltransferase 5	14	23389720	23398794	-1	14q11.2	47.75	protein_coding			PRMT5
16982993	1.3513	0.434353	0.12225	0.75912	False	16982993	RP11-122F24.1		ENSG00000250974		5	6933783	7190925	1	5p15.31	39.89	lincRNA			RP11-122F24.1
16811299	1.35121	0.434256	0.122334	0.75912	False	16811299	THAP10	56906	ENSG00000129028	THAP domain containing 10	15	71173681	71185124	-1	15q23	37.2	protein_coding			THAP10
16961016	1.35121	0.434253	0.122336	0.75912	False	16961016	KPNA4	3840	ENSG00000186432	karyopherin alpha 4 (importin alpha 3)	3	160212783	160283376	-1	3q25.33	37.2	protein_coding			KPNA4
16904573	1.35117	0.434209	0.122375	0.75912	False	16904573	AC009495.4		ENSG00000229195		2	166651367	166702601	-1	2q24.3	36.71	lincRNA			AC009495.4
16797535	1.35115	0.43419	0.122391	0.75912	False	16797535	IGHV3-43		ENSG00000232216	immunoglobulin heavy variable 3-43	14	106926188	106926724	-1	14q32.33	50.47	IG_V_gene			IGHV3-43
16991766	1.35105	0.434085	0.122481	0.75912	False	16991766	CTC-529G1.1		ENSG00000254391		5	160112358	160119896	1	5q34	39.7	antisense			CTC-529G1.1
16672457	1.35104	0.434071	0.122493	0.75912	False	16672457	DUSP23	54935	ENSG00000158716	dual specificity phosphatase 23	1	159750722	159752333	1	1q23.2	59.37	protein_coding			DUSP23
16723157	1.35098	0.434006	0.122549	0.75912	False	16723157	CTD-3012A18.1		ENSG00000255029		11	29540623	29574186	1	11p14.1	37.14	lincRNA			CTD-3012A18.1
16971286	1.35098	0.434003	0.122552	0.75912	False	16971286	RP11-752L20.5		ENSG00000251688		4	148488758	148515739	1	4q31.22	40.41	lincRNA			RP11-752L20.5
17074025	1.35092	0.433939	0.122607	0.759232	False	17074025	FAM87A	157693	ENSG00000182366	family with sequence similarity 87, member A	8	325931	333174	-1	8p23.3	50.79	lincRNA			FAM87A
16691459	1.35069	0.433701	0.122812	0.759394	False	16691459	VTCN1	79679	ENSG00000134258	V-set domain containing T cell activation inhibitor 1	1	117686209	117753556	-1	1p13.1	42.41	protein_coding			VTCN1
16907621	1.35065	0.433656	0.122851	0.759394	False	16907621														16907621
17092674	1.35038	0.433368	0.1231	0.7602	False	17092674														17092674
17028453	1.35019	0.433157	0.123282	0.760938	False	17028453	MIR219-1	407002	ENSG00000199036	microRNA 219-1	6	33175612	33175721	1	6p21.32	68.18	miRNA	hsa-mir-219a-1	MI0000296	MIR219-1
16694064	1.35008	0.433048	0.123377	0.760938	False	16694064	GBA	2629	ENSG00000177628	glucosidase, beta, acid	1	155204243	155214490	-1	1q22	51.52	protein_coding			GBA
16875242	1.35002	0.432976	0.123439	0.760938	False	16875242	VSTM1	284415	ENSG00000189068	V-set and transmembrane domain containing 1	19	54544079	54567207	-1	19q13.42	46.34	protein_coding			VSTM1
16659355	1.34998	0.432942	0.123469	0.760938	False	16659355	snoU13		ENSG00000238771	Small nucleolar RNA U13	1	12799693	12799796	1	1p36.21	47.12	snoRNA			snoU13
16846211	1.34997	0.432931	0.123478	0.760938	False	16846211	U3		ENSG00000200538	Small nucleolar RNA U3	17	46459734	46459948	-1	17q21.32	46.98	snoRNA			U3
16712370	1.34968	0.432617	0.12375	0.761132	False	16712370	RP11-575A19.2		ENSG00000238246		10	20359734	20380713	-1	10p12.31	37.65	antisense			RP11-575A19.2
16790078	1.34963	0.432561	0.123799	0.761132	False	16790078	RP11-203M5.8		ENSG00000258908		14	20942948	20945248	-1	14q11.2	47.07	lincRNA			RP11-203M5.8
16943040	1.34955	0.432475	0.123874	0.761132	False	16943040														16943040
16876590	1.34943	0.432349	0.123983	0.761132	False	16876590														16876590
16915709	1.34942	0.432338	0.123993	0.761132	False	16915709	RP13-30A9.2	100505735	ENSG00000229882		20	61265124	61267214	1	20q13.33	58.25	antisense			RP13-30A9.2
17068837	1.34942	0.432338	0.123993	0.761132	False	17068837	RP11-770E5.3	101929217	ENSG00000253455		8	49533025	49536455	1	8q11.21	47.57	lincRNA			RP11-770E5.3
17046700	1.34935	0.432265	0.124057	0.761132	False	17046700	RNU6-1254P		ENSG00000212568	RNA, U6 small nuclear 1254, pseudogene	7	66356175	66356278	1	7q11.21	37.5	snRNA			RNU6-1254P
16946483	1.34934	0.432255	0.124065	0.761132	False	16946483	RNU6-425P		ENSG00000206604	RNA, U6 small nuclear 425, pseudogene	3	141864296	141864397	1	3q23	40.2	snRNA			RNU6-425P
17019892	1.34933	0.432245	0.124074	0.761132	False	17019892														17019892
16839695	1.34921	0.432113	0.124189	0.761214	False	16839695	SPATA22	84690	ENSG00000141255	spermatogenesis associated 22	17	3343313	3417146	-1	17p13.2	40.62	protein_coding			SPATA22
17000100	1.34913	0.432033	0.124259	0.761214	False	17000100														17000100
16700469	1.34891	0.431789	0.124471	0.761214	False	16700469	C1orf131	128061	ENSG00000143633	chromosome 1 open reading frame 131	1	231359509	231376933	-1	1q42.2	43.5	protein_coding			C1orf131
16810884	1.3489	0.431782	0.124477	0.761214	False	16810884	snoU13		ENSG00000238311	Small nucleolar RNA U13	15	65989171	65989274	-1	15q22.31	42.31	snoRNA			snoU13
16822919	1.34874	0.431607	0.12463	0.761214	False	16822919	AC005363.9		ENSG00000255513		16	2013746	2014096	-1	16p13.3	50.43	pseudogene			AC005363.9
17022216	1.3487	0.431565	0.124667	0.761214	False	17022216	RTN4IP1	84816	ENSG00000130347	reticulon 4 interacting protein 1	6	107018903	107077373	-1	6q21	41.03	protein_coding			RTN4IP1
16850663	1.34869	0.431559	0.124672	0.761214	False	16850663	DLGAP1-AS2		ENSG00000262001	DLGAP1 antisense RNA 2	18	3602998	3608334	1	18p11.31	42.98	antisense			DLGAP1-AS2
16845794	1.34865	0.43152	0.124706	0.761214	False	16845794	KIF18B	146909	ENSG00000186185	kinesin family member 18B	17	43002077	43025082	-1	17q21.31	49.26	protein_coding			KIF18B
16968675	1.34846	0.431314	0.124887	0.76157	False	16968675	HSP90AB3P		ENSG00000183199	heat shock protein 90kDa alpha (cytosolic), class B member 3, pseudogene	4	88812995	88815167	1	4q22.1	47.12	pseudogene			HSP90AB3P
16938458	1.34843	0.431279	0.124917	0.76157	False	16938458	AC114877.3		ENSG00000234165		3	26753798	26754855	1	3p24.1	38.47	lincRNA			AC114877.3
16698249	1.34839	0.431238	0.124953	0.76157	False	16698249	AC096645.1		ENSG00000211554		1	203968373	203968471	-1	1q32.1	42.42	miRNA			AC096645.1
16721124	1.34827	0.43111	0.125065	0.76157	False	16721124	SNORA7		ENSG00000206976	Small nucleolar RNA SNORA7	11	3943797	3943933	1	11p15.4	54.01	snoRNA			SNORA7
16997243	1.3482	0.431035	0.12513	0.76157	False	16997243	RNU6-658P		ENSG00000207336	RNA, U6 small nuclear 658, pseudogene	5	74020924	74021029	-1	5q13.3	38.68	snRNA			RNU6-658P
16950989	1.34819	0.431024	0.12514	0.76157	False	16950989	WNT7A	7476	ENSG00000154764	wingless-type MMTV integration site family, member 7A	3	13857755	13921618	-1	3p25.1	51.85	protein_coding			WNT7A
17072286	1.34799	0.430806	0.125331	0.761911	False	17072286	RP11-785H20.1		ENSG00000254018		8	122896963	122916512	1	8q24.13	36.12	lincRNA			RP11-785H20.1
16778065	1.34796	0.430782	0.125352	0.761911	False	16778065	AL390071.1		ENSG00000221519		13	36068551	36068674	-1	13q13.3	34.68	miRNA			AL390071.1
17073994	1.34796	0.430779	0.125354	0.761911	False	17073994	C8orf33	65265	ENSG00000182307	chromosome 8 open reading frame 33	8	146277764	146281416	1	8q24.3	51.6	protein_coding			C8orf33
17009478	1.34791	0.430728	0.1254	0.761911	False	17009478	RNU1-105P		ENSG00000200340	RNA, U1 small nuclear 105, pseudogene	6	47791126	47791286	1	6p12.3	45.96	snRNA			RNU1-105P
17058815	1.34777	0.430579	0.12553	0.762477	False	17058815	PMS2P3	5387	ENSG00000127957	postmeiotic segregation increased 2 pseudogene 3	7	75132254	75157478	-1	7q11.23	42.87	pseudogene			PMS2P3
17116141	1.34763	0.430428	0.125663	0.762799	False	17116141	TSPY6P	7258	ENSG00000238074	testis specific protein, Y-linked 6, pseudogene	Y	9324922	9327689	1	Yp11.2	52.93	protein_coding			TSPY6P
16835440	1.34749	0.430278	0.125794	0.762799	False	16835440	PRAC2	100422978	ENSG00000229637	prostate cancer susceptibility candidate 2	17	46800530	46802819	1	17q21.32	53.49	antisense	hsa-mir-3185	MI0014227	PRAC2
16979389	1.34748	0.430263	0.125808	0.762799	False	16979389	MAD2L1	4085	ENSG00000164109	MAD2 mitotic arrest deficient-like 1 (yeast)	4	120976763	120988229	-1	4q27	38.16	protein_coding			MAD2L1
16866166	1.34733	0.430106	0.125946	0.762956	False	16866166	ZNF587B	100293516	ENSG00000269343	zinc finger protein 587B	19	58331099	58370018	1	19q13.43	47.1	protein_coding			ZNF587B
16890608	1.34731	0.430082	0.125967	0.762956	False	16890608	AC012513.6		ENSG00000231092		2	217124318	217130853	1	2q35	46.71	antisense			AC012513.6
16904020	1.34718	0.429945	0.126087	0.763127	False	16904020	RNU2-21P		ENSG00000222300	RNA, U2 small nuclear 21, pseudogene	2	159792310	159792497	-1	2q24.1	39.89	snRNA			RNU2-21P
16760838	1.347	0.429746	0.126264	0.763248	False	16760838	Y_RNA		ENSG00000201549	Y RNA	12	7936999	7937107	-1	12p13.31	43.12	misc_RNA			Y_RNA
16670131	1.34696	0.429706	0.126299	0.763248	False	16670131	RP11-433J22.2		ENSG00000234482		1	147229426	147230517	1	1q21.2	50.37	antisense			RP11-433J22.2
16912900	1.34695	0.429694	0.126309	0.763248	False	16912900	ASIP	434	ENSG00000101440	agouti signaling protein	20	32782375	32857150	1	20q11.22	44.06	protein_coding			ASIP
16871156	1.3469	0.429647	0.12635	0.763248	False	16871156	SNORA68		ENSG00000201388	Small nucleolar RNA SNORA68	19	33099243	33099375	-1	19q13.11	49.62	snoRNA			SNORA68
16906169	1.3469	0.429646	0.126351	0.763248	False	16906169														16906169
16931942	1.34683	0.429563	0.126425	0.763248	False	16931942	CECR5	27440	ENSG00000069998	cat eye syndrome chromosome region, candidate 5	22	17618401	17646177	-1	22q11.1	50.12	protein_coding			CECR5
16708815	1.34675	0.429483	0.126495	0.763324	False	16708815	PDCD11	22984	ENSG00000148843	programmed cell death 11	10	105156405	105206049	1	10q24.33	46.81	protein_coding			PDCD11
16671045	1.34665	0.429375	0.126591	0.763676	False	16671045	LCE2B	26239	ENSG00000159455	late cornified envelope 2B	1	152647771	152659877	1	1q21.3	43.33	protein_coding			LCE2B
16989619	1.3463	0.429002	0.126921	0.764011	False	16989619	WNT8A	7478	ENSG00000061492	wingless-type MMTV integration site family, member 8A	5	137419581	137428054	1	5q31.2	47.97	protein_coding			WNT8A
16784135	1.34629	0.428991	0.12693	0.764011	False	16784135	RNA5SP385		ENSG00000251756	RNA, 5S ribosomal pseudogene 385	14	52159470	52159579	1	14q22.1	48.18	rRNA			RNA5SP385
17005740	1.34607	0.428752	0.127142	0.764011	False	17005740	HCG11	493812	ENSG00000228223	HLA complex group 11 (non-protein coding)	6	26522076	26526807	1	6p22.2	42.37	lincRNA			HCG11
16689543	1.34596	0.428634	0.127247	0.764011	False	16689543														16689543
16757826	1.34589	0.428557	0.127316	0.764011	False	16757826	RP1-127H14.3		ENSG00000255692	Uncharacterized protein	12	120137573	120138816	1	12q24.23	47.91	protein_coding			RP1-127H14.3
16788614	1.34586	0.428532	0.127338	0.764011	False	16788614	AL132709.5	100507242	ENSG00000225746		14	101403738	101426536	1	14q32.31	32.9	lincRNA			AL132709.5
16942862	1.34585	0.428516	0.127352	0.764011	False	16942862	RP11-735B13.2		ENSG00000242339		3	84934087	84942530	1	3p12.1	38.95	lincRNA			RP11-735B13.2
16897631	1.34583	0.4285	0.127366	0.764011	False	16897631	AC093110.3		ENSG00000238018		2	54888148	54889929	-1	2p16.2	37.88	antisense			AC093110.3
16973355	1.3458	0.428469	0.127394	0.764011	False	16973355														16973355
16978110	1.34565	0.428302	0.127541	0.764011	False	16978110	RP11-323J4.1		ENSG00000214559		4	99172839	99182781	-1	4q23	43.4	antisense			RP11-323J4.1
17016451	1.34564	0.428291	0.127552	0.764011	False	17016451	HIST1H2BJ	8970	ENSG00000124635	histone cluster 1, H2bj	6	27093676	27100541	-1	6p22.1	41.71	protein_coding			HIST1H2BJ
16796536	1.3456	0.428253	0.127586	0.764011	False	16796536	RN7SKP108		ENSG00000223299	RNA, 7SK small nuclear pseudogene 108	14	97104524	97104851	-1	14q32.2	55.18	misc_RNA			RN7SKP108
17105821	1.34534	0.427976	0.127832	0.764013	False	17105821	H2BFM	286436	ENSG00000101812	H2B histone family, member M	X	103268269	103297021	1	Xq22.2	42.21	protein_coding			H2BFM
16857886	1.3453	0.427924	0.127878	0.764013	False	16857886	ANGPTL4	51129	ENSG00000167772	angiopoietin-like 4	19	8428173	8439257	1	19p13.2	55.64	protein_coding			ANGPTL4
16685357	1.34524	0.427867	0.127929	0.764013	False	16685357	RNA5SP43		ENSG00000252368	RNA, 5S ribosomal pseudogene 43	1	37730278	37730387	-1	1p34.3	46.36	rRNA			RNA5SP43
16779472	1.34517	0.427785	0.128002	0.764013	False	16779472	LECT1	11061	ENSG00000136110	leukocyte cell derived chemotaxin 1	13	53277399	53313947	-1	13q14.3	41.91	protein_coding			LECT1
16861318	1.34514	0.427752	0.128031	0.764013	False	16861318	WDR62	284403	ENSG00000075702	WD repeat domain 62	19	36545783	36596008	1	19q13.12	51.45	protein_coding			WDR62
16677221	1.34512	0.427735	0.128046	0.764013	False	16677221	MIR3122	100422947	ENSG00000264358	microRNA 3122	1	212250955	212251027	1	1q32.3	50.68	miRNA	hsa-mir-3122	MI0014138	MIR3122
17090564	1.34492	0.427518	0.128241	0.764013	False	17090564	SNORD62A	692093	ENSG00000235284	small nucleolar RNA, C/D box 62A	9	134361052	134361137	1	9q34.13	46.51	snoRNA			SNORD62A
16784228	1.34466	0.427246	0.128484	0.764013	False	16784228	PSMC6	5706	ENSG00000100519	proteasome (prosome, macropain) 26S subunit, ATPase, 6	14	53173890	53195305	1	14q22.1	37.9	protein_coding			PSMC6
16750572	1.34456	0.427133	0.128584	0.764013	False	16750572	C12orf68	387856	ENSG00000177875	chromosome 12 open reading frame 68	12	48577366	48579709	1	12q13.11	60.28	protein_coding			C12orf68
17069467	1.34453	0.427102	0.128612	0.764013	False	17069467	BHLHE22	27319	ENSG00000180828	basic helix-loop-helix family, member e22	8	65492814	65496181	1	8q12.3	53.09	protein_coding			BHLHE22
16881886	1.34449	0.427055	0.128654	0.764013	False	16881886														16881886
17070073	1.34441	0.426976	0.128725	0.764013	False	17070073	RNU6-1197P		ENSG00000212485	RNA, U6 small nuclear 1197, pseudogene	8	74991772	74991878	1	8q21.11	40.19	snRNA			RNU6-1197P
17048223	1.34439	0.42695	0.128748	0.764013	False	17048223	CTB-13L3.1		ENSG00000273299		7	90032748	90142705	1	7q21.13	39.42	processed_transcript			CTB-13L3.1
17041521	1.34437	0.426934	0.128762	0.764013	False	17041521														17041521
16701748	1.3443	0.426857	0.128831	0.764013	False	16701748	GTPBP4	23560	ENSG00000107937	GTP binding protein 4	10	1034338	1065876	1	10p15.3	46.91	protein_coding			GTPBP4
16660014	1.34427	0.426822	0.128863	0.764013	False	16660014	PADI1	29943	ENSG00000142623	peptidyl arginine deiminase, type I	1	17531621	17572500	1	1p36.13	53.3	protein_coding			PADI1
16779180	1.34405	0.426582	0.129078	0.764269	False	16779180	RP11-175B12.2		ENSG00000229323		13	51095069	51101585	-1	13q14.3	43.27	lincRNA			RP11-175B12.2
17046094	1.34401	0.426549	0.129108	0.764269	False	17046094	RNU1-14P		ENSG00000199629	RNA, U1 small nuclear 14, pseudogene	7	53433751	53433902	1	7p12.1	50	snRNA			RNU1-14P
16940211	1.34392	0.426445	0.129201	0.764269	False	16940211	TDGF1	6997	ENSG00000241186	teratocarcinoma-derived growth factor 1	3	46616045	46668033	1	3p21.31	43.33	protein_coding			TDGF1
16784365	1.34383	0.426346	0.12929	0.764269	False	16784365	RNU6ATAC9P		ENSG00000252019	RNA, U6atac small nuclear 9, pseudogene	14	55325933	55326048	1	14q22.2	51.72	snRNA			RNU6ATAC9P
17058026	1.34366	0.426163	0.129454	0.764269	False	17058026														17058026
16761533	1.34361	0.426116	0.129497	0.764269	False	16761533	TAS2R42	353164	ENSG00000186136	taste receptor, type 2, member 42	12	11338599	11339543	-1	12p13.2	39.15	protein_coding			TAS2R42
17106168	1.34358	0.426085	0.129524	0.764269	False	17106168	NXT2	55916	ENSG00000101888	nuclear transport factor 2-like export factor 2	X	108779010	108787919	1	Xq23	37.4	protein_coding			NXT2
16884045	1.34357	0.426075	0.129534	0.764269	False	16884045	SULT1C2P1	151234	ENSG00000237223	sulfotransferase family, cytosolic, 1C, member 2 pseudogene 1	2	108938694	108970255	1	2q12.3	42.16	pseudogene			SULT1C2P1
16984932	1.34342	0.425911	0.129681	0.764269	False	16984932	CTD-2031P19.3	441072	ENSG00000227908		5	55290995	55299477	1	5q11.2	42.93	antisense			CTD-2031P19.3
16997135	1.34322	0.425696	0.129875	0.764269	False	16997135														16997135
16988264	1.34321	0.425686	0.129884	0.764269	False	16988264	RP11-492L8.2		ENSG00000250949		5	116366896	116374265	1	5q23.1	38.83	lincRNA			RP11-492L8.2
16979208	1.34321	0.425685	0.129884	0.764269	False	16979208	RP11-55L3.1		ENSG00000250791		4	117410520	117436302	-1	4q26	33.82	lincRNA			RP11-55L3.1
17088033	1.34287	0.425316	0.130218	0.764269	False	17088033	RP11-410K21.2		ENSG00000232896		9	113361755	113367499	1	9q31.3	41.91	lincRNA			RP11-410K21.2
16834015	1.34279	0.425233	0.130293	0.764269	False	16834015	RAPGEFL1	51195	ENSG00000108352	Rap guanine nucleotide exchange factor (GEF)-like 1	17	38333263	38351908	1	17q21.1	54.16	protein_coding			RAPGEFL1
16660269	1.34269	0.425128	0.130387	0.764269	False	16660269	OTUD3	23252	ENSG00000169914	OTU domain containing 3	1	20209006	20239438	1	1p36.13	41.28	protein_coding			OTUD3
16857774	1.34267	0.425102	0.130411	0.764269	False	16857774	EVI5L	115704	ENSG00000142459	ecotropic viral integration site 5-like	19	7895119	7929862	1	19p13.2	58.03	protein_coding			EVI5L
17070737	1.34263	0.42506	0.13045	0.764269	False	17070737	OTUD6B	51633	ENSG00000155100	OTU domain containing 6B	8	92082424	92099323	1	8q21.3	34.94	protein_coding			OTUD6B
17101109	1.3426	0.425025	0.130481	0.764269	False	17101109	BX649553.2		ENSG00000263980		X	1412508	1412582	1	Xp22.33	54.67	miRNA			BX649553.2
17108056	1.34257	0.424998	0.130505	0.764269	False	17108056	DUSP9	1852	ENSG00000130829	dual specificity phosphatase 9	X	152907946	152916781	1	Xq28	63.67	protein_coding			DUSP9
17112654	1.34256	0.424989	0.130513	0.764269	False	17112654	SNORA9		ENSG00000202231	Small nucleolar RNA SNORA9	X	100077609	100077741	-1	Xq22.1	48.87	snoRNA			SNORA9
17097128	1.34253	0.424956	0.130544	0.764269	False	17097128	RNU6-1039P		ENSG00000206658	RNA, U6 small nuclear 1039, pseudogene	9	113131872	113131978	-1	9q31.3	41.12	snRNA			RNU6-1039P
16664322	1.34249	0.424911	0.130584	0.764269	False	16664322	RP5-1109J22.1	729041	ENSG00000232022		1	46897801	46911193	1	1p33	51.48	pseudogene			RP5-1109J22.1
17059613	1.3424	0.424819	0.130667	0.764269	False	17059613	CTB-111F10.1		ENSG00000223665		7	91268162	91272827	-1	7q21.2	39.99	lincRNA			CTB-111F10.1
16696883	1.34215	0.424549	0.130912	0.764269	False	16696883	RP11-533E19.2		ENSG00000261831		1	179895776	179910931	-1	1q25.2	40.11	lincRNA			RP11-533E19.2
16991641	1.34208	0.424469	0.130985	0.764269	False	16991641	RP11-32D16.1		ENSG00000254135		5	157912198	157961446	1	5q33.3	39.67	lincRNA			RP11-32D16.1
16798436	1.34197	0.424351	0.131092	0.764269	False	16798436	SNORD115-47	100036567	ENSG00000212528	small nucleolar RNA, C/D box 115-47	15	25513613	25513698	1	15q11.2	31.4	snoRNA			SNORD115-47
16991492	1.34196	0.424338	0.131103	0.764269	False	16991492	PPP1R2P3	153743	ENSG00000231989	protein phosphatase 1, regulatory (inhibitor) subunit 2 pseudogene 3	5	156277549	156279539	1	5q33.3	36.87	pseudogene			PPP1R2P3
17081299	1.34178	0.424153	0.131272	0.764269	False	17081299	KCNQ3	3786	ENSG00000184156	potassium voltage-gated channel, KQT-like subfamily, member 3	8	133133108	133493200	-1	8q24.22	43.56	protein_coding			KCNQ3
16908894	1.34175	0.42412	0.131301	0.764269	False	16908894														16908894
17069971	1.34175	0.424115	0.131306	0.764269	False	17069971	RNA5SP271		ENSG00000252509	RNA, 5S ribosomal pseudogene 271	8	73269963	73270050	1	8q13.3	48.86	rRNA			RNA5SP271
16972593	1.34174	0.424105	0.131316	0.764269	False	16972593	SNORA51		ENSG00000201516	Small nucleolar RNA SNORA51	4	177019314	177019436	1	4q34.2	46.34	snoRNA			SNORA51
16976024	1.34168	0.42404	0.131374	0.764269	False	16976024	RP11-273B19.2		ENSG00000249727		4	55702327	55711568	-1	4q12	39.87	lincRNA			RP11-273B19.2
16772020	1.34155	0.423899	0.131503	0.764269	False	16772020	RP11-486O12.2		ENSG00000247373		12	124066767	124069662	-1	12q24.31	54.35	lincRNA			RP11-486O12.2
17073362	1.34151	0.423861	0.131537	0.764269	False	17073362	RP11-909N17.3		ENSG00000254338		8	144499849	144501320	1	8q24.3	56.59	antisense			RP11-909N17.3
16723507	1.34146	0.423802	0.131591	0.764269	False	16723507	NAT10	55226	ENSG00000135372	N-acetyltransferase 10 (GCN5-related)	11	34127149	34169217	1	11p13	45.79	protein_coding			NAT10
16955119	1.34144	0.423778	0.131613	0.764269	False	16955119	CHDH	55349	ENSG00000016391	choline dehydrogenase	3	53846362	53880417	-1	3p21.1	49.32	protein_coding			CHDH
16855322	1.34136	0.423701	0.131683	0.764269	False	16855322	RNU1-46P		ENSG00000207154	RNA, U1 small nuclear 46, pseudogene	18	48810103	48810266	-1	18q21.2	49.39	snRNA			RNU1-46P
16872590	1.34132	0.423653	0.131727	0.764269	False	16872590	ATP5SL	55101	ENSG00000105341	ATP5S-like	19	41937223	41946622	-1	19q13.2	51.01	protein_coding			ATP5SL
16858169	1.34125	0.423575	0.131798	0.764269	False	16858169	PDE4A	5141	ENSG00000065989	phosphodiesterase 4A, cAMP-specific	19	10527449	10580305	1	19p13.2	54.53	protein_coding			PDE4A
16866951	1.34109	0.423406	0.131952	0.764269	False	16866951	LMNB2	84823	ENSG00000176619	lamin B2	19	2427636	2456994	-1	19p13.3	59.78	protein_coding			LMNB2
17067611	1.34105	0.42336	0.131995	0.764269	False	17067611	RNU5A-3P		ENSG00000254172	RNA, U5A small nuclear 3, pseudogene	8	30501206	30501319	1	8p12	36.84	snRNA			RNU5A-3P
16950328	1.34104	0.423355	0.131998	0.764269	False	16950328	Y_RNA		ENSG00000207283	Y RNA	3	5127863	5127964	-1	3p26.1	43.14	misc_RNA			Y_RNA
16986417	1.34092	0.423222	0.13212	0.764269	False	16986417	F2RL1	2150	ENSG00000164251	coagulation factor II (thrombin) receptor-like 1	5	76114758	76131140	1	5q13.3	44.69	protein_coding			F2RL1
16993557	1.34091	0.423211	0.13213	0.764269	False	16993557	Y_RNA		ENSG00000222852	Y RNA	5	180336838	180336927	1	5q35.3	43.33	misc_RNA			Y_RNA
16846161	1.34081	0.423102	0.13223	0.764269	False	16846161														16846161
17084368	1.34052	0.422791	0.132515	0.764275	False	17084368	TRBV23OR9-2		ENSG00000229063	T cell receptor beta variable 23/OR9-2 (non-functional)	9	33638033	33638492	1	9p13.3	46.74	TR_V_gene			TRBV23OR9-2
17088159	1.3405	0.422776	0.132528	0.764275	False	17088159	FAM225A	286333	ENSG00000231528	family with sequence similarity 225, member A (non-protein coding)	9	115875353	115882208	1	9q32	53.97	lincRNA			FAM225A
16952553	1.34037	0.422628	0.132664	0.764275	False	16952553	AC092048.1		ENSG00000239181		3	42463638	42463730	-1	3p22.1	45.16	miRNA			AC092048.1
16943763	1.34018	0.422428	0.132847	0.764311	False	16943763														16943763
16798812	1.34014	0.422383	0.132889	0.764311	False	16798812	ARHGAP11B	100288637	ENSG00000187951	Rho GTPase activating protein 11B	15	30916697	31065196	1	15q13.2	40.92	protein_coding			ARHGAP11B
17094206	1.34013	0.422376	0.132895	0.764311	False	17094206	FAM74A2		ENSG00000231757	family with sequence similarity 74, member A2	9	41306133	41311985	-1	9p12	39.11	lincRNA			FAM74A2
16810543	1.34005	0.422284	0.132979	0.764311	False	16810543	KIAA0101	9768	ENSG00000166803	KIAA0101	15	64657193	64679886	-1	15q22.31	43.46	protein_coding			KIAA0101
16769198	1.33998	0.422209	0.133049	0.764311	False	16769198	RP11-512N21.3		ENSG00000257202		12	102317188	102318497	-1	12q23.2	41.83	antisense			RP11-512N21.3
16762332	1.3399	0.422127	0.133124	0.764311	False	16762332	LINC00477	144360	ENSG00000197503	long intergenic non-protein coding RNA 477	12	24719898	24737102	-1	12p12.1	39.5	lincRNA			LINC00477
16859681	1.33988	0.422108	0.133142	0.764311	False	16859681	KCNN1	3780	ENSG00000105642	potassium intermediate/small conductance calcium-activated channel, subfamily N, member 1	19	18062102	18110889	1	19p13.11	54.7	protein_coding			KCNN1
16755223	1.33982	0.422034	0.133209	0.764311	False	16755223	KRT19P2	574449	ENSG00000216306	keratin 19 pseudogene 2	12	95227923	95228934	1	12q22	57.02	pseudogene	hsa-mir-492	MI0003131	KRT19P2
16842237	1.33974	0.421953	0.133284	0.764311	False	16842237	SNORD3C	780853	ENSG00000264940	small nucleolar RNA, C/D box 3C	17	19092978	19093558	-1	17p11.2	54.91	lincRNA			SNORD3C
16747132	1.33973	0.421938	0.133297	0.764311	False	16747132	RP11-429A20.3		ENSG00000256790		12	5127631	5130879	1	12p13.32	51.68	lincRNA			RP11-429A20.3
17012144	1.33971	0.421925	0.133309	0.764311	False	17012144														17012144
16944979	1.33967	0.421882	0.133349	0.764311	False	16944979														16944979
16865088	1.33964	0.421844	0.133384	0.764311	False	16865088	MIR520G	574484	ENSG00000207799	microRNA 520g	19	54225420	54225509	1	19q13.42	44.44	miRNA	hsa-mir-520g	MI0003166	MIR520G
16800919	1.33956	0.421757	0.133464	0.764311	False	16800919	NDUFAF4P1	100306975	ENSG00000259467	NADH dehydrogenase (ubiquinone) complex I, assembly factor 4 pseudogene 1	15	49448526	49449044	1	15q21.1	42	pseudogene			NDUFAF4P1
16737749	1.33948	0.421676	0.133539	0.764311	False	16737749	MIR3160-1	100422827	ENSG00000265014	microRNA 3160-1	11	46473355	46473439	-1	11p11.2	60	miRNA	hsa-mir-3160-2	MI0014190	MIR3160-1
16705011	1.33942	0.421611	0.133598	0.764311	False	16705011	DKK1	22943	ENSG00000107984	dickkopf WNT signaling pathway inhibitor 1	10	54074056	54077802	1	10q21.1	43.26	protein_coding			DKK1
17092118	1.33935	0.421535	0.133669	0.764311	False	17092118	AL162419.1		ENSG00000221730		9	4378423	4378494	-1	9p24.2	43.06	miRNA			AL162419.1
17055079	1.33926	0.421436	0.13376	0.764311	False	17055079	AC079742.4		ENSG00000232581		7	6618196	6628605	-1	7p22.1	45.57	antisense			AC079742.4
16830520	1.33915	0.421321	0.133866	0.764701	False	16830520	TNFSF12	407977	ENSG00000239697	tumor necrosis factor (ligand) superfamily, member 12	17	7452208	7464925	1	17p13.1	54.99	protein_coding			TNFSF12
16819764	1.33894	0.421091	0.134078	0.76501	False	16819764														16819764
17060959	1.33885	0.420995	0.134167	0.76501	False	17060959	SNORA48		ENSG00000252824	Small nucleolar RNA SNORA48	7	101837356	101837444	-1	7q22.1	49.44	snoRNA			SNORA48
16886665	1.33868	0.420813	0.134335	0.76501	False	16886665														16886665
16957874	1.33864	0.420772	0.134374	0.76501	False	16957874	LRRC58	116064	ENSG00000163428	leucine rich repeat containing 58	3	120043356	120068186	-1	3q13.33	38.94	protein_coding			LRRC58
16979792	1.33843	0.420545	0.134583	0.76501	False	16979792	RP11-404I7.2		ENSG00000251488		4	133757927	133902832	-1	4q28.3	35.36	lincRNA			RP11-404I7.2
16923491	1.33843	0.420542	0.134586	0.76501	False	16923491	PWP2	5822	ENSG00000241945	PWP2 periodic tryptophan protein homolog (yeast)	21	45527171	45551063	1	21q22.3	56.95	protein_coding			PWP2
16687264	1.33835	0.420455	0.134667	0.76501	False	16687264	COA7	65260	ENSG00000162377	cytochrome c oxidase assembly factor 7	1	53152508	53164038	-1	1p32.3	46.41	protein_coding			COA7
16963428	1.33834	0.420442	0.134679	0.76501	False	16963428	MFI2	4241	ENSG00000163975	antigen p97 (melanoma associated) identified by monoclonal antibodies 133.2 and 96.5	3	196715492	196756687	-1	3q29	56.21	protein_coding			MFI2
17053349	1.33832	0.420428	0.134692	0.76501	False	17053349	ZNF775	285971	ENSG00000196456	zinc finger protein 775	7	150065879	150109558	1	7q36.1	54.51	protein_coding			ZNF775
17109111	1.33831	0.420412	0.134707	0.76501	False	17109111	FRMPD4-AS1		ENSG00000223487	FRMPD4 antisense RNA 1	X	12391286	12393252	-1	Xp22.2	41.99	antisense			FRMPD4-AS1
16716440	1.33828	0.420383	0.134734	0.76501	False	16716440	RP11-80H5.6		ENSG00000225836		10	91406046	91410579	-1	10q23.31	42.66	lincRNA			RP11-80H5.6
16854181	1.33819	0.42028	0.134829	0.76501	False	16854181	RNU6-120P		ENSG00000251886	RNA, U6 small nuclear 120, pseudogene	18	18700365	18700467	-1	18q11.1	34.95	snRNA			RNU6-120P
16764989	1.33816	0.420251	0.134856	0.76501	False	16764989	KRT72	140807	ENSG00000170486	keratin 72	12	52979373	52995322	-1	12q13.13	46.6	protein_coding			KRT72
16844735	1.33812	0.420209	0.134896	0.76501	False	16844735	KRT13	3860	ENSG00000171401	keratin 13	17	39657233	39661957	-1	17q21.2	54.1	protein_coding			KRT13
16658226	1.33809	0.420177	0.134925	0.76501	False	16658226	SMIM1	388588	ENSG00000235169	small integral membrane protein 1 (Vel blood group)	1	3689352	3692546	1	1p36.32	64.91	protein_coding			SMIM1
16915202	1.33804	0.420118	0.13498	0.76501	False	16915202	MIR4532	100616353	ENSG00000263453	microRNA 4532	20	56470450	56470500	1	20q13.31	66.67	miRNA	hsa-mir-4532	MI0016899	MIR4532
17007620	1.33793	0.420007	0.135083	0.76501	False	17007620	HMGA1	3159	ENSG00000137309	high mobility group AT-hook 1	6	34204650	34214008	1	6p21.31	57.83	protein_coding			HMGA1
16942325	1.33788	0.419945	0.135141	0.76501	False	16942325	LINC00698	285401	ENSG00000244342	long intergenic non-protein coding RNA 698	3	62936105	63110738	1	3p14.2	39.02	lincRNA			LINC00698
16715997	1.33781	0.419868	0.135212	0.76501	False	16715997														16715997
17037693	1.33775	0.419811	0.135266	0.76501	False	17037693														17037693
16905353	1.3377	0.419759	0.135314	0.76501	False	16905353	MIR933	100126350	ENSG00000215973	microRNA 933	2	176032361	176032437	-1	2q31.1	66.23	miRNA	hsa-mir-933	MI0005755	MIR933
16889406	1.33767	0.419722	0.135348	0.76501	False	16889406	RNU6-1206P		ENSG00000252148	RNA, U6 small nuclear 1206, pseudogene	2	201944565	201944667	1	2q33.1	30.1	snRNA			RNU6-1206P
16700239	1.33747	0.41951	0.135545	0.76501	False	16700239	HIST3H2A	92815	ENSG00000181218	histone cluster 3, H2a	1	228645065	228645560	-1	1q42.13	65.73	protein_coding			HIST3H2A
17117437	1.33747	0.419509	0.135547	0.76501	False	17117437	RP4-631H13.4		ENSG00000231866		1	53390921	53391095	-1	1p32.3	33.71	pseudogene			RP4-631H13.4
16792894	1.33733	0.419357	0.135688	0.76501	False	16792894	TRIM9	114088	ENSG00000100505	tripartite motif containing 9	14	51441980	51562779	-1	14q22.1	40.48	protein_coding			TRIM9
16909172	1.33731	0.41933	0.135713	0.76501	False	16909172	COL4A4	1286	ENSG00000081052	collagen, type IV, alpha 4	2	227867427	228028829	-1	2q36.3	40.93	protein_coding			COL4A4
16998526	1.33729	0.419316	0.135726	0.76501	False	16998526	CTC-293G12.1		ENSG00000250806		5	99989816	99993674	-1	5q21.1	43.79	lincRNA			CTC-293G12.1
16712732	1.33726	0.419277	0.135763	0.76501	False	16712732	ACBD5	91452	ENSG00000107897	acyl-CoA binding domain containing 5	10	27484146	27531059	-1	10p12.1	40.95	protein_coding			ACBD5
16764481	1.3372	0.419217	0.135819	0.765114	False	16764481	RP11-70F11.11	283332	ENSG00000258135		12	50302665	50305646	-1	12q13.12	54.09	lincRNA			RP11-70F11.11
16779006	1.33716	0.419172	0.135861	0.765114	False	16779006	LPAR6	10161	ENSG00000139679	lysophosphatidic acid receptor 6	13	48963707	49018840	-1	13q14.2	36.98	protein_coding			LPAR6
16670866	1.33707	0.41907	0.135956	0.765114	False	16670866	CGN	57530	ENSG00000143375	cingulin	1	151482986	151511168	1	1q21.3	49.43	protein_coding			CGN
16969074	1.33698	0.41898	0.13604	0.765114	False	16969074	RP11-145G20.1		ENSG00000248510		4	97231852	97740015	1	4q22.3	35.33	lincRNA			RP11-145G20.1
17058557	1.33698	0.418975	0.136044	0.765114	False	17058557	STX1A	6804	ENSG00000106089	syntaxin 1A (brain)	7	73113536	73134002	-1	7q11.23	58.84	protein_coding			STX1A
16763465	1.33687	0.418864	0.136149	0.765193	False	16763465	RP11-478B9.3		ENSG00000257331		12	45457256	45459134	-1	12q12	46.78	pseudogene			RP11-478B9.3
16990848	1.33682	0.418806	0.136203	0.765193	False	16990848	ADRB2	154	ENSG00000169252	adrenoceptor beta 2, surface	5	148206156	148208196	1	5q32	50.61	protein_coding			ADRB2
16963949	1.33681	0.418799	0.136209	0.765193	False	16963949	UVSSA	57654	ENSG00000163945	UV-stimulated scaffold protein A	4	1341054	1381837	1	4p16.3	59.09	protein_coding			UVSSA
17002368	1.33662	0.418595	0.136401	0.765202	False	17002368	CTB-127C13.1		ENSG00000247699		5	159622751	159631833	-1	5q33.3	50.96	antisense			CTB-127C13.1
16922418	1.3366	0.41857	0.136424	0.765202	False	16922418	LINC00310	114036	ENSG00000227456	long intergenic non-protein coding RNA 310	21	35552978	35562220	1	21q22.11	45.4	lincRNA			LINC00310
16688460	1.33651	0.418467	0.13652	0.765202	False	16688460	RP11-180O5.2		ENSG00000226088		1	70825245	70826120	-1	1p31.1	36.53	antisense			RP11-180O5.2
16894127	1.33637	0.418323	0.136655	0.765202	False	16894127	CMPK2	129607	ENSG00000134326	cytidine monophosphate (UMP-CMP) kinase 2, mitochondrial	2	6980701	7006766	-1	2p25.2	44.86	protein_coding			CMPK2
16760978	1.33629	0.418236	0.136737	0.765202	False	16760978	A2ML1-AS2		ENSG00000256904	A2ML1 antisense RNA 2	12	8972412	8973309	-1	12p13.31	48.89	antisense			A2ML1-AS2
16972153	1.3362	0.418136	0.136831	0.765442	False	16972153	RNU4-87P		ENSG00000200974	RNA, U4 small nuclear 87, pseudogene	4	166173732	166173813	1	4q32.3	35.37	snRNA			RNU4-87P
16917183	1.33617	0.418101	0.136863	0.765442	False	16917183	JAG1	182	ENSG00000101384	jagged 1	20	10618332	10654694	-1	20p12.2	47.49	protein_coding			JAG1
16664897	1.33607	0.417993	0.136965	0.765442	False	16664897	DIO1	1733	ENSG00000211452	deiodinase, iodothyronine, type I	1	54356912	54376759	1	1p32.3	47.96	protein_coding			DIO1
16672596	1.33605	0.417974	0.136983	0.765442	False	16672596	SUMO1P3		ENSG00000235082	SUMO1 pseudogene 3	1	160287193	160287496	1	1q23.2	40.13	pseudogene			SUMO1P3
16773626	1.33599	0.417909	0.137044	0.765442	False	16773626														16773626
17116086	1.33578	0.417685	0.137254	0.765796	False	17116086	TSPY6P	7258	ENSG00000238074	testis specific protein, Y-linked 6, pseudogene	Y	9324922	9327689	1	Yp11.2	52.93	protein_coding			TSPY6P
16701738	1.33578	0.417682	0.137257	0.765796	False	16701738	RP11-164C1.2		ENSG00000231601		10	789932	790898	1	10p15.3	59.05	lincRNA			RP11-164C1.2
17045071	1.33508	0.416931	0.137965	0.767849	False	17045071	RP11-89N17.1		ENSG00000173862	HCG1643653; Uncharacterized protein	7	33765593	33768068	1	7p14.3	51.09	protein_coding			RP11-89N17.1
17055208	1.33505	0.416893	0.138002	0.767849	False	17055208	AC007161.5		ENSG00000234718		7	7778165	7782204	-1	7p21.3	36.98	lincRNA			AC007161.5
16705247	1.33477	0.416586	0.138292	0.767849	False	16705247	NRBF2	29982	ENSG00000148572	nuclear receptor binding factor 2	10	64893050	64914783	1	10q21.3	42.15	protein_coding			NRBF2
17052181	1.33475	0.416571	0.138306	0.767849	False	17052181														17052181
16765845	1.33473	0.416543	0.138332	0.767849	False	16765845	PMEL	6490	ENSG00000185664	premelanosome protein	12	56347889	56367101	-1	12q13.2	48.7	protein_coding			PMEL
16749058	1.33472	0.416534	0.138341	0.767849	False	16749058	LST3		ENSG00000257046	Putative solute carrier organic anion transporter family member 1B7; Uncharacterized protein	12	20968608	21243179	1	12p12.2	35.95	protein_coding			LST3
17107949	1.33466	0.416473	0.138399	0.767849	False	17107949	PNMA3	29944	ENSG00000183837	paraneoplastic Ma antigen 3	X	152224766	152228827	1	Xq28	60.68	protein_coding			PNMA3
16829801	1.33457	0.416379	0.138487	0.767849	False	16829801	SPNS2	124976	ENSG00000183018	spinster homolog 2 (Drosophila)	17	4402133	4442330	1	17p13.2	57.41	protein_coding			SPNS2
16821721	1.33448	0.416274	0.138588	0.767849	False	16821721	JPH3	57338	ENSG00000154118	junctophilin 3	16	87635441	87731762	1	16q24.2	56.65	protein_coding			JPH3
16910645	1.33432	0.416106	0.138746	0.767849	False	16910645	FAM110A	83541	ENSG00000125898	family with sequence similarity 110, member A	20	814358	838106	1	20p13	51.88	protein_coding			FAM110A
16929699	1.33409	0.415857	0.138983	0.767849	False	16929699	snoU13		ENSG00000239056	Small nucleolar RNA U13	22	37344522	37344599	1	22q12.3	38.46	snoRNA			snoU13
16688826	1.3339	0.415656	0.139174	0.767849	False	16688826														16688826
16977251	1.33378	0.415524	0.1393	0.767849	False	16977251	ANTXR2	118429	ENSG00000163297	anthrax toxin receptor 2	4	80822303	81046608	-1	4q21.21	35.81	protein_coding			ANTXR2
16825909	1.33359	0.415316	0.139498	0.767849	False	16825909	FBXL19-AS1	283932	ENSG00000260852	FBXL19 antisense RNA 1 (head to head)	16	30930640	30934590	-1	16p11.2	52.62	antisense			FBXL19-AS1
16945088	1.33343	0.415141	0.139665	0.767849	False	16945088	C3orf56	285311	ENSG00000214324	chromosome 3 open reading frame 56	3	126911974	126917025	1	3q21.3	53.13	protein_coding			C3orf56
16963099	1.33343	0.415137	0.139668	0.767849	False	16963099	PPP1R2	5504	ENSG00000184203	protein phosphatase 1, regulatory (inhibitor) subunit 2	3	195241221	195270209	-1	3q29	39.01	protein_coding			PPP1R2
17003050	1.33338	0.415086	0.139717	0.767849	False	17003050	NOP16	51491	ENSG00000048162	NOP16 nucleolar protein	5	175810949	175815976	-1	5q35.2	49.32	protein_coding			NOP16
17016490	1.33326	0.41496	0.139837	0.767849	False	17016490	HIST1H2AJ	8331	ENSG00000182611	histone cluster 1, H2aj	6	27782112	27782607	-1	6p22.1	57.86	protein_coding			HIST1H2AJ
17103063	1.33321	0.414909	0.139885	0.767849	False	17103063	INE1	8552	ENSG00000224975	inactivation escape 1 (non-protein coding)	X	47064320	47065264	1	Xp11.23	52.38	sense_intronic			INE1
16765190	1.3332	0.414892	0.139902	0.767849	False	16765190	RNU6-333P		ENSG00000238669	RNA, U6 small nuclear 333, pseudogene	12	53532329	53532435	-1	12q13.13	38.32	snRNA			RNU6-333P
16751083	1.33318	0.414871	0.139922	0.767849	False	16751083	LARP4	113251	ENSG00000161813	La ribonucleoprotein domain family, member 4	12	50786166	50873787	1	12q13.12	41.45	protein_coding			LARP4
17095968	1.33309	0.414776	0.140012	0.767849	False	17095968	C9orf129	445577	ENSG00000204352	chromosome 9 open reading frame 129	9	96080481	96108696	-1	9q22.31	48.14	protein_coding			C9orf129
16789888	1.33293	0.414596	0.140185	0.767849	False	16789888	OR11H2		ENSG00000258453	olfactory receptor, family 11, subfamily H, member 2	14	20181104	20182079	-1	14q11.2	43.55	pseudogene			OR11H2
16955115	1.33291	0.414584	0.140196	0.767849	False	16955115	SNORA26		ENSG00000212608	Small nucleolar RNA SNORA26	3	53421740	53421863	-1	3p21.1	36.29	snoRNA			SNORA26
16979867	1.3329	0.414568	0.140212	0.767849	False	16979867	RP11-138I17.1		ENSG00000248869		4	137717877	138133953	-1	4q28.3	35.06	lincRNA			RP11-138I17.1
16949640	1.33285	0.414512	0.140266	0.767849	False	16949640	PYDC2	152138	ENSG00000253548	pyrin domain containing 2	3	191178952	191179245	1	3q28	52.04	protein_coding			PYDC2
16865370	1.33284	0.414507	0.14027	0.767849	False	16865370	LILRA2	11027	ENSG00000239998	leukocyte immunoglobulin-like receptor, subfamily A (with TM domain), member 2	19	55084387	55099027	1	19q13.42	46.62	protein_coding			LILRA2
16924401	1.33278	0.414439	0.140335	0.767849	False	16924401	AP000946.2		ENSG00000233480		21	21265593	21272069	-1	21q21.1	35.19	lincRNA			AP000946.2
17068897	1.33239	0.414017	0.140739	0.768563	False	17068897	RP11-759A9.1		ENSG00000253849		8	51293575	51294835	1	8q11.21	30.77	sense_intronic			RP11-759A9.1
17057218	1.33234	0.413961	0.140793	0.768563	False	17057218	GCK	2645	ENSG00000106633	glucokinase (hexokinase 4)	7	44183872	44237769	-1	7p13	49.97	protein_coding			GCK
16913957	1.3323	0.413916	0.140836	0.768563	False	16913957	MYBL2	4605	ENSG00000101057	v-myb avian myeloblastosis viral oncogene homolog-like 2	20	42295754	42345136	1	20q13.12	49.83	protein_coding			MYBL2
17061571	1.33217	0.413777	0.14097	0.768563	False	17061571														17061571
17087495	1.33204	0.413637	0.141104	0.768563	False	17087495	RP11-96L7.2		ENSG00000227269		9	101945655	101947173	1	9q22.33	53.79	lincRNA			RP11-96L7.2
17117602	1.33195	0.413541	0.141197	0.768563	False	17117602														17117602
16707493	1.33186	0.413446	0.141288	0.768563	False	16707493	HHEX	3087	ENSG00000152804	hematopoietically expressed homeobox	10	94447945	94455403	1	10q23.33	49.19	protein_coding			HHEX
16792340	1.33182	0.413397	0.141335	0.768563	False	16792340	RP11-857B24.1		ENSG00000258633		14	45346077	45366280	-1	14q21.2	40.19	antisense			RP11-857B24.1
17025489	1.33179	0.41337	0.141361	0.768563	False	17025489														17025489
16717648	1.33168	0.413252	0.141475	0.768563	False	16717648	PDZD7	79955	ENSG00000186862	PDZ domain containing 7	10	102767440	102790890	-1	10q24.31	55.11	protein_coding			PDZD7
16981962	1.33166	0.413222	0.141504	0.768563	False	16981962	RP11-290F5.2	728175	ENSG00000180712		4	185261909	185275130	-1	4q35.1	46.15	lincRNA			RP11-290F5.2
16861714	1.33156	0.413118	0.141604	0.768563	False	16861714	SPRED3	399473	ENSG00000188766	sprouty-related, EVH1 domain containing 3	19	38879061	38886881	1	19q13.2	57.15	protein_coding			SPRED3
17007543	1.33145	0.413003	0.141715	0.768563	False	17007543	ITPR3	3710	ENSG00000096433	inositol 1,4,5-trisphosphate receptor, type 3	6	33588142	33664351	1	6p21.31	55.13	protein_coding			ITPR3
16877722	1.33134	0.412883	0.14183	0.768563	False	16877722														16877722
16768765	1.3313	0.412833	0.141879	0.768563	False	16768765	CCDC38	120935	ENSG00000165972	coiled-coil domain containing 38	12	96260826	96336752	-1	12q23.1	39.99	protein_coding			CCDC38
16965105	1.33115	0.412673	0.142034	0.768563	False	16965105	RP11-168E17.1	101929019	ENSG00000251210		4	12225075	12252910	1	4p15.33	36.93	lincRNA			RP11-168E17.1
16748502	1.33102	0.412529	0.142172	0.768563	False	16748502	APOLD1	81575	ENSG00000178878	apolipoprotein L domain containing 1	12	12878851	12982909	1	12p13.1	42.82	protein_coding			APOLD1
16898478	1.33101	0.412526	0.142175	0.768563	False	16898478	AC010987.5		ENSG00000235495		2	67792736	67911209	-1	2p14	39.06	lincRNA			AC010987.5
16792149	1.33081	0.412302	0.142392	0.768563	False	16792149	RN7SKP257		ENSG00000201395	RNA, 7SK small nuclear pseudogene 257	14	37063044	37063352	-1	14q13.3	48.87	misc_RNA			RN7SKP257
17076821	1.3308	0.41229	0.142404	0.768563	False	17076821	THAP1	55145	ENSG00000131931	THAP domain containing, apoptosis associated protein 1	8	42691817	42698468	-1	8p11.21	41.03	protein_coding			THAP1
16846370	1.33077	0.412264	0.142429	0.768563	False	16846370	RP11-501C14.5		ENSG00000250838		17	47072628	47074854	-1	17q21.32	61.43	antisense			RP11-501C14.5
17098766	1.33076	0.412247	0.142445	0.768563	False	17098766	CIZ1	25792	ENSG00000148337	CDKN1A interacting zinc finger protein 1	9	130928343	130966662	-1	9q34.11	52.19	protein_coding			CIZ1
16739911	1.33065	0.412129	0.142559	0.768563	False	16739911	NRXN2	9379	ENSG00000110076	neurexin 2	11	64373646	64490660	-1	11q13.1	54.53	protein_coding			NRXN2
16960585	1.33056	0.412035	0.142651	0.768563	False	16960585	IGSF10	285313	ENSG00000152580	immunoglobulin superfamily, member 10	3	151143172	151176497	-1	3q25.1	40.08	protein_coding			IGSF10
16732315	1.33054	0.41201	0.142675	0.768563	False	16732315	RNF26	79102	ENSG00000173456	ring finger protein 26	11	119205237	119208023	1	11q23.3	59.17	protein_coding			RNF26
17018370	1.33041	0.411867	0.142814	0.768563	False	17018370	C6orf1	221491	ENSG00000186577	chromosome 6 open reading frame 1	6	34214157	34217247	-1	6p21.31	61.63	protein_coding			C6orf1
17114433	1.3303	0.411749	0.142928	0.768563	False	17114433	RNA5SP515		ENSG00000201440	RNA, 5S ribosomal pseudogene 515	X	134562093	134562210	-1	Xq26.3	49.15	rRNA			RNA5SP515
16992053	1.33026	0.411704	0.142972	0.768563	False	16992053														16992053
17006568	1.33009	0.411525	0.143145	0.768563	False	17006568	TCF19	6941	ENSG00000137310	transcription factor 19	6	31126319	31134936	1	6p21.33	51.1	protein_coding			TCF19
16805629	1.33006	0.411486	0.143183	0.768563	False	16805629	CTD-2054N24.2		ENSG00000259363	Uncharacterized protein	15	100347228	100417353	1	15q26.3	36.24	protein_coding			CTD-2054N24.2
16805287	1.33003	0.411462	0.143206	0.768563	False	16805287	MIR3175	100422995	ENSG00000264173	microRNA 3175	15	93447629	93447705	1	15q26.1	71.43	miRNA	hsa-mir-3175	MI0014209	MIR3175
16819247	1.33003	0.411462	0.143207	0.768563	False	16819247	MT1B	4490	ENSG00000169688	metallothionein 1B	16	56685811	56687116	1	16q12.2	54.06	protein_coding			MT1B
17091392	1.32993	0.411351	0.143315	0.768563	False	17091392	RABL6	55684	ENSG00000196642	RAB, member RAS oncogene family-like 6	9	139702374	139735639	1	9q34.3	57.08	protein_coding			RABL6
17000518	1.32987	0.411286	0.143378	0.768563	False	17000518	SNORD63		ENSG00000222937	Small nucleolar RNA SNORD63	5	137894659	137894728	-1	5q31.2	42.86	snoRNA			SNORD63
16934378	1.32985	0.411262	0.143401	0.768563	False	16934378	CTA-714B7.5		ENSG00000233080		22	35515817	35627049	-1	22q12.3	45.97	lincRNA			CTA-714B7.5
16914176	1.32971	0.41111	0.143549	0.768563	False	16914176														16914176
16711250	1.32969	0.411094	0.143565	0.768563	False	16711250	RP11-298E9.6		ENSG00000226762		10	3282563	3299402	-1	10p15.2	45.94	lincRNA			RP11-298E9.6
16708875	1.32961	0.411001	0.143655	0.768563	False	16708875	RP11-416N2.3		ENSG00000226431		10	105308832	105310721	1	10q24.33	53.54	sense_intronic			RP11-416N2.3
16671057	1.32958	0.410969	0.143687	0.768563	False	16671057	C1orf68	100129271	ENSG00000198854	chromosome 1 open reading frame 68	1	152691998	152692905	1	1q21.3	55.51	protein_coding			C1orf68
16679686	1.32954	0.41093	0.143725	0.768563	False	16679686	Y_RNA		ENSG00000202079	Y RNA	1	247458137	247458243	1	1q44	43.93	misc_RNA			Y_RNA
16705379	1.32953	0.410915	0.143739	0.768563	False	16705379	Y_RNA		ENSG00000207438	Y RNA	10	70262909	70263016	1	10q21.3	39.81	misc_RNA			Y_RNA
16868358	1.32949	0.41087	0.143784	0.768563	False	16868358	OR7D4	125958	ENSG00000174667	olfactory receptor, family 7, subfamily D, member 4	19	9324526	9325542	-1	19p13.2	52.31	protein_coding			OR7D4
17116083	1.32948	0.410866	0.143787	0.768563	False	17116083	TTTY19	252952	ENSG00000232419	testis-specific transcript, Y-linked 19 (non-protein coding)	Y	8572513	8573324	1	Yp11.2	41.38	lincRNA			TTTY19
16961688	1.32938	0.410756	0.143895	0.768563	False	16961688	RP11-71G7.1	100505547	ENSG00000223715		3	176321931	176353320	-1	3q26.32	37.27	lincRNA			RP11-71G7.1
17095739	1.32936	0.410734	0.143916	0.768563	False	17095739														17095739
16887810	1.32934	0.410705	0.143944	0.768563	False	16887810	MLTK	51776	ENSG00000091436	Mitogen-activated protein kinase kinase kinase MLT	2	173940163	174132738	1	2q31.1	38.91	protein_coding			MLTK
16813751	1.32925	0.410609	0.144038	0.768563	False	16813751	DNM1P46	196968	ENSG00000182397	DNM1 pseudogene 46	15	100330361	100347132	-1	15q26.3	49.14	pseudogene			DNM1P46
16699629	1.32921	0.410565	0.144081	0.768563	False	16699629	snoU13		ENSG00000239054	Small nucleolar RNA U13	1	223085186	223085289	-1	1q41	40.38	snoRNA			snoU13
17001446	1.3292	0.410556	0.14409	0.768563	False	17001446	RNU6-732P		ENSG00000251842	RNA, U6 small nuclear 732, pseudogene	5	148437117	148437219	-1	5q32	40.78	snRNA			RNU6-732P
16851795	1.3291	0.410448	0.144196	0.768563	False	16851795	RP11-549B18.1		ENSG00000259985		18	29265618	29266786	1	18q12.1	44.65	antisense			RP11-549B18.1
16820849	1.32897	0.41031	0.144331	0.768563	False	16820849	CALB2	794	ENSG00000172137	calbindin 2	16	71392616	71424341	1	16q22.2	49.04	protein_coding			CALB2
16873087	1.32893	0.410267	0.144372	0.768563	False	16873087	KCNN4	3783	ENSG00000104783	potassium intermediate/small conductance calcium-activated channel, subfamily N, member 4	19	44270685	44285409	-1	19q13.31	55.16	protein_coding			KCNN4
16676265	1.32887	0.410205	0.144433	0.768563	False	16676265	SNRPE	6635	ENSG00000182004	small nuclear ribonucleoprotein polypeptide E	1	203830731	203839678	1	1q32.1	42.59	protein_coding			SNRPE
17108113	1.32885	0.410183	0.144454	0.768563	False	17108113	PLXNB3	5365	ENSG00000198753	plexin B3	X	153029651	153044801	1	Xq28	66.12	protein_coding			PLXNB3
16787790	1.32879	0.410115	0.144521	0.768563	False	16787790	OTUB2	78990	ENSG00000089723	OTU domain, ubiquitin aldehyde binding 2	14	94492675	94515276	1	14q32.12	52.77	protein_coding			OTUB2
16807003	1.32865	0.409957	0.144676	0.768563	False	16807003	CTD-2125J1.1		ENSG00000261304		15	34943336	34947965	-1	15q14	39.78	lincRNA			CTD-2125J1.1
16946783	1.32863	0.40994	0.144693	0.768563	False	16946783	HLTF-AS1	100873945	ENSG00000239718	HLTF antisense RNA 1	3	148804119	148820610	1	3q24	43.88	antisense			HLTF-AS1
16716459	1.32859	0.409894	0.144737	0.768563	False	16716459	RN7SKP143		ENSG00000222451	RNA, 7SK small nuclear pseudogene 143	10	91923408	91923717	-1	10q23.31	47.1	misc_RNA			RN7SKP143
17099578	1.32852	0.409824	0.144806	0.768563	False	17099578	DBH-AS1	138948	ENSG00000225756	DBH antisense RNA 1	9	136519708	136522435	-1	9q34.2	61.47	antisense			DBH-AS1
16923343	1.32843	0.409727	0.144901	0.768563	False	16923343	AP001048.4		ENSG00000223975		21	44885189	44887178	1	21q22.3	50.55	lincRNA			AP001048.4
17070475	1.32839	0.409683	0.144944	0.768563	False	17070475														17070475
16682835	1.32826	0.409538	0.145086	0.768563	False	16682835	MUL1	79594	ENSG00000090432	mitochondrial E3 ubiquitin protein ligase 1	1	20825943	20834654	-1	1p36.12	47.53	protein_coding			MUL1
16850980	1.32815	0.409418	0.145204	0.768563	False	16850980														16850980
16678492	1.32812	0.40939	0.145232	0.768563	False	16678492	RP11-245P10.4		ENSG00000231563		1	228595082	228597395	1	1q42.13	58.21	antisense			RP11-245P10.4
16720494	1.328	0.409251	0.145368	0.768563	False	16720494	RNU6-1025P		ENSG00000222561	RNA, U6 small nuclear 1025, pseudogene	11	948421	948524	1	11p15.5	36.54	snRNA			RNU6-1025P
16707215	1.32797	0.409224	0.145396	0.768563	False	16707215	RP11-80H5.2		ENSG00000232936		10	91405039	91410424	1	10q23.31	43.54	antisense			RP11-80H5.2
17057366	1.32791	0.409158	0.14546	0.768563	False	17057366	AC013436.6		ENSG00000228596		7	44824649	44826939	-1	7p13	50.07	antisense			AC013436.6
17106080	1.32791	0.409152	0.145466	0.768563	False	17106080	ATG4A	115201	ENSG00000101844	autophagy related 4A, cysteine peptidase	X	107334898	107397901	1	Xq22.3	39.97	protein_coding			ATG4A
17105112	1.32778	0.409012	0.145604	0.768563	False	17105112	RNU6-995P		ENSG00000212546	RNA, U6 small nuclear 995, pseudogene	X	80191933	80192039	1	Xq21.1	40.19	snRNA			RNU6-995P
17106048	1.32777	0.409006	0.14561	0.768563	False	17106048	NCBP2L		ENSG00000170935	nuclear cap binding protein subunit 2-like	X	107020963	107037912	1	Xq22.3	41.04	protein_coding			NCBP2L
16822707	1.32777	0.409005	0.145611	0.768563	False	16822707	CCDC154	645811	ENSG00000197599	coiled-coil domain containing 154	16	1484384	1494557	-1	16p13.3	63.98	protein_coding			CCDC154
16703713	1.32772	0.408956	0.145659	0.768563	False	16703713	RNA5SP309		ENSG00000252479	RNA, 5S ribosomal pseudogene 309	10	31548528	31548633	1	10p11.22	52.83	rRNA			RNA5SP309
16821171	1.32771	0.408945	0.14567	0.768563	False	16821171														16821171
16952529	1.32771	0.40894	0.145675	0.768563	False	16952529														16952529
17090510	1.32757	0.408787	0.145826	0.768563	False	17090510	RNU6-881P		ENSG00000252622	RNA, U6 small nuclear 881, pseudogene	9	134002377	134002478	1	9q34.13	40.2	snRNA			RNU6-881P
16788814	1.32757	0.408786	0.145826	0.768563	False	16788814	RP11-168L7.3	100507277	ENSG00000259082		14	101908413	101910652	1	14q32.31	48.3	lincRNA			RP11-168L7.3
17054697	1.32754	0.408754	0.145858	0.768563	False	17054697														17054697
16778355	1.32753	0.40874	0.145872	0.768563	False	16778355	LHFP	10186	ENSG00000183722	lipoma HMGIC fusion partner	13	39917029	40177665	-1	13q14.11	39.43	protein_coding			LHFP
16781233	1.32745	0.40866	0.14595	0.768563	False	16781233														16781233
16916536	1.32744	0.408647	0.145964	0.768563	False	16916536	PDYN	5173	ENSG00000101327	prodynorphin	20	1959403	1974732	-1	20p13	48.74	protein_coding			PDYN
16951247	1.32735	0.408544	0.146066	0.768563	False	16951247	ANKRD28	23243	ENSG00000206560	ankyrin repeat domain 28	3	15708743	15901278	-1	3p25.1	37.11	protein_coding			ANKRD28
17110372	1.32728	0.408478	0.14613	0.768674	False	17110372	RP5-1158E12.3	401585	ENSG00000231566		X	45707328	45710920	-1	Xp11.3	47.87	lincRNA			RP5-1158E12.3
16915671	1.32724	0.408426	0.146182	0.768674	False	16915671	RP11-157P1.5	101928158	ENSG00000228812		20	60928051	60931536	1	20q13.33	65.92	antisense			RP11-157P1.5
17018459	1.32717	0.408354	0.146253	0.768674	False	17018459	TEAD3	7005	ENSG00000007866	TEA domain family member 3	6	35441374	35464853	-1	6p21.31	56.75	protein_coding			TEAD3
16768911	1.32712	0.408302	0.146305	0.768674	False	16768911	MIR4495	100616287	ENSG00000265861	microRNA 4495	12	98332834	98332899	-1	12q23.1	31.82	miRNA	hsa-mir-4495	MI0016857	MIR4495
16776967	1.32703	0.4082	0.146406	0.768877	False	16776967	RP11-199F6.4		ENSG00000237699		13	114580581	114582349	1	13q34	50.25	lincRNA			RP11-199F6.4
17034731	1.32694	0.408101	0.146503	0.768877	False	17034731														17034731
16898157	1.32678	0.407927	0.146676	0.769347	False	16898157														16898157
17109211	1.32672	0.407866	0.146736	0.769347	False	17109211	FANCB	2187	ENSG00000181544	Fanconi anemia, complementation group B	X	14861529	14891191	-1	Xp22.2	34.57	protein_coding			FANCB
16710436	1.32668	0.407825	0.146776	0.769347	False	16710436	BCCIP	56647	ENSG00000107949	BRCA2 and CDKN1A interacting protein	10	127512115	127542264	1	10q26.2	42.86	protein_coding			BCCIP
16913617	1.32661	0.407743	0.146858	0.769348	False	16913617	MIR548O2	100616190	ENSG00000263473	microRNA 548o-2	20	37145206	37145275	1	20q11.23	41.43	miRNA	hsa-mir-548o-2	MI0016746	MIR548O2
16979012	1.32651	0.407638	0.146962	0.769638	False	16979012	RP11-380D23.1		ENSG00000250511		4	111433644	111440661	-1	4q25	34.64	antisense			RP11-380D23.1
16834154	1.32641	0.407529	0.147069	0.769863	False	16834154	KRTAP9-4	85280	ENSG00000241595	keratin associated protein 9-4	17	39405939	39406904	1	17q21.2	50.41	protein_coding			KRTAP9-4
17080666	1.32634	0.407448	0.14715	0.769902	False	17080666	RP11-94A24.1		ENSG00000255364		8	123426571	123440790	-1	8q24.13	37.26	lincRNA			RP11-94A24.1
17082020	1.32628	0.40739	0.147208	0.769902	False	17082020														17082020
17048751	1.32627	0.407373	0.147225	0.769902	False	17048751														17048751
16781648	1.32624	0.407338	0.14726	0.769902	False	16781648	SLC39A2	29986	ENSG00000165794	solute carrier family 39 (zinc transporter), member 2	14	21467414	21470030	1	14q11.2	49.06	protein_coding			SLC39A2
17052111	1.32623	0.407331	0.147266	0.769902	False	17052111	snoU13		ENSG00000238984	Small nucleolar RNA U13	7	137860931	137861028	1	7q33	48.98	snoRNA			snoU13
16915521	1.32613	0.40722	0.147377	0.770034	False	16915521														16915521
16954295	1.32607	0.407153	0.147443	0.770034	False	16954295	MST1R	4486	ENSG00000164078	macrophage stimulating 1 receptor (c-met-related tyrosine kinase)	3	49924435	49941299	-1	3p21.31	55.84	protein_coding			MST1R
16745501	1.32601	0.407093	0.147503	0.770148	False	16745501	RP11-166D19.1	399959	ENSG00000255248		11	121899063	121987031	-1	11q24.1	38.02	sense_overlapping			RP11-166D19.1
16927700	1.32572	0.406779	0.147815	0.770306	False	16927700	IGLV4-60		ENSG00000211639	immunoglobulin lambda variable 4-60	22	22516592	22517074	1	22q11.22	55.28	IG_V_gene			IGLV4-60
16718370	1.32568	0.406727	0.147867	0.770306	False	16718370	SMNDC1	10285	ENSG00000119953	survival motor neuron domain containing 1	10	112050488	112064709	-1	10q25.2	37.32	protein_coding			SMNDC1
16979336	1.32567	0.406723	0.147871	0.770306	False	16979336														16979336
16920885	1.32566	0.406716	0.147879	0.770306	False	16920885	TAF4	6874	ENSG00000130699	TAF4 RNA polymerase II, TATA box binding protein (TBP)-associated factor, 135kDa	20	60528525	60640866	-1	20q13.33	52.35	protein_coding	hsa-mir-3195	MI0014240	TAF4
16709856	1.32566	0.40671	0.147885	0.770306	False	16709856	BAG3	9531	ENSG00000151929	BCL2-associated athanogene 3	10	121410882	121437331	1	10q26.11	49.77	protein_coding			BAG3
16997886	1.32562	0.406671	0.147923	0.770306	False	16997886	TMEM161B	153396	ENSG00000164180	transmembrane protein 161B	5	87485450	87565293	-1	5q14.3	35.47	protein_coding			TMEM161B
17005469	1.32562	0.406668	0.147926	0.770306	False	17005469	AL160037.1		ENSG00000253017		6	25408123	25408199	1	6p22.2	44.16	miRNA			AL160037.1
16783739	1.32556	0.406607	0.147987	0.770306	False	16783739	LRFN5	145581	ENSG00000165379	leucine rich repeat and fibronectin type III domain containing 5	14	42076773	42373752	1	14q21.1	34.61	protein_coding			LRFN5
16829570	1.32549	0.406528	0.148065	0.770493	False	16829570	SERPINF1	5176	ENSG00000132386	serpin peptidase inhibitor, clade F (alpha-2 antiplasmin, pigment epithelium derived factor), member 1	17	1665253	1680868	1	17p13.3	53.48	protein_coding			SERPINF1
16864220	1.32533	0.406356	0.148237	0.770605	False	16864220	SCAF1	58506	ENSG00000126461	SR-related CTD-associated factor 1	19	50145382	50161899	1	19q13.33	58.2	protein_coding			SCAF1
16880338	1.32533	0.406349	0.148244	0.770605	False	16880338	LINC01122		ENSG00000233723	long intergenic non-protein coding RNA 1122	2	58654934	59290901	1	2p16.1	37.48	lincRNA			LINC01122
17012087	1.3253	0.406321	0.148272	0.770605	False	17012087	SLC35F1	222553	ENSG00000196376	solute carrier family 35, member F1	6	118228689	118638839	1	6q22.1	38.46	protein_coding			SLC35F1
17023855	1.32514	0.406148	0.148445	0.770914	False	17023855	snoU13		ENSG00000238631	Small nucleolar RNA U13	6	134527549	134527652	-1	6q23.2	42.31	snoRNA			snoU13
16849742	1.32504	0.40604	0.148553	0.770962	False	16849742	AATK	9625	ENSG00000181409	apoptosis-associated tyrosine kinase	17	79091095	79139877	-1	17q25.3	61.42	protein_coding			AATK
16867541	1.32503	0.406025	0.148568	0.770962	False	16867541	DUS3L	56931	ENSG00000141994	dihydrouridine synthase 3-like (S. cerevisiae)	19	5784843	5791249	-1	19p13.3	61.93	protein_coding			DUS3L
17104706	1.32499	0.405981	0.148612	0.770993	False	17104706														17104706
17048665	1.32479	0.405766	0.148827	0.771323	False	17048665	RNU6-532P		ENSG00000207045	RNA, U6 small nuclear 532, pseudogene	7	95959950	95960056	1	7q21.3	40.19	snRNA			RNU6-532P
17116074	1.32449	0.405437	0.149157	0.771323	False	17116074	LINC00279		ENSG00000232348	long intergenic non-protein coding RNA 279	Y	8506335	8512883	1	Yp11.2	45.75	lincRNA			LINC00279
16859196	1.32448	0.405428	0.149166	0.771323	False	16859196	OR10H2	26538	ENSG00000171942	olfactory receptor, family 10, subfamily H, member 2	19	15838834	15839862	1	19p13.12	57.14	protein_coding			OR10H2
16886854	1.32447	0.405417	0.149177	0.771323	False	16886854	AC008277.1		ENSG00000223642		2	160242878	160261147	1	2q24.2	33.52	antisense			AC008277.1
16902052	1.32433	0.405267	0.149328	0.771708	False	16902052														16902052
16917946	1.32425	0.405174	0.149421	0.771708	False	16917946	RP11-218C14.5		ENSG00000225056		20	23635862	23637027	-1	20p11.21	53	lincRNA			RP11-218C14.5
16962519	1.32421	0.405127	0.149468	0.771708	False	16962519	ADIPOQ-AS1	100874095	ENSG00000226482	ADIPOQ antisense RNA 1	3	186569675	186573912	-1	3q27.3	46.98	antisense			ADIPOQ-AS1
16902787	1.32408	0.40499	0.149605	0.771708	False	16902787	TUBA3E	112714	ENSG00000152086	tubulin, alpha 3e	2	130949318	130956034	-1	2q21.1	51.75	protein_coding			TUBA3E
16833441	1.32405	0.404962	0.149633	0.771708	False	16833441	ZNHIT3	9326	ENSG00000108278	zinc finger, HIT-type containing 3	17	34842473	34855154	1	17q12	45.79	protein_coding			ZNHIT3
16795447	1.32405	0.404957	0.149639	0.771708	False	16795447	RP11-452D21.1		ENSG00000258426		14	83484545	83505946	-1	14q31.1	33.33	lincRNA			RP11-452D21.1
16761789	1.32403	0.404936	0.14966	0.771708	False	16761789	WBP11	51729	ENSG00000084463	WW domain binding protein 11	12	14939410	14956474	-1	12p12.3	37.58	protein_coding			WBP11
16696114	1.32389	0.404783	0.149814	0.771957	False	16696114	XCL2	6846	ENSG00000143185	chemokine (C motif) ligand 2	1	168510003	168513235	-1	1q24.2	42.16	protein_coding			XCL2
16726255	1.32365	0.404521	0.150077	0.772084	False	16726255	FERMT3	83706	ENSG00000149781	fermitin family member 3	11	63974150	63991354	1	11q13.1	56.16	protein_coding			FERMT3
17118096	1.32361	0.404473	0.150126	0.772084	False	17118096														17118096
16976321	1.32354	0.4044	0.1502	0.772085	False	16976321	RP11-707A18.1	401134	ENSG00000250125		4	65779999	65870218	-1	4q13.1	34.04	lincRNA			RP11-707A18.1
16970563	1.32337	0.404219	0.150382	0.772156	False	16970563	PLK4	10733	ENSG00000142731	polo-like kinase 4	4	128802016	128820350	1	4q28.2	36.34	protein_coding			PLK4
16994170	1.32335	0.404194	0.150408	0.772156	False	16994170	NSUN2	54888	ENSG00000037474	NOP2/Sun RNA methyltransferase family, member 2	5	6599352	6633404	-1	5p15.31	43.29	protein_coding			NSUN2
16782052	1.32333	0.404176	0.150425	0.772156	False	16782052	TRAJ36		ENSG00000211853	T cell receptor alpha joining 36	14	22974096	22974155	1	14q11.2	50	TR_J_gene			TRAJ36
16863946	1.32305	0.403869	0.150735	0.772384	False	16863946	RUVBL2	10856	ENSG00000183207	RuvB-like AAA ATPase 2	19	49496705	49519252	1	19q13.33	53.06	protein_coding			RUVBL2
16853789	1.32304	0.403855	0.150749	0.772384	False	16853789	SNORA48		ENSG00000212626	Small nucleolar RNA SNORA48	18	7301018	7301151	-1	18p11.23	50.75	snoRNA			SNORA48
17083488	1.32298	0.403791	0.150815	0.772384	False	17083488	RP11-390F4.10		ENSG00000229611		9	6704471	6707780	1	9p24.1	48.7	lincRNA			RP11-390F4.10
16776616	1.32288	0.403682	0.150925	0.772384	False	16776616	SOX1	6656	ENSG00000182968	SRY (sex determining region Y)-box 1	13	112721913	112726020	1	13q34	54.43	protein_coding			SOX1
16952704	1.32288	0.403681	0.150926	0.772384	False	16952704	LINC00694		ENSG00000225873	long intergenic non-protein coding RNA 694	3	44462619	44465499	-1	3p21.31	48.35	lincRNA			LINC00694
16669785	1.32288	0.403678	0.150929	0.772384	False	16669785	RNVU1-6	101954276	ENSG00000201558	RNA, variant U1 small nuclear 6	1	145382757	145382920	1	1q21.1	50.61	snRNA			RNVU1-6
16718922	1.32287	0.403677	0.15093	0.772384	False	16718922	PRDX3	10935	ENSG00000165672	peroxiredoxin 3	10	120927215	120938345	-1	10q26.11	46.03	protein_coding			PRDX3
16968468	1.32281	0.403605	0.151003	0.772436	False	16968468	CDS1	1040	ENSG00000163624	CDP-diacylglycerol synthase (phosphatidate cytidylyltransferase) 1	4	85504132	85572491	1	4q21.23	38.39	protein_coding			CDS1
16979515	1.3228	0.403592	0.151016	0.772436	False	16979515	CCNA2	890	ENSG00000145386	cyclin A2	4	122737599	122745087	-1	4q27	39.43	protein_coding			CCNA2
16964900	1.32274	0.403526	0.151082	0.772509	False	16964900	RP11-774O3.2		ENSG00000249145		4	8321903	8325590	1	4p16.1	49.7	lincRNA			RP11-774O3.2
17042824	1.32271	0.403494	0.151115	0.772509	False	17042824														17042824
17118177	1.32263	0.40341	0.1512	0.7726	False	17118177														17118177
16906962	1.32259	0.403369	0.151241	0.772613	False	16906962	HSPD1	3329	ENSG00000144381	heat shock 60kDa protein 1 (chaperonin)	2	198351305	198381461	-1	2q33.1	42.78	protein_coding			HSPD1
16886675	1.32243	0.403196	0.151417	0.772742	False	16886675	snoU13		ENSG00000238481	Small nucleolar RNA U13	2	157278707	157278811	1	2q24.1	39.05	snoRNA			snoU13
16863322	1.32243	0.403195	0.151418	0.772742	False	16863322	C19orf83	100287177	ENSG00000267757	chromosome 19 open reading frame 83	19	46144752	46146098	1	19q13.32	61.4	protein_coding			C19orf83
16962750	1.3222	0.402943	0.151674	0.773844	False	16962750	snoU13		ENSG00000238902	Small nucleolar RNA U13	3	192251798	192251901	-1	3q28	44.23	snoRNA			snoU13
16861457	1.32215	0.402881	0.151738	0.773844	False	16861457														16861457
16934901	1.32188	0.402594	0.152029	0.77429	False	16934901	SLC16A8	23539	ENSG00000100156	solute carrier family 16 (monocarboxylate transporter), member 8	22	38474141	38480100	-1	22q13.1	62.38	protein_coding			SLC16A8
17098848	1.32185	0.402559	0.152065	0.77429	False	17098848	TRUB2	26995	ENSG00000167112	TruB pseudouridine (psi) synthase family member 2	9	131071382	131085021	-1	9q34.11	51.44	protein_coding			TRUB2
16887417	1.32179	0.402494	0.152131	0.77429	False	16887417														16887417
16752701	1.32178	0.402487	0.152138	0.77429	False	16752701														16752701
16852681	1.32168	0.402377	0.15225	0.774402	False	16852681	AC098847.1		ENSG00000221471		18	57416909	57416989	1	18q21.32	33.33	miRNA			AC098847.1
16865274	1.32165	0.402337	0.152291	0.774402	False	16865274	MIR4752	100616171	ENSG00000264703	microRNA 4752	19	54785964	54786035	1	19q13.42	47.22	miRNA	hsa-mir-4752	MI0017391	MIR4752
17060852	1.3215	0.402178	0.152453	0.774402	False	17060852	DGAT2L7P		ENSG00000205267	diacylglycerol O-acyltransferase 2-like 7, pseudogene	7	100845043	100846807	-1	7q22.1	63.12	pseudogene			DGAT2L7P
17024506	1.32139	0.402059	0.152574	0.774402	False	17024506	KATNBL1P6	729176	ENSG00000228283	katanin p80 subunit B-like 1 pseudogene 6	6	147123495	147124960	-1	6q24.3	37.18	pseudogene			KATNBL1P6
16851486	1.32134	0.402001	0.152634	0.774402	False	16851486	LAMA3	3909	ENSG00000053747	laminin, alpha 3	18	21269407	21535030	1	18q11.2	42.46	protein_coding			LAMA3
16920528	1.32133	0.401992	0.152643	0.774402	False	16920528														16920528
16920195	1.32126	0.40191	0.152726	0.774402	False	16920195														16920195
16851081	1.32116	0.401802	0.152836	0.774402	False	16851081	TUBB6	84617	ENSG00000176014	tubulin, beta 6 class V	18	12307668	12344319	1	18p11.21	45.6	protein_coding			TUBB6
17078424	1.32116	0.4018	0.152839	0.774402	False	17078424	RNU6-1220P		ENSG00000252935	RNA, U6 small nuclear 1220, pseudogene	8	79310750	79310857	-1	8q21.12	33.33	snRNA			RNU6-1220P
16931884	1.32111	0.401753	0.152886	0.774402	False	16931884	OR11H1	81061	ENSG00000130538	olfactory receptor, family 11, subfamily H, member 1	22	16448824	16449805	-1	22q11.1	43.38	protein_coding			OR11H1
16973556	1.32107	0.40171	0.152931	0.774402	False	16973556	RP11-1398P2.1	100507054	ENSG00000244459		4	1575789	1581980	-1	4p16.3	61.92	lincRNA			RP11-1398P2.1
16690521	1.32106	0.401697	0.152944	0.774402	False	16690521	C1orf194	127003	ENSG00000179902	chromosome 1 open reading frame 194	1	109648573	109656479	-1	1p13.3	47.38	protein_coding			C1orf194
16828826	1.321	0.401625	0.153017	0.774402	False	16828826	COTL1	23406	ENSG00000103187	coactosin-like 1 (Dictyostelium)	16	84599200	84651683	-1	16q24.1	50.24	protein_coding			COTL1
16877649	1.32098	0.401614	0.153029	0.774402	False	16877649	MFSD2B	388931	ENSG00000205639	major facilitator superfamily domain containing 2B	2	24232951	24286191	1	2p23.3	48.5	protein_coding			MFSD2B
17075363	1.32065	0.401248	0.153403	0.774928	False	17075363	RP11-582J16.3		ENSG00000254230		8	22423510	22424684	-1	8p21.3	66.04	antisense			RP11-582J16.3
16896620	1.32063	0.401226	0.153426	0.774928	False	16896620	HNRNPLL	92906	ENSG00000143889	heterogeneous nuclear ribonucleoprotein L-like	2	38789120	38830728	-1	2p22.1	37.07	protein_coding			HNRNPLL
16852371	1.32048	0.401067	0.153589	0.774928	False	16852371	RP11-729L2.2		ENSG00000267699	Uncharacterized protein	18	48494389	48584514	1	18q21.2	41.11	protein_coding			RP11-729L2.2
16888751	1.32048	0.401058	0.153598	0.774928	False	16888751	Y_RNA		ENSG00000223249	Y RNA	2	190618190	190618285	1	2q32.2	38.54	misc_RNA			Y_RNA
16814584	1.32031	0.40088	0.15378	0.775267	False	16814584	CACNA1H	8912	ENSG00000196557	calcium channel, voltage-dependent, T type, alpha 1H subunit	16	1203241	1271771	1	16p13.3	65.09	protein_coding			CACNA1H
16788528	1.32018	0.400731	0.153934	0.775678	False	16788528	MIR337	442905	ENSG00000199151	microRNA 337	14	101340830	101340922	1	14q32.2	48.39	miRNA	hsa-mir-337	MI0000806	MIR337
16794326	1.32017	0.400727	0.153938	0.775678	False	16794326														16794326
16825592	1.32007	0.400612	0.154056	0.775732	False	16825592	HIRIP3	8479	ENSG00000149929	HIRA interacting protein 3	16	30003645	30007757	-1	16p11.2	58.06	protein_coding			HIRIP3
16803317	1.32003	0.400568	0.154102	0.775732	False	16803317	RCN2	5955	ENSG00000117906	reticulocalbin 2, EF-hand calcium binding domain	15	77223960	77242601	1	15q24.3	38.47	protein_coding			RCN2
16998088	1.31997	0.40051	0.154162	0.775842	False	16998088	CTC-458G6.2		ENSG00000248528		5	92242887	92275298	-1	5q14.3	35.7	lincRNA			CTC-458G6.2
17060857	1.31987	0.400393	0.154281	0.77614	False	17060857	PLOD3	8985	ENSG00000106397	procollagen-lysine, 2-oxoglutarate 5-dioxygenase 3	7	100849258	100861701	-1	7q22.1	58.5	protein_coding			PLOD3
16882147	1.31985	0.400372	0.154303	0.77614	False	16882147														16882147
16898909	1.31976	0.400271	0.154407	0.77614	False	16898909	RNU6-105P		ENSG00000200779	RNA, U6 small nuclear 105, pseudogene	2	71606885	71606988	-1	2p13.2	43.27	snRNA			RNU6-105P
16802513	1.31975	0.400267	0.154411	0.77614	False	16802513	RNA5SP398		ENSG00000252972	RNA, 5S ribosomal pseudogene 398	15	69659924	69660020	1	15q23	51.55	rRNA			RNA5SP398
17010278	1.31965	0.400151	0.15453	0.776165	False	17010278	RP11-398K22.12		ENSG00000229852		6	73972938	74011124	1	6q13	45.64	antisense			RP11-398K22.12
16789423	1.31956	0.400055	0.15463	0.776165	False	16789423	RP11-260M19.2		ENSG00000258913		14	104689921	104754406	1	14q32.33	53.02	lincRNA			RP11-260M19.2
16773552	1.31945	0.399938	0.15475	0.776165	False	16773552	ATP5EP2		ENSG00000180389	ATP synthase, H+ transporting, mitochondrial F1 complex, epsilon subunit pseudogene 2	13	28519343	28519727	1	13q12.2	40.26	protein_coding			ATP5EP2
16910536	1.31903	0.399478	0.155225	0.776165	False	16910536	PDCD1	5133	ENSG00000188389	programmed cell death 1	2	242792033	242801060	-1	2q37.3	63.14	protein_coding			PDCD1
17065525	1.31897	0.399416	0.155289	0.776165	False	17065525	ERI1	90459	ENSG00000104626	exoribonuclease 1	8	8859657	8974256	1	8p23.1	41.64	protein_coding			ERI1
16826501	1.31895	0.399395	0.155311	0.776165	False	16826501	AC007333.1		ENSG00000221515		16	52289363	52289461	-1	16q12.1	33.33	miRNA			AC007333.1
17065549	1.31887	0.399298	0.155411	0.776165	False	17065549	RP11-10A14.3		ENSG00000254340		8	8998934	9002945	1	8p23.1	40.98	antisense			RP11-10A14.3
17024685	1.31873	0.399144	0.155571	0.776165	False	17024685	RAET1G	353091	ENSG00000203722	retinoic acid early transcript 1G	6	150238014	150244257	-1	6q25.1	54.05	protein_coding			RAET1G
16797421	1.31871	0.39913	0.155585	0.776165	False	16797421	IGHD2-21		ENSG00000211912	immunoglobulin heavy diversity 2-21	14	106354409	106354436	-1	14q32.33	46.43	IG_D_gene			IGHD2-21
16969091	1.3187	0.399121	0.155595	0.776165	False	16969091	Y_RNA		ENSG00000200658	Y RNA	4	99094935	99095030	1	4q23	37.5	misc_RNA			Y_RNA
16662537	1.31867	0.399079	0.155638	0.776165	False	16662537	MAP7D1	55700	ENSG00000116871	MAP7 domain containing 1	1	36621180	36646450	1	1p34.3	54.66	protein_coding			MAP7D1
16990862	1.31859	0.398998	0.155722	0.776165	False	16990862	ABLIM3	22885	ENSG00000173210	actin binding LIM protein family, member 3	5	148521046	148640105	1	5q32	44.42	protein_coding			ABLIM3
16873957	1.31849	0.398889	0.155835	0.776165	False	16873957	CTC-273B12.5		ENSG00000268530		19	48968850	48972950	-1	19q13.33	54.91	antisense			CTC-273B12.5
16843627	1.31844	0.398835	0.155891	0.776165	False	16843627	CCL3L3	414062	ENSG00000256515	chemokine (C-C motif) ligand 3-like 3	17	34522268	34524157	-1	17q12	52.7	protein_coding			CCL3L3
16965286	1.3184	0.398784	0.155944	0.776165	False	16965286	TAPT1-AS1	202020	ENSG00000263327	TAPT1 antisense RNA 1 (head to head)	4	16228286	16321763	1	4p15.32	40.55	antisense			TAPT1-AS1
16729100	1.31835	0.398734	0.155996	0.776165	False	16729100	CTD-2562J17.9		ENSG00000254963		11	74975333	74976214	1	11q13.4	52.95	antisense			CTD-2562J17.9
16839973	1.31834	0.398719	0.156011	0.776165	False	16839973														16839973
17009424	1.31832	0.398706	0.156025	0.776165	False	17009424	Y_RNA		ENSG00000199762	Y RNA	6	47456803	47456906	1	6p12.3	38.46	misc_RNA			Y_RNA
16835299	1.31821	0.39858	0.156155	0.776165	False	16835299	TBKBP1	9755	ENSG00000198933	TBK1 binding protein 1	17	45771447	45789416	1	17q21.32	58.66	protein_coding			TBKBP1
16902975	1.31819	0.398563	0.156173	0.776165	False	16902975														16902975
16710786	1.31795	0.398293	0.156454	0.776165	False	16710786	INPP5A	3632	ENSG00000068383	inositol polyphosphate-5-phosphatase, 40kDa	10	134351324	134596979	1	10q26.3	54.13	protein_coding			INPP5A
16900910	1.3179	0.398246	0.156503	0.776165	False	16900910	KIAA1211L	343990	ENSG00000196872	KIAA1211-like	2	99410309	99552722	-1	2q11.2	46.02	protein_coding			KIAA1211L
17064695	1.31786	0.398201	0.15655	0.776165	False	17064695														17064695
16811930	1.31777	0.398096	0.156659	0.776165	False	16811930	TYRO3P	7302	ENSG00000259581	TYRO3P protein tyrosine kinase pseudogene	15	76551327	76554031	-1	15q24.2	57.26	pseudogene			TYRO3P
16786580	1.31776	0.398088	0.156668	0.776165	False	16786580	RP11-293M10.2		ENSG00000258820		14	75726114	75738653	1	14q24.3	44.69	antisense			RP11-293M10.2
16918928	1.31774	0.398071	0.156686	0.776165	False	16918928														16918928
16736268	1.31773	0.398055	0.156702	0.776165	False	16736268	KCNJ11	3767	ENSG00000187486	potassium inwardly-rectifying channel, subfamily J, member 11	11	17407406	17410878	-1	11p15.1	63.78	protein_coding			KCNJ11
16752877	1.31764	0.397952	0.156809	0.776165	False	16752877	INHBE	83729	ENSG00000139269	inhibin, beta E	12	57846106	57853063	1	12q13.3	53.48	protein_coding			INHBE
16663223	1.31759	0.397898	0.156866	0.776165	False	16663223	RIMKLA	284716	ENSG00000177181	ribosomal modification protein rimK-like family member A	1	42846466	42888249	1	1p34.2	43.61	protein_coding			RIMKLA
17041697	1.31755	0.397855	0.15691	0.776165	False	17041697	PPP1R18	170954	ENSG00000146112	protein phosphatase 1, regulatory subunit 18	6	30644166	30655672	-1	6p21.33	56.1	protein_coding			PPP1R18
16886617	1.3175	0.397805	0.156962	0.776165	False	16886617														16886617
16724722	1.31746	0.397759	0.15701	0.776165	False	16724722	OR4A16	81327	ENSG00000181961	olfactory receptor, family 4, subfamily A, member 16	11	55110627	55111707	1	11q11	41.17	protein_coding			OR4A16
17099454	1.31737	0.39766	0.157113	0.776165	False	17099454	OBP2B	29989	ENSG00000171102	odorant binding protein 2B	9	136080664	136084630	-1	9q34.2	63.93	protein_coding			OBP2B
16682785	1.31727	0.397553	0.157225	0.776165	False	16682785	PLA2G2D	26279	ENSG00000117215	phospholipase A2, group IID	1	20438432	20446050	-1	1p36.12	50.61	protein_coding			PLA2G2D
16683467	1.31723	0.397503	0.157278	0.776165	False	16683467														16683467
16702226	1.31722	0.397497	0.157284	0.776165	False	16702226	DKFZP667F0711		ENSG00000212743		10	6392278	6394723	1	10p15.1	41.37	protein_coding			DKFZP667F0711
16870417	1.31716	0.397429	0.157355	0.776165	False	16870417	ELL	8178	ENSG00000105656	elongation factor RNA polymerase II	19	18553473	18632937	-1	19p13.11	55.52	protein_coding			ELL
16860017	1.31712	0.397391	0.157394	0.776165	False	16860017	GATAD2A	54815	ENSG00000167491	GATA zinc finger domain containing 2A	19	19496635	19619740	1	19p13.11	50.87	protein_coding			GATAD2A
16751965	1.31705	0.397311	0.157478	0.776165	False	16751965	MIR615	693200	ENSG00000207571	microRNA 615	12	54427734	54427829	1	12q13.13	70.83	miRNA	hsa-mir-615	MI0003628	MIR615
16737189	1.31685	0.397094	0.157705	0.776165	False	16737189	RP4-541C22.5		ENSG00000255202		11	33686766	33718247	-1	11p13	44.37	antisense			RP4-541C22.5
17094755	1.31681	0.397051	0.15775	0.776165	False	17094755														17094755
17081943	1.31681	0.397043	0.157758	0.776165	False	17081943	CTD-2292P10.2		ENSG00000253806		8	143808701	143809108	-1	8q24.3	74.75	antisense			CTD-2292P10.2
16874970	1.31664	0.396862	0.157948	0.776165	False	16874970	ZNF649	65251	ENSG00000198093	zinc finger protein 649	19	52392477	52408293	-1	19q13.41	43.38	protein_coding			ZNF649
17058318	1.31661	0.396826	0.157986	0.776165	False	17058318	CALN1	83698	ENSG00000183166	calneuron 1	7	71244476	71912136	-1	7q11.22	43.35	protein_coding			CALN1
17069545	1.31649	0.3967	0.158118	0.776165	False	17069545	RRS1	23212	ENSG00000179041	RRS1 ribosome biogenesis regulator homolog (S. cerevisiae)	8	67341263	67342966	1	8q13.1	56.4	protein_coding			RRS1
16686060	1.31642	0.396616	0.158205	0.776165	False	16686060	SLC2A1	6513	ENSG00000117394	solute carrier family 2 (facilitated glucose transporter), member 1	1	43391052	43424530	-1	1p34.2	52.74	protein_coding			SLC2A1
16744614	1.31627	0.396459	0.158371	0.776165	False	16744614	ACA59		ENSG00000252870	Small nucleolar RNA ACA59	11	114998938	114999093	-1	11q23.3	43.59	snoRNA			ACA59
16681842	1.31625	0.396433	0.158397	0.776165	False	16681842	RP5-845O24.8		ENSG00000228338		1	12882549	12883022	-1	1p36.21	47.68	lincRNA			RP5-845O24.8
16790090	1.3162	0.396382	0.158451	0.776165	False	16790090	RNASE11	122651	ENSG00000259060	Probable ribonuclease 11	14	21051051	21077954	-1	14q11.2	44.74	protein_coding			RNASE11
16756286	1.31609	0.396256	0.158583	0.776165	False	16756286	C12orf75	387882	ENSG00000235162	chromosome 12 open reading frame 75	12	105629068	105789875	1	12q23.3	41.95	protein_coding			C12orf75
16902120	1.31589	0.39604	0.15881	0.776165	False	16902120														16902120
16823866	1.31584	0.395984	0.158869	0.776165	False	16823866	SOCS1	8651	ENSG00000185338	suppressor of cytokine signaling 1	16	11348262	11350036	-1	16p13.13	68.56	protein_coding			SOCS1
17049717	1.31571	0.395837	0.159024	0.776165	False	17049717	COL26A1	136227	ENSG00000160963	collagen, type XXVI, alpha 1	7	101006101	101202304	1	7q22.1	50.12	polymorphic_pseudogene			COL26A1
16683887	1.31566	0.395785	0.159079	0.776165	False	16683887	GPATCH3	63906	ENSG00000198746	G patch domain containing 3	1	27216979	27226957	-1	1p36.11	50.12	protein_coding			GPATCH3
16802100	1.31548	0.395585	0.15929	0.776165	False	16802100	RNU5A-1	26831	ENSG00000199568	RNA, U5A small nuclear 1	15	65588389	65588504	1	15q22.31	41.38	snRNA			RNU5A-1
17118082	1.31545	0.39556	0.159316	0.776165	False	17118082														17118082
17063922	1.31542	0.395529	0.159349	0.776165	False	17063922	OR6W1P	89883	ENSG00000179420	olfactory receptor, family 6, subfamily W, member 1 pseudogene	7	142759427	142760735	-1	7q34	51.72	pseudogene			OR6W1P
16789448	1.31536	0.395457	0.159425	0.776165	False	16789448	RP11-982M15.6	101930394	ENSG00000256050		14	105147483	105151269	1	14q32.33	58.07	lincRNA			RP11-982M15.6
16771962	1.31532	0.395408	0.159476	0.776165	False	16771962	SBNO1	55206	ENSG00000139697	strawberry notch homolog 1 (Drosophila)	12	123773656	123849390	-1	12q24.31	43.26	protein_coding	hsa-mir-8072	MI0025908	SBNO1
16778345	1.31523	0.39532	0.15957	0.776165	False	16778345														16778345
16926050	1.31509	0.395156	0.159742	0.776165	False	16926050	RSPH1	89765	ENSG00000160188	radial spoke head 1 homolog (Chlamydomonas)	21	43892596	43916464	-1	21q22.3	46.14	protein_coding			RSPH1
16910309	1.31502	0.39508	0.159823	0.776165	False	16910309	AC093585.6		ENSG00000229996		2	241949462	241950161	-1	2q37.3	62.43	antisense			AC093585.6
17060662	1.31498	0.395038	0.159868	0.776165	False	17060662	PCOLCE-AS1	100129845	ENSG00000224729	PCOLCE antisense RNA 1	7	100187025	100201829	-1	7q22.1	54.1	antisense			PCOLCE-AS1
17031705	1.31497	0.395027	0.159879	0.776165	False	17031705														17031705
16786843	1.31492	0.394974	0.159935	0.776165	False	16786843	RN7SKP17		ENSG00000223174	RNA, 7SK small nuclear pseudogene 17	14	77356606	77356956	1	14q24.3	55.27	misc_RNA			RN7SKP17
16940687	1.31488	0.394928	0.159983	0.776165	False	16940687	RP11-3B7.1		ENSG00000225399	Uncharacterized protein	3	49297518	49298744	1	3p21.31	46.13	protein_coding			RP11-3B7.1
16854241	1.31478	0.394822	0.160095	0.776165	False	16854241	snoU13		ENSG00000238537	Small nucleolar RNA U13	18	20481487	20481589	-1	18q11.2	39.81	snoRNA			snoU13
17094321	1.31464	0.394673	0.160254	0.776165	False	17094321														17094321
16870808	1.31459	0.394609	0.160321	0.776165	False	16870808	CTD-2561J22.5	101928983	ENSG00000268119		19	21627043	21646710	-1	19p12	40.82	processed_transcript			CTD-2561J22.5
16712863	1.31454	0.394561	0.160373	0.776165	False	16712863	RN7SKP39		ENSG00000222705	RNA, 7SK small nuclear pseudogene 39	10	28731504	28731825	-1	10p12.1	51.55	misc_RNA			RN7SKP39
16790440	1.31452	0.394536	0.160399	0.776165	False	16790440	AE000661.37	101929735	ENSG00000251002		14	22849083	22951948	-1	14q11.2	42.85	processed_transcript			AE000661.37
[truncated: 8,232 more rows]

## Sheet: Downregulated
Probe ID	Fold Change	log2FoldChange	p-value	p-adjust	Significant	affy_hugene_2_0_st_v1	Symbol	Entrez	EnsemblGene	Description	Chromosome	Start	End	Strand	Band	GC	Biotype	miRBaseID	miRBaseAcc	Label
16743764	3.90691	-1.96603	2.67197e-12	5.43531e-08	True	16743764	MMP13	4322	ENSG00000137745	matrix metallopeptidase 13 (collagenase 3)	11	102813724	102826463	-1	11q22.2	36.44	protein_coding			MMP13
16867784	3.26148	-1.70553	1.29922e-09	1.32143e-05	True	16867784	C3	718	ENSG00000125730	complement component 3	19	6677715	6730573	-1	19p13.3	51.26	protein_coding			C3
16972155	3.05465	-1.61101	9.9655e-09	6.75727e-05	True	16972155	MSMO1	6307	ENSG00000052802	methylsterol monooxygenase 1	4	166248775	166264312	1	4q32.3	37.1	protein_coding			MSMO1
16800871	2.95033	-1.56088	2.80816e-08	0.000142809	True	16800871	AC012379.1		ENSG00000235883		15	49170346	49170937	1	15q21.1	56.76	pseudogene			AC012379.1
16773108	2.92513	-1.5485	3.60925e-08	0.000146839	True	16773108														16773108
16976558	2.88199	-1.52707	5.54952e-08	0.000188147	True	16976558														16976558
16689933	2.79799	-1.48439	1.28521e-07	0.000326797	True	16689933	Y_RNA		ENSG00000206679	Y RNA	1	95591067	95591165	-1	1p21.3	42.42	misc_RNA			Y_RNA
16807172	2.74663	-1.45766	2.15008e-07	0.000485966	True	16807172	Y_RNA		ENSG00000206676	Y RNA	15	37343029	37343131	-1	15q14	38.83	misc_RNA			Y_RNA
17068296	2.70252	-1.4343	3.34711e-07	0.000622938	True	17068296	IDO1	3620	ENSG00000131203	indoleamine 2,3-dioxygenase 1	8	39759794	39785963	1	8p11.21	38.9	protein_coding			IDO1
16788764	2.70188	-1.43396	3.36856e-07	0.000622938	True	16788764	MIR889	100126345	ENSG00000216099	microRNA 889	14	101514238	101514316	1	14q32.31	35.44	miRNA	hsa-mir-889	MI0005540	MIR889
16885625	2.6856	-1.42524	3.96677e-07	0.000672433	True	16885625	FAR2P2	100288897	ENSG00000178162	fatty acyl CoA reductase 2 pseudogene 2	2	131174328	131188936	-1	2q21.1	40.63	pseudogene			FAR2P2
17059628	2.64214	-1.40171	6.13778e-07	0.00089182	True	17059628	CYP51A1	1595	ENSG00000001630	cytochrome P450, family 51, subfamily A, polypeptide 1	7	91741465	91772266	-1	7q21.2	39.91	protein_coding			CYP51A1
16696922	2.57124	-1.36247	1.25193e-06	0.00169778	True	16696922	Y_RNA		ENSG00000206905	Y RNA	1	180488152	180488255	-1	1q25.3	44.23	misc_RNA			Y_RNA
16996415	2.54185	-1.34588	1.68258e-06	0.0021392	True	16996415	ACTBL2	345651	ENSG00000169067	actin, beta-like 2	5	56775846	56778636	-1	5q11.2	40.24	protein_coding			ACTBL2
17022388	2.53179	-1.34016	1.86173e-06	0.00222772	True	17022388	CD164	8763	ENSG00000135535	CD164 molecule, sialomucin	6	109687717	109703762	-1	6q21	38.32	protein_coding			CD164
16770683	2.49764	-1.32057	2.62474e-06	0.00281013	True	16770683	Y_RNA		ENSG00000199220	Y RNA	12	115095754	115095867	-1	12q24.21	38.6	misc_RNA			Y_RNA
16992694	2.46656	-1.3025	3.58786e-06	0.00364921	True	16992694														16992694
16912362	2.45797	-1.29747	3.91164e-06	0.00378907	True	16912362	ID1	3397	ENSG00000125968	inhibitor of DNA binding 1, dominant negative helix-loop-helix protein	20	30193086	30194318	1	20q11.21	58.56	protein_coding			ID1
16897144	2.41216	-1.27032	6.19949e-06	0.00525458	True	16897144	AC067957.1		ENSG00000252896		2	45009185	45009269	-1	2p21	44.71	miRNA			AC067957.1
16896315	2.38954	-1.25673	7.78142e-06	0.00586258	True	16896315	RNA5SP91		ENSG00000212204	RNA, 5S ribosomal pseudogene 91	2	33510836	33510954	-1	2p22.3	45.38	rRNA			RNA5SP91
16819539	2.36812	-1.24374	9.64866e-06	0.00676803	True	16819539	GPR56	9289	ENSG00000205336	G protein-coupled receptor 56	16	57644564	57698944	1	16q21	55.58	protein_coding			GPR56
16709201	2.35816	-1.23766	1.0663e-05	0.00723024	True	16709201	PDCD4	100616113	ENSG00000150593	programmed cell death 4 (neoplastic transformation inhibitor)	10	112631565	112659764	1	10q25.2	34.68	protein_coding	hsa-mir-4680	MI0017312	PDCD4
16827366	2.30764	-1.20642	1.76969e-05	0.0109088	True	16827366	ATP6V0D1	9114	ENSG00000159720	ATPase, H+ transporting, lysosomal 38kDa, V0 subunit d1	16	67471917	67515140	-1	16q22.1	53.78	protein_coding			ATP6V0D1
16705199	2.27129	-1.18351	2.5463e-05	0.0150555	True	16705199	ARID5B	84159	ENSG00000150347	AT rich interactive domain 5B (MRF1-like)	10	63661059	63856703	1	10q21.2	40.32	protein_coding			ARID5B
17020608	2.26562	-1.1799	2.69507e-05	0.0150555	True	17020608	RP11-301G19.1		ENSG00000227706		6	68597538	68599231	-1	6q12	50.24	lincRNA			RP11-301G19.1
16980974	2.24682	-1.16788	3.25217e-05	0.0174094	True	16980974	FAM198B	51313	ENSG00000164125	family with sequence similarity 198, member B	4	159045626	159094470	-1	4q32.1	37.11	protein_coding			FAM198B
17009982	2.23191	-1.15828	3.77423e-05	0.019686	True	17009982	AC002485.1		ENSG00000221281		6	67069318	67069392	1	6q12	40	miRNA			AC002485.1
16817630	2.22143	-1.15149	4.19022e-05	0.0213094	True	16817630	QPRT	101929880	ENSG00000103485	quinolinate phosphoribosyltransferase	16	29674600	29710020	1	16p11.2	51.63	protein_coding			QPRT
16961616	2.21649	-1.14828	4.40186e-05	0.021319	True	16961616	TNFSF10	8743	ENSG00000121858	tumor necrosis factor (ligand) superfamily, member 10	3	172223298	172241297	-1	3q26.31	40.83	protein_coding			TNFSF10
16766860	2.21532	-1.14752	4.45346e-05	0.021319	True	16766860	RNU6-279P		ENSG00000212599	RNA, U6 small nuclear 279, pseudogene	12	59762832	59762932	-1	12q14.1	35.64	snRNA			RNU6-279P
16763017	2.21413	-1.14674	4.50652e-05	0.021319	True	16763017	RNU6-494P		ENSG00000253063	RNA, U6 small nuclear 494, pseudogene	12	32630316	32630405	-1	12p11.21	36.67	snRNA			RNU6-494P
16847209	2.19483	-1.13411	5.46255e-05	0.0244078	True	16847209	TRIM37	4591	ENSG00000108395	tripartite motif containing 37	17	57059999	57184282	-1	17q22	39.71	protein_coding			TRIM37
16877167	2.19429	-1.13375	5.49202e-05	0.0244078	True	16877167														16877167
16708249	2.18638	-1.12854	5.94189e-05	0.025717	True	16708249	SCD	6319	ENSG00000099194	stearoyl-CoA desaturase (delta-9-desaturase)	10	102106881	102124591	1	10q24.31	47.04	protein_coding			SCD
17075774	2.17661	-1.12208	6.54859e-05	0.027172	True	17075774	snoU13		ENSG00000238624	Small nucleolar RNA U13	8	27612549	27612639	-1	8p21.1	41.76	snoRNA			snoU13
16702393	2.16628	-1.11522	7.25646e-05	0.0279155	True	16702393	Y_RNA		ENSG00000200849	Y RNA	10	10274574	10274675	1	10p14	40.2	misc_RNA			Y_RNA
16850412	2.15907	-1.11041	7.79556e-05	0.0291183	True	16850412	AC011841.7		ENSG00000221692		GL000205.1	164643	164725	-1	GL000205.1	44.58	miRNA			AC011841.7
17070169	2.15535	-1.10792	8.0894e-05	0.0293847	True	17070169	LINC01111	101926978	ENSG00000254300	long intergenic non-protein coding RNA 1111	8	77318889	77436591	1	8q21.11	35.56	lincRNA			LINC01111
16885299	2.13685	-1.09548	9.71939e-05	0.0324118	True	16885299														16885299
16998810	2.10894	-1.07652	0.000128126	0.0412442	True	16998810	STARD4	134429	ENSG00000164211	StAR-related lipid transfer (START) domain containing 4	5	110831731	110848288	-1	5q22.1	36.15	protein_coding			STARD4
16871891	2.10609	-1.07457	0.00013179	0.0412442	True	16871891	AC011465.1		ENSG00000221258		19	38544518	38544605	-1	19q13.13	38.64	miRNA			AC011465.1
16862101	2.10207	-1.07181	0.000137127	0.0422165	True	16862101	LGALS13	29124	ENSG00000105198	lectin, galactoside-binding, soluble, 13	19	40093164	40098116	1	19q13.2	45.06	protein_coding			LGALS13
16956605	2.09922	-1.06986	0.000141046	0.0422165	True	16956605	RNU7-108P		ENSG00000253062	RNA, U7 small nuclear 108 pseudogene	3	93817351	93817410	-1	3q11.1	40	snRNA			RNU7-108P
17053892	2.09714	-1.06842	0.000143976	0.0424459	True	17053892	INSIG1	3638	ENSG00000186480	insulin induced gene 1	7	155089486	155101945	1	7q36.2	44.41	protein_coding			INSIG1
17025498	2.09286	-1.06548	0.000150193	0.0431679	True	17025498														17025498
16997816	2.09254	-1.06526	0.00015067	0.0431679	True	16997816	EDIL3	10085	ENSG00000164176	EGF-like repeats and discoidin I-like domains 3	5	83236373	83680611	-1	5q14.3	35.46	protein_coding			EDIL3
17097308	2.07865	-1.05564	0.000172808	0.0481543	True	17097308	PTBP3	9991	ENSG00000119314	polypyrimidine tract binding protein 3	9	114980715	115095947	-1	9q32	37.7	protein_coding			PTBP3
16735976	2.07388	-1.05233	0.000181116	0.0493827	True	16735976	Y_RNA		ENSG00000200685	Y RNA	11	13708097	13708205	-1	11p15.2	38.53	misc_RNA			Y_RNA
16865028	2.07335	-1.05196	0.000182072	0.0493827	True	16865028	MIR520F	574464	ENSG00000207555	microRNA 520f	19	54185413	54185499	1	19q13.42	48.28	miRNA	hsa-mir-520f	MI0003146	MIR520F
16980148	2.0691	-1.04901	0.00018985	0.050155	False	16980148	RP11-362F19.1	100507639	ENSG00000248810		4	142240604	142253772	-1	4q31.21	37.68	lincRNA			RP11-362F19.1
16715710	2.05895	-1.04191	0.000209807	0.0512765	False	16715710	AP3M1	26985	ENSG00000185009	adaptor-related protein complex 3, mu 1 subunit	10	75881524	75910821	-1	10q22.2	41.18	protein_coding			AP3M1
17009853	2.05205	-1.03707	0.000224538	0.0529677	False	17009853	BAG2	9532	ENSG00000112208	BCL2-associated athanogene 2	6	57037124	57054631	1	6p11.2	38.77	protein_coding			BAG2
16713187	2.04586	-1.03271	0.000238623	0.0541662	False	16713187	NRP1	8829	ENSG00000099250	neuropilin 1	10	33466420	33625190	-1	10p11.22	41.34	protein_coding			NRP1
16818543	2.0281	-1.02013	0.000284052	0.0619514	False	16818543	AC007353.1		ENSG00000221532		16	34510863	34510964	1	16p11.2	43.14	miRNA			AC007353.1
16752963	2.02447	-1.01755	0.000294329	0.062644	False	16752963	RNU6-594P		ENSG00000252865	RNA, U6 small nuclear 594, pseudogene	12	57904847	57904918	1	12q13.3	37.5	snRNA			RNU6-594P
16798073	2.02402	-1.01723	0.000295636	0.062644	False	16798073	SNHG14	101930404	ENSG00000224078	small nucleolar RNA host gene 14 (non-protein coding)	15	25223730	25664609	1	15q11.2	42.05	processed_transcript			SNHG14
16970803	2.0194	-1.01393	0.000309335	0.0639545	False	16970803														16970803
16906000	2.01794	-1.01288	0.000313797	0.0639545	False	16906000	SESTD1	91404	ENSG00000187231	SEC14 and spectrin domains 1	2	179966419	180129517	-1	2q31.2	36.9	protein_coding			SESTD1
17076135	2.01249	-1.00898	0.000330965	0.0661866	False	17076135	RNU6-663P		ENSG00000212407	RNA, U6 small nuclear 663, pseudogene	8	32769011	32769116	-1	8p12	31.13	snRNA			RNU6-663P
16962752	2.01144	-1.00823	0.000334395	0.0661866	False	16962752	RNU1-20P		ENSG00000200184	RNA, U1 small nuclear 20, pseudogene	3	192447344	192447505	-1	3q29	46.3	snRNA			RNU1-20P
17016205	2.00954	-1.00686	0.00034067	0.0666338	False	17016205	C6orf62	81688	ENSG00000112308	chromosome 6 open reading frame 62	6	24705089	24721064	-1	6p22.3	40.31	protein_coding			C6orf62
16721249	2.00096	-1.00069	0.000370474	0.0717731	False	16721249	TRIM6	117854	ENSG00000121236	tripartite motif containing 6	11	5617339	5634188	1	11p15.4	44.09	protein_coding			TRIM6
16726880	1.99691	-0.997767	0.000385423	0.0732736	False	16726880	NEAT1	693197	ENSG00000245532	nuclear paraspeckle assembly transcript 1 (non-protein coding)	11	65190245	65213011	1	11q13.1	44.06	lincRNA	hsa-mir-612	MI0003625	NEAT1
16712451	1.99145	-0.993823	0.000406483	0.0765619	False	16712451	RNU6-306P		ENSG00000207347	RNA, U6 small nuclear 306, pseudogene	10	21853400	21853506	-1	10p12.31	35.51	snRNA			RNU6-306P
16870782	1.9879	-0.991248	0.000420809	0.0767695	False	16870782	ZNF737	100129842	ENSG00000237440	zinc finger protein 737	19	20718631	20748615	-1	19p12	39.46	protein_coding			ZNF737
17022996	1.98669	-0.990368	0.000425808	0.0767695	False	17022996	ROS1	6098	ENSG00000047936	c-ros oncogene 1 , receptor tyrosine kinase	6	117609463	117747018	-1	6q22.1	37.24	protein_coding			ROS1
17024285	1.98654	-0.990255	0.000426455	0.0767695	False	17024285	CITED2	10370	ENSG00000164442	Cbp/p300-interacting transactivator, with Glu/Asp-rich carboxy-terminal domain, 2	6	139693393	139695757	-1	6q24.1	53.07	protein_coding			CITED2
17002128	1.98266	-0.987439	0.000442864	0.0776615	False	17002128	HAVCR1	26762	ENSG00000113249	hepatitis A virus cellular receptor 1	5	156456424	156486130	-1	5q33.3	42.99	protein_coding			HAVCR1
16889636	1.98046	-0.985838	0.000452452	0.0779981	False	16889636	BMPR2	659	ENSG00000204217	bone morphogenetic protein receptor, type II (serine/threonine kinase)	2	203241659	203432474	1	2q33.1	41.04	protein_coding			BMPR2
16713729	1.97486	-0.981748	0.000477836	0.0810012	False	16713729	SYT15	83849	ENSG00000204176	synaptotagmin XV	10	46955444	46971400	-1	10q11.22	52.37	protein_coding			SYT15
16796148	1.97283	-0.980265	0.000487367	0.0819341	False	16796148	Y_RNA		ENSG00000202306	Y RNA	14	93863485	93863580	-1	14q32.12	39.58	misc_RNA			Y_RNA
16987631	1.96443	-0.974107	0.000528855	0.086663	False	16987631	CTD-2151A2.1		ENSG00000249515		5	98885136	98913661	1	5q21.1	35.62	lincRNA			CTD-2151A2.1
16920156	1.96371	-0.973583	0.000532537	0.086663	False	16920156	PTGIS	5740	ENSG00000124212	prostaglandin I2 (prostacyclin) synthase	20	48120411	48184683	-1	20q13.13	46.17	protein_coding			PTGIS
17016419	1.96184	-0.972207	0.000542306	0.0868629	False	17016419	RNU6-502P		ENSG00000199289	RNA, U6 small nuclear 502, pseudogene	6	26519579	26519686	-1	6p22.2	44.44	snRNA			RNU6-502P
16979779	1.9597	-0.970635	0.000553677	0.0879914	False	16979779	RP11-745L13.2		ENSG00000251555		4	132851186	132897107	-1	4q28.3	34.23	lincRNA			RP11-745L13.2
16996345	1.95756	-0.969054	0.000565336	0.0890235	False	16996345	RNA5SP185		ENSG00000212265	RNA, 5S ribosomal pseudogene 185	5	55556160	55556273	-1	5q11.2	53.51	rRNA			RNA5SP185
16813610	1.9569	-0.968573	0.000568924	0.0890235	False	16813610	RP11-315L6.1		ENSG00000259403		15	97815407	97862518	-1	15q26.2	35.78	lincRNA			RP11-315L6.1
16957636	1.95359	-0.966131	0.000587496	0.0912278	False	16957636														16957636
16835158	1.95262	-0.965412	0.000593071	0.0913958	False	16835158	ITGB3	3690	ENSG00000259207	integrin, beta 3 (platelet glycoprotein IIIa, antigen CD61)	17	45331212	45421658	1	17q21.32	43.83	protein_coding			ITGB3
17022139	1.95071	-0.964001	0.000604147	0.0917131	False	17022139	BVES	11149	ENSG00000112276	blood vessel epicardial substance	6	105544697	105585049	-1	6q21	40.62	protein_coding			BVES
16854540	1.94925	-0.962919	0.000612771	0.0923333	False	16854540	B4GALT6	9331	ENSG00000118276	UDP-Gal:betaGlcNAc beta 1,4- galactosyltransferase, polypeptide 6	18	29202210	29265799	-1	18q12.1	39.13	protein_coding			B4GALT6
17113980	1.94517	-0.959895	0.0006375	0.0953531	False	17113980	SMARCA1	6594	ENSG00000102038	SWI/SNF related, matrix associated, actin dependent regulator of chromatin, subfamily a, member 1	X	128580480	128657477	-1	Xq25	36.87	protein_coding			SMARCA1
16995890	1.94152	-0.957186	0.000660427	0.0980613	False	16995890	HMGCS1	3157	ENSG00000112972	3-hydroxy-3-methylglutaryl-CoA synthase 1 (soluble)	5	43289497	43313614	-1	5p12	38.81	protein_coding			HMGCS1
17024744	1.93965	-0.955793	0.000672519	0.0991332	False	17024744	snoU13		ENSG00000238939	Small nucleolar RNA U13	6	151668162	151668247	-1	6q25.1	43.02	snoRNA			snoU13
16797504	1.93186	-0.949992	0.000725106	0.105358	False	16797504	IGHV4-28	642131	ENSG00000211952	immunoglobulin heavy variable 4-28	14	106780513	106781017	-1	14q32.33	56.04	IG_V_gene			IGHV4-28
16965523	1.92916	-0.947972	0.000744293	0.105939	False	16965523	PI4K2B	285540	ENSG00000038210	phosphatidylinositol 4-kinase type 2 beta	4	25162263	25280714	1	4p15.2	41.17	protein_coding			PI4K2B
16875871	1.92842	-0.947417	0.000749643	0.105939	False	16875871	Y_RNA		ENSG00000200646	Y RNA	19	56827893	56828005	-1	19q13.43	45.13	misc_RNA			Y_RNA
17065860	1.9284	-0.947403	0.000749779	0.105939	False	17065860														17065860
16705551	1.92838	-0.947387	0.000749936	0.105939	False	16705551	HKDC1	80201	ENSG00000156510	hexokinase domain containing 1	10	70980059	71027315	1	10q22.1	47.96	protein_coding			HKDC1
16977151	1.92586	-0.945501	0.000768409	0.1078	False	16977151	RNU6-145P		ENSG00000207307	RNA, U6 small nuclear 145, pseudogene	4	77453375	77453480	-1	4q21.1	43.4	snRNA			RNU6-145P
16712701	1.92054	-0.941512	0.000808881	0.111934	False	16712701	RNU6-490P		ENSG00000199855	RNA, U6 small nuclear 490, pseudogene	10	27377250	27377356	-1	10p12.1	39.25	snRNA			RNU6-490P
17010354	1.91697	-0.938829	0.000837201	0.113536	False	17010354	CD109	135228	ENSG00000156535	CD109 molecule	6	74405508	74538040	1	6q13	38.58	protein_coding			CD109
16670920	1.91277	-0.935663	0.000871795	0.116506	False	16670920	SNX27	81609	ENSG00000143376	sorting nexin family member 27	1	151584541	151671567	1	1q21.3	40.41	protein_coding			SNX27
16991184	1.91216	-0.935205	0.000876913	0.116506	False	16991184	IRGM	345611	ENSG00000237693	immunity-related GTPase family, M	5	150226085	150280298	1	5q33.1	37.49	protein_coding			IRGM
16801602	1.91009	-0.93364	0.000894604	0.116654	False	16801602	Y_RNA		ENSG00000200252	Y RNA	15	59701104	59701214	1	15q22.2	39.64	misc_RNA			Y_RNA
16876726	1.90709	-0.93137	0.000920845	0.119311	False	16876726	RNU6-649P		ENSG00000207192	RNA, U6 small nuclear 649, pseudogene	2	4992867	4992973	1	2p25.2	41.12	snRNA			RNU6-649P
16668997	1.90459	-0.929483	0.000943195	0.121433	False	16668997	HIPK1	204851	ENSG00000163349	homeodomain interacting protein kinase 1	1	114471814	114520426	1	1p13.2	39.82	protein_coding			HIPK1
16997858	1.89908	-0.925303	0.00099451	0.124648	False	16997858	RNU6-71P	100873774	ENSG00000207203	RNA, U6 small nuclear 71, pseudogene	13	36841305	36841411	1	13q13.3	32.71	snRNA			RNU6-71P
16889526	1.8989	-0.925165	0.000996252	0.124648	False	16889526	Y_RNA		ENSG00000202008	Y RNA	2	202288236	202288327	1	2q33.1	36.96	misc_RNA			Y_RNA
16705507	1.89845	-0.924824	0.00100056	0.124648	False	16705507	SRGN	5552	ENSG00000122862	serglycin	10	70847862	70864567	1	10q22.1	42.48	protein_coding			SRGN
16842510	1.89814	-0.924585	0.00100359	0.124648	False	16842510	AC138761.1		ENSG00000222770		17	21821899	21821986	-1	17p11.2	31.82	miRNA			AC138761.1
17110283	1.898	-0.924479	0.00100493	0.124648	False	17110283	RNU6-630P		ENSG00000212560	RNA, U6 small nuclear 630, pseudogene	X	41998678	41998783	-1	Xp11.4	37.74	snRNA			RNU6-630P
16718670	1.88894	-0.91758	0.00109619	0.133029	False	16718670	GFRA1	2674	ENSG00000151892	GDNF family receptor alpha 1	10	117816444	118032979	-1	10q25.3	44	protein_coding			GFRA1
16898443	1.88812	-0.916954	0.00110484	0.133029	False	16898443	AC118345.2		ENSG00000222591		2	66466632	66466786	-1	2p14	48.39	miRNA			AC118345.2
16991490	1.88803	-0.91688	0.00110587	0.133029	False	16991490	RNU6-556P		ENSG00000199468	RNA, U6 small nuclear 556, pseudogene	5	156241141	156241245	1	5q33.3	40	snRNA			RNU6-556P
16993283	1.88354	-0.913448	0.00115446	0.137333	False	16993283														16993283
17110404	1.88221	-0.91243	0.00116925	0.138284	False	17110404	SLC9A7	84679	ENSG00000065923	solute carrier family 9, subfamily A (NHE7, cation proton antiporter 7), member 7	X	46464753	46618490	-1	Xp11.23	41.02	protein_coding			SLC9A7
17113340	1.87962	-0.91044	0.00119866	0.140133	False	17113340	GNG5P2		ENSG00000133136	guanine nucleotide binding protein (G protein), gamma 5 pseudogene 2	X	109589700	109590201	-1	Xq23	45.82	protein_coding			GNG5P2
16692197	1.87847	-0.909558	0.00121191	0.140873	False	16692197	PDZK1P1	728939	ENSG00000215860	PDZ domain containing 1 pseudogene 1	1	145924388	145942619	-1	1q21.1	42.5	pseudogene			PDZK1P1
17106803	1.87621	-0.907819	0.00123845	0.14233	False	17106803	snoU13		ENSG00000238626	Small nucleolar RNA U13	X	124062368	124062466	1	Xq25	38.38	snoRNA			snoU13
16998981	1.87501	-0.906896	0.00125275	0.143166	False	16998981	PGGT1B	5229	ENSG00000164219	protein geranylgeranyltransferase type I, beta subunit	5	114546527	114598569	-1	5q22.3	35.7	protein_coding			PGGT1B
16966855	1.87354	-0.905768	0.00127043	0.144374	False	16966855	KIT	3815	ENSG00000157404	v-kit Hardy-Zuckerman 4 feline sarcoma viral oncogene homolog	4	55524085	55606881	1	4q12	40.87	protein_coding			KIT
16836402	1.86735	-0.900995	0.00134784	0.150647	False	16836402	RN7SKP94		ENSG00000222976	RNA, 7SK small nuclear pseudogene 94	17	55866810	55867093	1	17q22	54.58	misc_RNA			RN7SKP94
16906308	1.86676	-0.900536	0.00135551	0.150676	False	16906308	TFPI	7035	ENSG00000003436	tissue factor pathway inhibitor (lipoprotein-associated coagulation inhibitor)	2	188328957	188430487	-1	2q32.1	36.6	protein_coding			TFPI
16755900	1.86452	-0.898807	0.00138474	0.152262	False	16755900	Y_RNA		ENSG00000199933	Y RNA	12	102113586	102113696	1	12q23.2	45.05	misc_RNA			Y_RNA
16683377	1.86202	-0.896866	0.00141827	0.153535	False	16683377	ID3	3399	ENSG00000117318	inhibitor of DNA binding 3, dominant negative helix-loop-helix protein	1	23884409	23886285	-1	1p36.12	57.27	protein_coding			ID3
16919547	1.86188	-0.896758	0.00142015	0.153535	False	16919547	SLPI	6590	ENSG00000124107	secretory leukocyte peptidase inhibitor	20	43880880	43883205	-1	20q13.12	51.29	protein_coding			SLPI
16669796	1.85322	-0.890038	0.00154225	0.162552	False	16669796	TXNIP	10628	ENSG00000117289	thioredoxin interacting protein	1	145438469	145442635	1	1q21.1	42.5	protein_coding			TXNIP
16950987	1.8526	-0.889551	0.00155145	0.162678	False	16950987	AC093611.1		ENSG00000238827		3	13779558	13779629	-1	3p25.1	47.22	miRNA			AC093611.1
16695388	1.84844	-0.88631	0.00161407	0.168376	False	16695388	Y_RNA		ENSG00000202078	Y RNA	1	160295894	160296006	-1	1q23.2	40.71	misc_RNA			Y_RNA
16719285	1.84725	-0.88538	0.00163247	0.169116	False	16719285	Y_RNA		ENSG00000207494	Y RNA	10	126503527	126503631	-1	10q26.13	40.95	misc_RNA			Y_RNA
17010929	1.84691	-0.885112	0.00163779	0.169116	False	17010929	PNRC1	10957	ENSG00000146278	proline-rich nuclear receptor coactivator 1	6	89790470	89794879	1	6q15	48.53	protein_coding			PNRC1
16704094	1.84439	-0.883146	0.00167743	0.171469	False	16704094	ACTR3BP5	399746	ENSG00000227264	ACTR3B pseudogene 5	10	38989555	38991356	1	10p11.1	42.23	pseudogene			ACTR3BP5
16887993	1.83647	-0.876936	0.00180849	0.183361	False	16887993	MTX2	10651	ENSG00000128654	metaxin 2	2	177134123	177202753	1	2q31.1	35.02	protein_coding			MTX2
16677738	1.83609	-0.876634	0.00181509	0.183361	False	16677738	RP11-400N13.2		ENSG00000228437		1	222139683	222158306	1	1q41	43.46	lincRNA			RP11-400N13.2
17005211	1.83576	-0.876374	0.00182081	0.183361	False	17005211	MIR548A1	693125	ENSG00000207775	microRNA 548a-1	6	18572015	18572111	1	6p22.3	36.08	miRNA	hsa-mir-548a-1	MI0003593	MIR548A1
16900048	1.83401	-0.875003	0.00185116	0.184589	False	16900048	RNU6-1168P		ENSG00000212133	RNA, U6 small nuclear 1168, pseudogene	2	88683013	88683116	-1	2p11.2	38.46	snRNA			RNU6-1168P
17071625	1.83217	-0.873552	0.00188381	0.1869	False	17071625	FZD6	8323	ENSG00000164930	frizzled family receptor 6	8	104310661	104345094	1	8q22.3	37.65	protein_coding			FZD6
16732569	1.83097	-0.872607	0.00190535	0.1869	False	16732569	SC5D	6309	ENSG00000109929	sterol-C5-desaturase	11	121163162	121179403	1	11q23.3	38.78	protein_coding			SC5D
16684212	1.82965	-0.871567	0.00192933	0.1869	False	16684212	Y_RNA		ENSG00000199756	Y RNA	1	29208238	29208347	-1	1p35.3	37.27	misc_RNA			Y_RNA
16974248	1.82964	-0.871563	0.00192942	0.1869	False	16974248														16974248
16782132	1.8282	-0.870427	0.00195591	0.1869	False	16782132	ABHD4	63874	ENSG00000100439	abhydrolase domain containing 4	14	23067146	23081265	1	14q11.2	48.41	protein_coding			ABHD4
16944294	1.82814	-0.870379	0.00195704	0.1869	False	16944294														16944294
16709732	1.82779	-0.8701	0.00196359	0.1869	False	16709732	AL359836.1		ENSG00000222197		10	119117867	119117967	1	10q26.11	40.59	miRNA			AL359836.1
16966706	1.8269	-0.869398	0.0019802	0.187355	False	16966706	snoU13		ENSG00000239068	Small nucleolar RNA U13	4	53376179	53376282	1	4q12	42.31	snoRNA			snoU13
16797531	1.8248	-0.86774	0.00201993	0.190087	False	16797531	IGHV4-39		ENSG00000211959	immunoglobulin heavy variable 4-39	14	106877619	106878126	-1	14q32.33	54.53	IG_V_gene			IGHV4-39
16973940	1.82439	-0.867416	0.00202777	0.190087	False	16973940	Y_RNA		ENSG00000252266	Y RNA	4	5428612	5428711	-1	4p16.2	35	misc_RNA			Y_RNA
16980345	1.82326	-0.86652	0.00204961	0.191253	False	16980345	Y_RNA		ENSG00000238713	Y RNA	4	146070689	146070801	-1	4q31.21	43.36	misc_RNA			Y_RNA
16862911	1.82271	-0.866084	0.00206034	0.191376	False	16862911	ZNF223	7766	ENSG00000267022	Zinc finger protein 223	19	44529506	44591471	1	19q13.31	41.65	protein_coding			ZNF223
16766822	1.82043	-0.864276	0.00210528	0.193781	False	16766822	LRIG3	121227	ENSG00000139263	leucine-rich repeats and immunoglobulin-like domains 3	12	59265931	59314303	-1	12q14.1	39.12	protein_coding			LRIG3
16935026	1.81859	-0.862823	0.00214206	0.196278	False	16935026	RP1-5O6.4		ENSG00000229955		22	38783923	38784862	-1	22q13.1	36.7	sense_intronic			RP1-5O6.4
16785048	1.81777	-0.862172	0.00215874	0.19692	False	16785048	RP11-47I22.3		ENSG00000232774	Uncharacterized protein	14	62037258	62125414	1	14q23.1	40.77	protein_coding			RP11-47I22.3
16852272	1.8169	-0.861477	0.00217667	0.197307	False	16852272	RNU7-191P		ENSG00000253033	RNA, U7 small nuclear 191 pseudogene	18	45918962	45919021	1	18q21.1	40	snRNA			RNU7-191P
17092953	1.81313	-0.858479	0.00225556	0.20124	False	17092953	SNORA31		ENSG00000252580	Small nucleolar RNA SNORA31	9	26796171	26796302	-1	9p21.2	43.18	snoRNA			SNORA31
17020846	1.81265	-0.858096	0.00226582	0.201272	False	17020846	COL12A1	1303	ENSG00000111799	collagen, type XII, alpha 1	6	75794042	75915767	-1	6q14.1	36.87	protein_coding			COL12A1
16692572	1.80866	-0.854921	0.0023526	0.207224	False	16692572	RP11-403I13.9		ENSG00000233430		1	149305910	149313076	-1	1q21.2	45.88	lincRNA			RP11-403I13.9
16833327	1.80442	-0.851538	0.00244842	0.21468	False	16833327	SLFN5	162394	ENSG00000166750	schlafen family member 5	17	33570055	33600674	1	17q12	41.62	protein_coding			SLFN5
16879048	1.80379	-0.851032	0.00246302	0.21478	False	16879048	AC073218.2		ENSG00000228262		2	34902646	34963298	1	2p22.3	38.2	lincRNA			AC073218.2
17108234	1.80143	-0.84914	0.00251845	0.21679	False	17108234	OPN1LW	5956	ENSG00000102076	opsin 1 (cone pigments), long-wave-sensitive	X	153409698	153424507	1	Xq28	52.6	protein_coding			OPN1LW
17118287	1.80112	-0.848893	0.00252577	0.21679	False	17118287														17118287
16706704	1.79801	-0.846397	0.00260082	0.221364	False	16706704	AL096864.1		ENSG00000221378		10	83810018	83810104	1	10q23.1	34.48	miRNA			AL096864.1
16704114	1.79674	-0.84538	0.00263199	0.221968	False	16704114	RNU6-1170P		ENSG00000251783	RNA, U6 small nuclear 1170, pseudogene	10	43100606	43100711	1	10q11.21	37.74	snRNA			RNU6-1170P
16679764	1.796	-0.84479	0.00265023	0.221968	False	16679764	OR2L8	391190	ENSG00000196936	olfactory receptor, family 2, subfamily L, member 8 (gene/pseudogene)	1	248112160	248113098	1	1q44	44.94	protein_coding			OR2L8
17048563	1.79575	-0.844588	0.0026565	0.221968	False	17048563	PEG10	23089	ENSG00000242265	paternally expressed 10	7	94285637	94299007	1	7q21.3	43.22	protein_coding			PEG10
16782385	1.79479	-0.843813	0.00268067	0.222572	False	16782385	DHRS2	10202	ENSG00000100867	dehydrogenase/reductase (SDR family) member 2	14	24099324	24114848	1	14q11.2	49.5	protein_coding			DHRS2
17022916	1.79118	-0.840911	0.00277304	0.228216	False	17022916	FRK	2444	ENSG00000111816	fyn-related kinase	6	116252312	116381921	-1	6q22.1	36.88	protein_coding			FRK
16844558	1.79083	-0.840624	0.0027823	0.228216	False	16844558	KRTAP1-5	83895	ENSG00000221852	keratin associated protein 1-5	17	39182278	39183454	-1	17q21.2	48.94	protein_coding			KRTAP1-5
17001365	1.78835	-0.83863	0.00284763	0.231234	False	17001365	CTC-327F10.5		ENSG00000248362		5	147265649	147266441	-1	5q32	26.48	antisense			CTC-327F10.5
16777794	1.78581	-0.836582	0.0029162	0.231234	False	16777794	UBL3	5412	ENSG00000122042	ubiquitin-like 3	13	30338508	30424821	-1	13q12.3	36.43	protein_coding			UBL3
16778433	1.78559	-0.836403	0.00292225	0.231234	False	16778433	ELF1	1997	ENSG00000120690	E74-like factor 1 (ets domain transcription factor)	13	41506056	41635576	-1	13q14.11	38.8	protein_coding			ELF1
16927581	1.78515	-0.836045	0.0029344	0.231234	False	16927581	RIMBP3B	440804	ENSG00000196934	RIMS binding protein 3B	22	21737663	21743446	1	22q11.21	63.31	protein_coding			RIMBP3B
16795696	1.78504	-0.835954	0.0029375	0.231234	False	16795696	Y_RNA		ENSG00000252655	Y RNA	14	90117137	90117247	-1	14q32.11	41.44	misc_RNA			Y_RNA
16964530	1.78495	-0.835886	0.00293981	0.231234	False	16964530	AC116562.1		ENSG00000221301		4	4086061	4086208	1	4p16.3	41.22	miRNA			AC116562.1
16998850	1.78451	-0.835525	0.00295214	0.231234	False	16998850	EPB41L4A	64097	ENSG00000129595	erythrocyte membrane protein band 4.1 like 4A	5	111478138	111755013	-1	5q22.2	39.29	protein_coding			EPB41L4A
16698122	1.78359	-0.834784	0.00297759	0.231234	False	16698122	ADIPOR1	51094	ENSG00000159346	adiponectin receptor 1	1	202909951	202927700	-1	1q32.1	44.28	protein_coding			ADIPOR1
17117474	1.78328	-0.834534	0.00298623	0.231234	False	17117474	RPL23AP82	284942	ENSG00000184319	ribosomal protein L23a pseudogene 82	22	51195376	51239737	1	22q13.33	44.54	pseudogene			RPL23AP82
16797591	1.78314	-0.83442	0.00299016	0.231234	False	16797591	IGHV1-69		ENSG00000211973	immunoglobulin heavy variable 1-69	14	107169931	107170428	-1	14q32.33	55.42	IG_V_gene			IGHV1-69
17096188	1.78276	-0.834109	0.00300097	0.231234	False	17096188	SLC35D2	11046	ENSG00000130958	solute carrier family 35 (UDP-GlcNAc/UDP-glucose transporter), member D2	9	99082988	99145992	-1	9q22.32	43.92	protein_coding			SLC35D2
17056785	1.78225	-0.833701	0.00301515	0.231361	False	17056785	MIR1200	100302113	ENSG00000221325	microRNA 1200	7	36958962	36959037	-1	7p14.2	48.68	miRNA	hsa-mir-1200	MI0006332	MIR1200
17084349	1.78102	-0.832706	0.00305005	0.231361	False	17084349														17084349
16933413	1.78102	-0.832706	0.00305006	0.231361	False	16933413	RP5-1172A22.1		ENSG00000233521		22	27617310	27620688	-1	22q12.1	45.37	lincRNA			RP5-1172A22.1
16738615	1.78069	-0.832439	0.00305949	0.231361	False	16738615	OR5B2	390190	ENSG00000172365	olfactory receptor, family 5, subfamily B, member 2	11	58189738	58190786	-1	11q12.1	44.52	protein_coding			OR5B2
16970665	1.77658	-0.829105	0.00317943	0.233875	False	16970665														16970665
16818571	1.77641	-0.828961	0.0031847	0.233875	False	16818571	5S_rRNA	400533	ENSG00000261122	5S ribosomal RNA	16	34977639	34990886	1	16p11.1	56.91	lincRNA			5S_rRNA
16852568	1.77547	-0.828198	0.00321278	0.234578	False	16852568	RNU6-742P		ENSG00000202159	RNA, U6 small nuclear 742, pseudogene	18	55422626	55422732	1	18q21.31	38.32	snRNA			RNU6-742P
16692080	1.77429	-0.827243	0.00324824	0.235985	False	16692080	RP11-458D21.1	101928979	ENSG00000233396		1	145373054	145382434	-1	1q21.1	44.78	lincRNA			RP11-458D21.1
16970937	1.77386	-0.826889	0.0032615	0.236105	False	16970937	ELMOD2	255520	ENSG00000179387	ELMO/CED-12 domain containing 2	4	141445312	141474924	1	4q31.1	34.81	protein_coding			ELMOD2
16698625	1.77275	-0.825989	0.00329537	0.236571	False	16698625														16698625
16675731	1.77213	-0.825486	0.00331446	0.236571	False	16675731	IGFN1	91156	ENSG00000163395	immunoglobulin-like and fibronectin type III domain containing 1	1	201159953	201198080	1	1q32.1	52.47	protein_coding			IGFN1
16894335	1.76931	-0.823186	0.00340295	0.241194	False	16894335	ADAM17	6868	ENSG00000151694	ADAM metallopeptidase domain 17	2	9628615	9695921	-1	2p25.1	41	protein_coding			ADAM17
16875140	1.76843	-0.822471	0.00343092	0.242333	False	16875140	ZNF702P	79986	ENSG00000242779	zinc finger protein 702, pseudogene	19	53471504	53541151	-1	19q13.41	45.63	pseudogene			ZNF702P
16877611	1.76665	-0.821018	0.00348836	0.243963	False	16877611	RN7SKP27		ENSG00000222616	RNA, 7SK small nuclear pseudogene 27	2	23084424	23084756	1	2p24.1	43.54	misc_RNA			RN7SKP27
17046433	1.76642	-0.820825	0.00349606	0.243963	False	17046433	ZNF736	728927	ENSG00000234444	zinc finger protein 736	7	63767837	63815238	1	7q11.21	38.55	protein_coding			ZNF736
16908037	1.76593	-0.820425	0.00351207	0.243963	False	16908037	FN1	2335	ENSG00000115414	fibronectin 1	2	216225163	216300895	-1	2q35	39.44	protein_coding			FN1
17012165	1.76344	-0.818389	0.00359453	0.247027	False	17012165	HSF2	3298	ENSG00000025156	heat shock transcription factor 2	6	122720691	122754264	1	6q22.31	35.55	protein_coding			HSF2
16805785	1.76263	-0.817728	0.00362169	0.247677	False	16805785	snoU13		ENSG00000238502	Small nucleolar RNA U13	15	102223718	102223819	1	15q26.3	46.08	snoRNA			snoU13
17047504	1.76243	-0.817567	0.00362834	0.247677	False	17047504	HSPB1	3315	ENSG00000106211	heat shock 27kDa protein 1	7	75931861	75933612	1	7q11.23	63.41	protein_coding			HSPB1
16796932	1.75542	-0.811813	0.00387308	0.262722	False	16796932	RP11-661D19.3		ENSG00000259508		14	103236377	103241128	-1	14q32.32	53.11	lincRNA			RP11-661D19.3
16972245	1.75537	-0.811779	0.00387458	0.262722	False	16972245	snoU13		ENSG00000238744	Small nucleolar RNA U13	4	169231843	169231946	1	4q32.3	38.46	snoRNA			snoU13
16917434	1.75452	-0.811076	0.00390551	0.26394	False	16917434	AL118509.1		ENSG00000221448		20	16390942	16391036	-1	20p12.1	34.74	miRNA			AL118509.1
16765476	1.75318	-0.809972	0.00395451	0.265488	False	16765476	RP11-834C11.7	101928930	ENSG00000250654		12	54470622	54475687	-1	12q13.13	49.68	pseudogene			RP11-834C11.7
17020698	1.75282	-0.809675	0.0039678	0.265503	False	17020698	U3		ENSG00000221345	Small nucleolar RNA U3	6	71836597	71836808	-1	6q13	45.28	snoRNA			U3
16798553	1.75187	-0.808898	0.00400272	0.266962	False	16798553	MIR4509-1	100616382	ENSG00000263930	microRNA 4509-1	15	22675148	22675241	-1	15q11.2	31.91	miRNA	hsa-mir-4509-3	MI0016875	MIR4509-1
17117443	1.75069	-0.807926	0.00404681	0.26902	False	17117443														17117443
17012721	1.7489	-0.806445	0.00411486	0.271091	False	17012721	EYA4	2070	ENSG00000112319	eyes absent homolog 4 (Drosophila)	6	133561736	133853258	1	6q23.2	36.95	protein_coding			EYA4
17094042	1.74604	-0.804088	0.00422528	0.276369	False	17094042	RP11-613M10.9		ENSG00000255872		9	37588410	38068684	-1	9p13.2	45.34	protein_coding			RP11-613M10.9
16796547	1.74531	-0.80348	0.00425421	0.277097	False	16796547	RP11-76E12.1	100129345	ENSG00000197176		14	98098984	98152995	-1	14q32.2	42.39	lincRNA			RP11-76E12.1
16669944	1.74469	-0.802968	0.00427868	0.277097	False	16669944	PDZK1	5174	ENSG00000174827	PDZ domain containing 1	1	145726918	145764074	1	1q21.1	44.63	protein_coding			PDZK1
16797968	1.74431	-0.802655	0.00429369	0.277097	False	16797968														16797968
16864893	1.74418	-0.802549	0.00429881	0.277097	False	16864893	ZNF701	55762	ENSG00000167562	zinc finger protein 701	19	53059075	53090427	1	19q13.41	45.43	protein_coding			ZNF701
17112269	1.74388	-0.8023	0.00431083	0.277097	False	17112269	ATRX	546	ENSG00000085224	alpha thalassemia/mental retardation syndrome X-linked	X	76760356	77041702	-1	Xq21.1	37.72	protein_coding			ATRX
16709361	1.74365	-0.802112	0.00431992	0.277097	False	16709361	RNU7-165P		ENSG00000238380	RNA, U7 small nuclear 165 pseudogene	10	115113184	115113243	1	10q25.3	35	snRNA			RNU7-165P
16969555	1.74173	-0.800518	0.00439766	0.28043	False	16969555														16969555
16774112	1.74075	-0.799713	0.00443739	0.281201	False	16774112	UFM1	51569	ENSG00000120686	ubiquitin-fold modifier 1	13	38923986	38937140	1	13q13.3	33.81	protein_coding			UFM1
17079317	1.73975	-0.798882	0.00447874	0.282063	False	17079317	TP53INP1	94241	ENSG00000164938	tumor protein p53 inducible nuclear protein 1	8	95938200	95961639	-1	8q22.1	42.53	protein_coding			TP53INP1
17080786	1.73778	-0.797244	0.00456128	0.285494	False	17080786														17080786
17104176	1.73579	-0.795593	0.00464592	0.288132	False	17104176	UBQLN2	29978	ENSG00000188021	ubiquilin 2	X	56590026	56593443	1	Xp11.21	48.19	protein_coding			UBQLN2
16959701	1.73306	-0.793325	0.00476446	0.290539	False	16959701	PIK3CB	5291	ENSG00000051382	phosphatidylinositol-4,5-bisphosphate 3-kinase, catalytic subunit beta	3	138372860	138553780	-1	3q22.3	40.59	protein_coding			PIK3CB
16675656	1.73274	-0.793053	0.00477882	0.290539	False	16675656	RNU6-570P		ENSG00000252860	RNA, U6 small nuclear 570, pseudogene	1	200023189	200023293	1	1q32.1	39.05	snRNA			RNU6-570P
16775883	1.73267	-0.792997	0.00478179	0.290539	False	16775883	MBNL2	10150	ENSG00000139793	muscleblind-like splicing regulator 2	13	97873688	98046374	1	13q32.1	40.24	protein_coding			MBNL2
17103653	1.73251	-0.792862	0.00478896	0.290539	False	17103653	PPP1R3F	89801	ENSG00000049769	protein phosphatase 1, regulatory subunit 3F	X	49126306	49157929	1	Xp11.23	47.82	protein_coding			PPP1R3F
16701311	1.73208	-0.792502	0.00480814	0.290539	False	16701311	AC099757.1		ENSG00000238952		1	244752848	244752946	-1	1q44	40.4	miRNA			AC099757.1
16882714	1.73196	-0.792405	0.00481328	0.290539	False	16882714	IGKV5-2		ENSG00000211599	immunoglobulin kappa variable 5-2	2	89196748	89197300	1	2p11.2	42.86	IG_V_gene			IGKV5-2
[truncated: 9,898 more rows]
