# Supplementary material for: The role of the MAD2-TLR4-MyD88 axis in paclitaxel resistance in ovarian cancer
Source: PLoS One. 2020 Dec 28;15(12):e0243715. doi: 10.1371/journal.pone.0243715 (PMC7769460; doi:10.1371/journal.pone.0243715)
Supplement: S2 Data — (XLSX) [file pone.0243715.s002.xlsx]

## Sheet: Upregulated Genes FC 1.5
Ensemble ID	Description	Fold Change	P-Value
ENSG00000035664	death-associated protein kinase 2	2.13266	0.000143076
ENSG00000184831	apolipoprotein O	2.12953	0.000147395
ENSG00000100292	heme oxygenase (decycling) 1	2.05724	0.000292303
ENSG00000186529	cytochrome P450, family 4, subfamily F, polypeptide 3	2.01115	0.000451032
ENSG00000164008	chromosome 1 open reading frame 50	2.00634	0.000471877
ENSG00000169067	actin, beta-like 2	1.9692	0.000667925
ENSG00000227921		1.60626	0.0173327
ENSG00000187689	amelotin	1.951	0.0007913
ENSG00000149591	transgelin	1.90488	0.00121345
ENSG00000130305	NOP2/Sun domain family, member 5	1.89161	0.00137149
ENSG00000197557	tetratricopeptide repeat domain 30A	1.88805	0.0014171
ENSG00000155265	golgin A7 family, member B	1.8632	0.00178028
ENSG00000188056	triggering receptor expressed on myeloid cells-like 4	1.85581	0.00190488
ENSG00000172548	NIPA-like domain containing 4	1.84074	0.00218593
ENSG00000137673	matrix metallopeptidase 7 (matrilysin, uterine)	1.83869	0.00222716
ENSG00000164683	hes-related family bHLH transcription factor with YRPW motif 1	1.81652	0.0027245
ENSG00000266996	transcription elongation factor B polypeptide 3C-like 2	1.80617	0.00299227
ENSG00000112541	phosphodiesterase 10A	1.76421	0.00436476
ENSG00000161921	chemokine (C-X-C motif) ligand 16	1.75222	0.0048582
ENSG00000075043	potassium voltage-gated channel, KQT-like subfamily, member 2	1.74726	0.00507777
ENSG00000100031	gamma-glutamyltransferase 1	1.74691	0.00509377
ENSG00000143224	protoporphyrinogen oxidase	1.74473	0.00519367
ENSG00000180389	ATP synthase, H+ transporting, mitochondrial F1 complex, epsilon subunit pseudogene 2	1.74114	0.00536237
ENSG00000198601	olfactory receptor, family 2, subfamily M, member 2	1.70554	0.00734679
ENSG00000268714		1.72345	0.00627286
ENSG00000113504	solute carrier family 12 (potassium/chloride transporter), member 7	1.70549	0.00735009
ENSG00000186951	peroxisome proliferator-activated receptor alpha	1.7007	0.00766603
ENSG00000198848	carboxylesterase 1	1.69473	0.00807861
ENSG00000257017	haptoglobin	1.68778	0.00858485
ENSG00000196597	zinc finger protein 782	1.68417	0.00886014
ENSG00000116667	chromosome 1 open reading frame 21	1.68033	0.00916233
ENSG00000221963	apolipoprotein L, 6	1.67989	0.00919744
ENSG00000100271	tubulin tyrosine ligase-like family, member 1	1.67917	0.00925588
ENSG00000196507	transcription elongation factor A (SII)-like 3	1.67753	0.0093888
ENSG00000171199	proline rich, lacrimal 1	1.66919	0.0100953
ENSG00000167769	alkaline ceramidase 1	1.66836	0.0101686
ENSG00000181009	olfactory receptor, family 52, subfamily N, member 5	1.66243	0.0107056
ENSG00000149596	junctophilin 2	1.64615	0.0123236
ENSG00000050344	nuclear factor, erythroid 2-like 3	1.64293	0.0126695
ENSG00000144369	family with sequence similarity 171, member B	1.63917	0.0130857
ENSG00000139625	mitogen-activated protein kinase kinase kinase 12	1.63531	0.0135274
ENSG00000115461	insulin-like growth factor binding protein 5	1.6328	0.0138212
ENSG00000120594	plexin domain containing 2	1.63108	0.0140274
ENSG00000170412	G protein-coupled receptor, family C, group 5, member C	1.63042	0.0141066
ENSG00000206535	leukemia NUP98 fusion partner 1	1.63007	0.0141483
ENSG00000120563	lysozyme-like 1	1.62635	0.0146066
ENSG00000139219	collagen, type II, alpha 1	1.62565	0.0146938
ENSG00000166446	chromodomain protein, Y-like 2	1.61908	0.0155422
ENSG00000227500	secretory carrier membrane protein 4	1.61787	0.0157036
ENSG00000143632	actin, alpha 1, skeletal muscle	1.61771	0.0157247
ENSG00000110060	pseudouridylate synthase 3	1.61627	0.0159181
ENSG00000170214	adrenoceptor alpha 1B	1.61564	0.0160041
ENSG00000137745	matrix metallopeptidase 13 (collagenase 3)	1.6111	0.016634
ENSG00000100285	neurofilament, heavy polypeptide	1.60803	0.017074
ENSG00000090776	ephrin-B1	1.60792	0.0170899
ENSG00000171425	zinc finger protein 581	1.60113	0.0181025
ENSG00000227507	lymphotoxin beta (TNF superfamily, member 3)	1.5942	0.019194
ENSG00000119632	interferon, alpha-inducible protein 27-like 2	1.5929	0.019406
ENSG00000259224	solute carrier family 35, member G6	1.59076	0.0197587
ENSG00000117122	microfibrillar-associated protein 2	1.58767	0.0202792
ENSG00000185432	methyltransferase like 7A	1.58323	0.0210503
ENSG00000196428	TSC22 domain family, member 2	1.58153	0.0213534
ENSG00000052795	folliculin interacting protein 2	1.58062	0.0215175
ENSG00000056050	chromosome 4 open reading frame 27	1.5798	0.0216652
ENSG00000126870	WD repeat domain 60	1.57939	0.0217404
ENSG00000170445	histidyl-tRNA synthetase	1.57749	0.0220899
ENSG00000118503	tumor necrosis factor, alpha-induced protein 3	1.57601	0.0223638
ENSG00000167981	zinc finger protein 597	1.57344	0.0228495
ENSG00000244067	glutathione S-transferase alpha 2	1.5724	0.0230492
ENSG00000116985	bone morphogenetic protein 8b	1.5717	0.0231849
ENSG00000137460	FH2 domain containing 1	1.57015	0.0234869
ENSG00000166033	HtrA serine peptidase 1	1.56977	0.0235611
ENSG00000167106	family with sequence similarity 102, member A	1.56393	0.0247368
ENSG00000179862	Cbp/p300-interacting transactivator, with Glu/Asp-rich carboxy-terminal domain, 4	1.55833	0.0259148
ENSG00000186160	cytochrome P450, family 4, subfamily Z, polypeptide 1	1.55791	0.0260064
ENSG00000186470	butyrophilin, subfamily 3, member A2	1.557	0.0262039
ENSG00000111727	host cell factor C2	1.5565	0.0263116
ENSG00000172086	lysine-rich coiled-coil 1	1.55633	0.0263503
ENSG00000214239	Uncharacterized protein	1.55626	0.0263651
ENSG00000135925	wingless-type MMTV integration site family, member 10A	1.55606	0.0264079
ENSG00000102910	lon peptidase 2, peroxisomal	1.55587	0.0264504
ENSG00000117151	chitobiase, di-N-acetyl-	1.55438	0.0267792
ENSG00000021461	cytochrome P450, family 3, subfamily A, polypeptide 43	1.55353	0.0269675
ENSG00000167920	transmembrane protein 99	1.54976	0.0278217
ENSG00000091129	neuronal cell adhesion molecule	1.54514	0.0289029
ENSG00000197728	ribosomal protein S26	1.54456	0.0290422
ENSG00000153132	calmegin	1.54426	0.0291153
ENSG00000177599	zinc finger protein 491	1.54206	0.0296461
ENSG00000080031	protein tyrosine phosphatase, receptor type, H	1.54169	0.0297383
ENSG00000143207	ring finger and WD repeat domain 2, E3 ubiquitin protein ligase	1.54035	0.0300681
ENSG00000181218	histone cluster 3, H2a	1.53934	0.0303182
ENSG00000183347	guanylate binding protein family, member 6	1.53911	0.0303752
ENSG00000166311	sphingomyelin phosphodiesterase 1, acid lysosomal	1.53769	0.0307327
ENSG00000123384	low density lipoprotein receptor-related protein 1	1.53703	0.0308994
ENSG00000177628	glucosidase, beta, acid	1.53524	0.0313557
ENSG00000186967	keratin associated protein 19-4	1.53422	0.0316193
ENSG00000107796	actin, alpha 2, smooth muscle, aorta	1.52569	0.0339071
ENSG00000109680	TBC1 domain family, member 19	1.5241	0.0343475
ENSG00000166147	fibrillin 1	1.52059	0.0353459
ENSG00000100299	arylsulfatase A	1.52035	0.035415
ENSG00000065371	rhophilin associated tail protein 1	1.51973	0.0355946
ENSG00000139278	GLI pathogenesis-related 1	1.51971	0.0355991
ENSG00000184348	histone cluster 1, H2ak	1.51955	0.0356451
ENSG00000113083	lysyl oxidase	1.5192	0.0357487
ENSG00000109689	stromal interaction molecule 2	1.51808	0.0360737
ENSG00000196542	serine palmitoyltransferase, small subunit B	1.51655	0.0365266
ENSG00000131759	retinoic acid receptor, alpha	1.51615	0.0366441
ENSG00000155256	zinc finger, FYVE domain containing 27	1.51614	0.0366473
ENSG00000166848	telomeric repeat binding factor 2, interacting protein	1.51596	0.0367033
ENSG00000139973	synaptotagmin XVI	1.51271	0.0376842
ENSG00000083799	cylindromatosis (turban tumor syndrome)	1.51236	0.0377888
ENSG00000172818	ovo-like zinc finger 1	1.51207	0.0378773
ENSG00000135709	KIAA0513	1.51012	0.0384823
ENSG00000125650	persephin	1.50968	0.0386204
ENSG00000118526	transcription factor 21	1.50907	0.0388107
ENSG00000167202	TBC1 domain family, member 2B	1.50881	0.0388925
ENSG00000133111	regulatory factor X-associated protein	1.50722	0.0393966
ENSG00000090339	intercellular adhesion molecule 1	1.50448	0.0402775
ENSG00000259202	Uncharacterized protein	1.50417	0.0403786
ENSG00000178586	olfactory receptor, family 6, subfamily B, member 3	1.50362	0.040558
ENSG00000171992	synaptopodin	1.5035	0.0405975
ENSG00000111058	acyl-CoA synthetase short-chain family member 3	1.5027	0.0408601
ENSG00000232748	Uncharacterized protein; ZNF668 protein	1.50205	0.0410746
ENSG00000083844	zinc finger protein 264	1.50119	0.0413614
ENSG00000122547	endonuclease/exonuclease/phosphatase family domain containing 1	1.5009	0.0414557
ENSG00000241127	Yae1 domain containing 1	1.49966	0.0418711

## Sheet: Downregulated Genes FC 1.5
Ensemble ID	Description	Fold Change	P-Value
ENSG00000164109	MAD2 mitotic arrest deficient-like 1 (yeast)	3.24201	3.51895e-09
ENSG00000154229	purinergic receptor P2X, ligand-gated ion channel, 6 pseudogene	2.20454	7.21076e-05
ENSG00000255012	oxoglutarate (alpha-ketoglutarate) receptor 1	2.11324	0.000172064
ENSG00000173406	Dab, reelin signal transducer, homolog 1 (Drosophila)	2.08461	0.000225698
ENSG00000244624	keratin associated protein 20-1	2.06178	0.000280038
ENSG00000186458	defensin, beta 132	2.04433	0.000330157
ENSG00000204700	olfactory receptor, family 2, subfamily J, member 2	1.94788	0.000814657
ENSG00000222031	HCG1817310; Uncharacterized protein	1.9363	0.000907193
ENSG00000240542	keratin associated protein 9-1	1.89821	0.00129051
ENSG00000213366	glutathione S-transferase mu 2 (muscle)	1.85606	0.00190053
ENSG00000111670	N-acetylglucosamine-1-phosphate transferase, alpha and beta subunits	1.85572	0.00190649
ENSG00000204700	olfactory receptor, family 2, subfamily M, member 4	1.83984	0.00220398
ENSG00000212725	keratin associated protein 2-1	1.83858	0.00222948
ENSG00000204700	olfactory receptor, family 3, subfamily A, member 1	1.83614	0.00227959
ENSG00000242265	phospholipase A2, group X	1.82694	0.00247864
ENSG00000140368	protein tyrosine phosphatase, non-receptor type 7	1.82027	0.00263327
ENSG00000124693	histone cluster 1, H3b	1.82007	0.00263826
ENSG00000165621	phosducin-like 3 pseudogene 5	1.81672	0.00271955
ENSG00000198443	keratin associated protein 4-1	1.7849	0.00362509
ENSG00000259571	BH3-like motif containing, cell death inducer	1.78313	0.00368323
ENSG00000184478	pancreatic polypeptide 2	1.77675	0.00390057
ENSG00000261739	golgin A8 family, member S	1.76806	0.00421673
ENSG00000126759	complement factor properdin	1.75964	0.00454704
ENSG00000167825	OTU domain containing 7A	1.75322	0.00481504
ENSG00000132570	REX1, RNA exonuclease 1 homolog (S. cerevisiae)-like 1, pseudogene	1.7328	0.00577453
ENSG00000137259	histone cluster 1, H2ab	1.72976	0.00593243
ENSG00000123975	CDC28 protein kinase regulatory subunit 2	1.72368	0.0062602
ENSG00000187175	keratin associated protein 12-1	1.72224	0.00634083
ENSG00000148730	eukaryotic translation initiation factor 4E binding protein 2	1.70738	0.00722876
ENSG00000077348	exosome component 5	1.70581	0.00732925
ENSG00000122862	shisa family member 6	1.70315	0.00750259
ENSG00000180090	olfactory receptor, family 5, subfamily M, member 1	1.69334	0.00817737
ENSG00000171180	olfactory receptor, family 5, subfamily I, member 1	1.68812	0.00855996
ENSG00000170956	carcinoembryonic antigen-related cell adhesion molecule 3	1.67021	0.0100061
ENSG00000099721	amelogenin, Y-linked	1.66479	0.0104887
ENSG00000243489	keratin associated protein 10-11	1.66294	0.0106586
ENSG00000177476	olfactory receptor, family 2, subfamily G, member 3	1.65655	0.0112649
ENSG00000108344	pterin-4 alpha-carbinolamine dehydratase/dimerization cofactor of hepatocyte nuclear factor 1 alpha (TCF1) 2	1.65447	0.0114695
ENSG00000159110	interferon (alpha, beta and omega) receptor 2	1.65377	0.0115392
ENSG00000135679	MDM2 oncogene, E3 ubiquitin protein ligase	1.6529	0.0116262
ENSG00000164508	histone cluster 1, H2aa	1.63639	0.0134029
ENSG00000005075	POTEH antisense RNA 1	1.62637	0.0146046
ENSG00000197181	POM121 transmembrane nucleoporin	1.62349	0.0149684
ENSG00000104918	RNA, 5.8S ribosomal pseudogene 2	1.61403	0.0162258
ENSG00000087245	matrix metallopeptidase 2 (gelatinase A, 72kDa gelatinase, 72kDa type IV collagenase)	1.61081	0.0166749
ENSG00000196374	histone cluster 1, H2bm	1.60959	0.0168489
ENSG00000240654	C1q and tumor necrosis factor related protein 9	1.60481	0.0175469
ENSG00000117360	protein kinase C, alpha	1.601	0.018122
ENSG00000197846	histone cluster 1, H2bf	1.59322	0.0193535
ENSG00000169918	paternally expressed 10	1.59048	0.0198055
ENSG00000196834	pre-mRNA processing factor 3	1.5867	0.0204465
ENSG00000095932	chromosome 19 open reading frame 77	1.58665	0.0204541
ENSG00000133627	ARP3 actin-related protein 3 homolog B (yeast)	1.5852	0.020705
ENSG00000215475	Small nucleolar RNA SNORA19	1.58258	0.0211657
ENSG00000232653	golgin A8 family, member N	1.57653	0.0222683
ENSG00000169271	heat shock 27kDa protein 3	1.57268	0.0229966
ENSG00000256762	serum deprivation response	1.57139	0.0232458
ENSG00000069764	polymerase (RNA) II (DNA directed) polypeptide J, 13.3kDa	1.56652	0.0242093
ENSG00000244094	zinc finger protein 845	1.56539	0.0244388
ENSG00000204323	Small nucleolar RNA SNORA25	1.56505	0.0245067
ENSG00000205362	metallothionein 1A	1.56413	0.0246966
ENSG00000092820	ezrin	1.56402	0.0247187
ENSG00000204700	olfactory receptor, family 4, subfamily M, member 2	1.55952	0.025661
ENSG00000188803	small integral membrane protein 5	1.55704	0.0261941
ENSG00000197887	olfactory receptor, family 1, subfamily S, member 2	1.55299	0.0270884
ENSG00000171302	calcium activated nucleotidase 1	1.54994	0.0277808
ENSG00000125089	siah E3 ubiquitin protein ligase family member 3	1.54642	0.0286002
ENSG00000188257	PLCXD2 antisense RNA 1	1.54296	0.0294283
ENSG00000182974	olfactory receptor, family 56, subfamily A, member 3	1.54064	0.0299955
ENSG00000205176	RNA, 5S ribosomal pseudogene 113	1.53939	0.0303063
ENSG00000168497	Shwachman-Bodian-Diamond syndrome pseudogene 1	1.53748	0.0307854
ENSG00000196313	pregnancy specific beta-1-glycoprotein 10, pseudogene	1.53618	0.0311148
ENSG00000103184	SH3 domain and tetratricopeptide repeats 1	1.53515	0.0313801
ENSG00000180777	ankyrin repeat domain 30B	1.53498	0.0314235
ENSG00000221933	olfactory receptor, family 2, subfamily A, member 25	1.53259	0.0320462
ENSG00000140795	myosin light chain kinase 3	1.53253	0.0320602
ENSG00000221909	family with sequence similarity 200, member A	1.53085	0.0325042
ENSG00000163331	death associated protein-like 1	1.52876	0.0330666
ENSG00000198954	KIAA1279	1.52822	0.0332136
ENSG00000143851	resistin	1.52811	0.0332414
ENSG00000092853	claspin	1.52666	0.0336376
ENSG00000165474	gap junction protein, beta 2, 26kDa	1.52639	0.0337113
ENSG00000176853	family with sequence similarity 91, member A1	1.52596	0.03383
ENSG00000157368	interleukin 34	1.52296	0.0346701
ENSG00000198129	defensin, beta 107B	1.51702	0.0363861
ENSG00000215066	chromosome 9 open reading frame 38	1.51625	0.0366168
ENSG00000170634	acylphosphatase 2, muscle type	1.51544	0.0368578
ENSG00000149295	dopamine receptor D2	1.51399	0.0372936
ENSG00000169085	chromosome 8 open reading frame 46	1.51298	0.0376006
ENSG00000130385	bone morphogenetic protein 15	1.50886	0.0388762
ENSG00000146674	insulin-like growth factor binding protein 3	1.50653	0.0396167
ENSG00000166926	membrane-spanning 4-domains, subfamily A, member 6E	1.50419	0.0403707
ENSG00000238091	HDCMB45P; Uncharacterized protein	1.50332	0.0406554
ENSG00000182230	family with sequence similarity 153, member B	1.50254	0.0409111
ENSG00000183287	collagen and calcium binding EGF domains 1	1.50093	0.0414466

## Sheet: Upregulated
Probe ID	Fold Change	log2FoldChange	p-value	p-adjust	Significant	affy_hugene_2_0_st_v1	Symbol	Entrez	EnsemblGene	Description	Chromosome	Start	End	Strand	Band	GC	Biotype	miRBaseID	miRBaseAcc	Label
16873528	2.59439	1.37539	1.69553e-06	0.00427274	True	16873528	AC006262.5	645553	ENSG00000268621		19	46692423	46706340	-1	19q13.32	49.31	lincRNA			AC006262.5
16975773	2.43872	1.28612	7.60406e-06	0.0153298	True	16975773	RNU6-838P		ENSG00000200269	RNA, U6 small nuclear 838, pseudogene	4	48108098	48108205	-1	4p12	36.11	snRNA			RNU6-838P
16996066	2.41133	1.26983	9.89991e-06	0.0171153	True	16996066	RNU6-480P		ENSG00000207060	RNA, U6 small nuclear 480, pseudogene	5	50351187	50351293	-1	5q11.1	40.19	snRNA			RNU6-480P
16709050	2.3568	1.23683	1.67363e-05	0.0241003	True	16709050	RNA5SP326		ENSG00000200079	RNA, 5S ribosomal pseudogene 326	10	109221318	109221427	1	10q25.1	47.27	rRNA			RNA5SP326
16723797	2.31001	1.2079	2.62428e-05	0.0352704	True	16723797	AC104387.1		ENSG00000221357		11	40781072	40781155	1	11p12	35.71	miRNA			AC104387.1
16982667	2.27494	1.18583	3.67468e-05	0.0435774	True	16982667	AC116351.2		ENSG00000221244		5	1004302	1004392	1	5p15.33	60.44	miRNA			AC116351.2
16660650	2.21147	1.145	6.74912e-05	0.0525539	False	16660650	RNU6-514P		ENSG00000206935	RNA, U6 small nuclear 514, pseudogene	1	23489197	23489303	1	1p36.12	38.32	snRNA			RNU6-514P
16781462	2.20327	1.13965	7.29915e-05	0.0525539	False	16781462	RNA5SP380		ENSG00000252999	RNA, 5S ribosomal pseudogene 380	14	20558289	20558386	1	14q11.2	44.9	rRNA			RNA5SP380
16900048	2.19844	1.13648	7.64345e-05	0.0528359	False	16900048	RNU6-1168P		ENSG00000212133	RNA, U6 small nuclear 1168, pseudogene	2	88683013	88683116	-1	2p11.2	38.46	snRNA			RNU6-1168P
16832608	2.18933	1.13049	8.33887e-05	0.0535778	False	16832608	Y_RNA		ENSG00000238516	Y RNA	17	27161740	27161840	1	17q11.2	39.6	misc_RNA			Y_RNA
16810473	2.13266	1.09265	0.000143076	0.0724753	False	16810473	DAPK2	23604	ENSG00000035664	death-associated protein kinase 2	15	64199235	64364232	-1	15q22.31	46.89	protein_coding			DAPK2
16978626	2.13114	1.09162	0.000145165	0.0724753	False	16978626	RP11-297P16.4		ENSG00000250920		4	104472084	104480284	-1	4q24	43.21	lincRNA			RP11-297P16.4
17109808	2.12953	1.09054	0.000147395	0.0724753	False	17109808	APOO	79135	ENSG00000184831	apolipoprotein O	X	23851470	23926057	-1	Xp22.11	43.27	protein_coding			APOO
16832302	2.08592	1.06069	0.000222899	0.09681	False	16832302														16832302
17007285	2.05751	1.0409	0.000291567	0.113323	False	17007285	HLA-DQB1-AS1		ENSG00000223534	HLA-DQB1 antisense RNA 1	6	32627657	32628506	1	6p21.32	49.29	antisense			HLA-DQB1-AS1
16929562	2.05724	1.04071	0.000292303	0.113323	False	16929562	HMOX1	3162	ENSG00000100292	heme oxygenase (decycling) 1	22	35776354	35790207	1	22q12.3	51.11	protein_coding			HMOX1
16966893	2.02848	1.0204	0.000383295	0.135565	False	16966893														16966893
16859132	2.01115	1.00802	0.000451032	0.156772	False	16859132	CYP4F3	4051	ENSG00000186529	cytochrome P450, family 4, subfamily F, polypeptide 3	19	15751707	15773635	1	19p13.12	45.74	protein_coding			CYP4F3
16663345	2.00634	1.00456	0.000471877	0.160317	False	16663345	C1orf50	100129924	ENSG00000164008	chromosome 1 open reading frame 50	1	43232940	43263968	1	1p34.2	46.07	protein_coding			C1orf50
16842563	1.99169	0.993997	0.00054127	0.175223	False	16842563	CTD-2008P7.9		ENSG00000267259		17	26559616	26562307	-1	17q11.2	47.1	lincRNA			CTD-2008P7.9
16733038	1.97813	0.984141	0.000614449	0.187686	False	16733038	RNU6-321P		ENSG00000222844	RNA, U6 small nuclear 321, pseudogene	11	125147448	125147553	1	11q24.2	46.23	snRNA			RNU6-321P
16996415	1.9692	0.977607	0.000667925	0.18968	False	16996415	ACTBL2	345651	ENSG00000169067	actin, beta-like 2	5	56775846	56778636	-1	5q11.2	40.24	protein_coding			ACTBL2
16967513	1.951	0.964217	0.0007913	0.212719	False	16967513	AMTN	401138	ENSG00000187689	amelotin	4	71384257	71398459	1	4q13.3	37.58	protein_coding			AMTN
16685777	1.951	0.964211	0.000791367	0.212719	False	16685777	Y_RNA		ENSG00000207356	Y RNA	1	40410562	40410670	-1	1p34.2	44.04	misc_RNA			Y_RNA
16822242	1.94216	0.957659	0.000859159	0.219469	False	16822242	FAM157C	101930567	ENSG00000260528	family with sequence similarity 157, member C	16	90168679	90244752	1	16q24.3	46.56	processed_transcript			FAM157C
16698232	1.9302	0.948748	0.000960035	0.236028	False	16698232	RNU6-487P		ENSG00000202300	RNA, U6 small nuclear 487, pseudogene	1	203288124	203288227	-1	1q32.1	43.27	snRNA			RNU6-487P
16699560	1.91133	0.934576	0.00114328	0.256094	False	16699560	RP11-400N13.3		ENSG00000232679		1	222215047	222238105	-1	1q41	44.33	lincRNA			RP11-400N13.3
16921677	1.90516	0.92991	0.00121037	0.257507	False	16921677	Y_RNA		ENSG00000199962	Y RNA	21	18949116	18949224	1	21q21.1	39.45	misc_RNA			Y_RNA
16731654	1.90488	0.929701	0.00121345	0.257507	False	16731654	TAGLN	6876	ENSG00000149591	transgelin	11	117070037	117075498	1	11q23.3	57.93	protein_coding			TAGLN
16912109	1.89199	0.919904	0.00136665	0.271414	False	16912109	RP5-1100I6.2	400839	ENSG00000230133		20	24180403	24205224	1	20p11.21	43.97	lincRNA			RP5-1100I6.2
17058427	1.89161	0.919611	0.00137149	0.271414	False	17058427	NSUN5	55695	ENSG00000130305	NOP2/Sun domain family, member 5	7	72716514	72722864	-1	7q11.23	53.96	protein_coding			NSUN5
17113488	1.89148	0.919517	0.00137306	0.271414	False	17113488	SNORA35		ENSG00000271907	Small nucleolar RNA SNORA35	X	114360879	114361007	-1	Xq23	43.41	snoRNA			SNORA35
17065171	1.8887	0.917394	0.00140867	0.274699	False	17065171	MIR596	693181	ENSG00000207826	microRNA 596	8	1765397	1765473	1	8p23.3	72.73	miRNA	hsa-mir-596	MI0003608	MIR596
16905521	1.88805	0.916899	0.0014171	0.274699	False	16905521	TTC30A	92104	ENSG00000197557	tetratricopeptide repeat domain 30A	2	178477720	178483694	-1	2q31.2	39.41	protein_coding			TTC30A
17058031	1.88519	0.914711	0.00145491	0.275831	False	17058031	RP13-580B18.1	100130849	ENSG00000233437		7	56943078	56949839	-1	7p11.2	49.91	pseudogene			RP13-580B18.1
16979944	1.87995	0.910695	0.00152673	0.278658	False	16979944	AC093766.1		ENSG00000238971		4	139732832	139732920	-1	4q31.1	29.21	miRNA			AC093766.1
17050915	1.87939	0.910265	0.00153461	0.278658	False	17050915														17050915
17088098	1.87821	0.909359	0.00155134	0.278658	False	17088098	RNU6-1013P		ENSG00000206907	RNA, U6 small nuclear 1013, pseudogene	9	114602108	114602214	1	9q31.3	36.45	snRNA			RNU6-1013P
16864190	1.87747	0.90879	0.00156192	0.278658	False	16864190	Y_RNA		ENSG00000207073	Y RNA	19	50069929	50070029	1	19q13.33	44.55	misc_RNA			Y_RNA
16708089	1.8632	0.897786	0.00178028	0.294185	False	16708089	GOLGA7B	401647	ENSG00000155265	golgin A7 family, member B	10	99609996	99631337	1	10q24.2	48.74	protein_coding			GOLGA7B
16983112	1.86037	0.895592	0.00182705	0.294666	False	16983112	RNU1-76P		ENSG00000199773	RNA, U1 small nuclear 76, pseudogene	5	7980259	7980417	1	5p15.31	45.28	snRNA			RNU1-76P
17008451	1.85581	0.892052	0.00190488	0.295652	False	17008451	TREML4	285852	ENSG00000188056	triggering receptor expressed on myeloid cells-like 4	6	41196062	41206620	1	6p21.1	42.71	protein_coding			TREML4
16966706	1.85441	0.890958	0.00192955	0.296945	False	16966706	snoU13		ENSG00000239068	Small nucleolar RNA U13	4	53376179	53376282	1	4q12	42.31	snoRNA			snoU13
16798733	1.84889	0.886661	0.00202928	0.304372	False	16798733	CTD-3092A11.1		ENSG00000215302		15	30762982	30799826	1	15q13.2	40.29	pseudogene			CTD-3092A11.1
17057811	1.8471	0.885266	0.00206267	0.30576	False	17057811	SNORA4		ENSG00000201133	Small nucleolar RNA SNORA4	7	51003047	51003190	-1	7p12.1	36.81	snoRNA			SNORA4
16943425	1.84496	0.883591	0.00210341	0.307281	False	16943425	RNU6-1256P		ENSG00000252348	RNA, U6 small nuclear 1256, pseudogene	3	101334670	101334772	1	3q12.3	41.75	snRNA			RNU6-1256P
16991582	1.84074	0.880288	0.00218593	0.312448	False	16991582	NIPAL4	348938	ENSG00000172548	NIPA-like domain containing 4	5	156887027	156901725	1	5q33.3	47.87	protein_coding			NIPAL4
16743647	1.83869	0.878681	0.00222716	0.312448	False	16743647	MMP7	4316	ENSG00000137673	matrix metallopeptidase 7 (matrilysin, uterine)	11	102391239	102401484	-1	11q22.2	37.54	protein_coding			MMP7
17049167	1.8376	0.877825	0.00224939	0.312448	False	17049167	AC073842.19		ENSG00000235077		7	99728587	99738062	1	7q22.1	47.47	antisense			AC073842.19
16980970	1.83472	0.875559	0.00230927	0.312448	False	16980970	RNU6-582P		ENSG00000199859	RNA, U6 small nuclear 582, pseudogene	4	158122714	158122820	-1	4q32.1	44.86	snRNA			RNU6-582P
16938628	1.8303	0.872081	0.00240398	0.318843	False	16938628	Y_RNA		ENSG00000252398	Y RNA	3	32087365	32087471	1	3p23	40.19	misc_RNA			Y_RNA
16756829	1.82676	0.869286	0.00248268	0.322909	False	16756829	MIR4497	100616454	ENSG00000263510	microRNA 4497	12	110271153	110271241	1	12q24.11	83.15	miRNA	hsa-mir-4497	MI0016859	MIR4497
17078452	1.81652	0.861177	0.0027245	0.339048	False	17078452	HEY1	23462	ENSG00000164683	hes-related family bHLH transcription factor with YRPW motif 1	8	80676245	80680098	-1	8q21.13	46.45	protein_coding			HEY1
16719450	1.81394	0.859126	0.002789	0.342898	False	16719450	RNA5SP328		ENSG00000222740	RNA, 5S ribosomal pseudogene 328	10	127834043	127834151	-1	10q26.2	50.46	rRNA			RNA5SP328
17038034	1.81392	0.859111	0.00278945	0.342898	False	17038034														17038034
16855044	1.80617	0.852932	0.00299227	0.360734	False	16855044	TCEB3CL2	100506888	ENSG00000266996	transcription elongation factor B polypeptide 3C-like 2	18	44542731	44544607	-1	18q21.1	64.78	protein_coding			TCEB3CL2
16997141	1.80572	0.852575	0.00300441	0.360734	False	16997141	AC116345.1		ENSG00000238738		5	72449938	72450011	-1	5q13.2	55.41	miRNA			AC116345.1
16964904	1.80566	0.852524	0.00300612	0.360734	False	16964904	RNA5SP152		ENSG00000202054	RNA, 5S ribosomal pseudogene 152	4	8394742	8394851	1	4p16.1	56.36	rRNA			RNA5SP152
16908880	1.80308	0.850463	0.00307703	0.363525	False	16908880	MIR4268	100422959	ENSG00000266518	microRNA 4268	2	220771223	220771286	-1	2q35	53.12	miRNA	hsa-mir-4268	MI0015874	MIR4268
17072721	1.80034	0.848268	0.00315418	0.367269	False	17072721	MIR1205	100302161	ENSG00000221771	microRNA 1205	8	128972879	128972941	1	8q24.21	52.38	miRNA	hsa-mir-1205	MI0006338	MIR1205
16929357	1.79804	0.846425	0.00322034	0.370568	False	16929357	snoU13		ENSG00000238910	Small nucleolar RNA U13	22	32349391	32349493	1	22q12.3	41.75	snoRNA			snoU13
16932539	1.78924	0.839346	0.00348634	0.386123	False	16932539														16932539
16797152	1.78826	0.838556	0.00351721	0.386123	False	16797152	MIR4710	100616300	ENSG00000265291	microRNA 4710	14	105144031	105144086	-1	14q32.33	64.29	miRNA	hsa-mir-4710	MI0017344	MIR4710
17057422	1.77999	0.83187	0.00378883	0.40019	False	17057422	SNHG15	101928927	ENSG00000232956	small nucleolar RNA host gene 15 (non-protein coding)	7	45022622	45026560	-1	7p13	50.27	lincRNA			SNHG15
16711795	1.77728	0.829675	0.00388205	0.403259	False	16711795	MIR548AK	100616488	ENSG00000265653	microRNA 548ak	10	12172759	12172815	-1	10p14	36.84	miRNA	hsa-mir-548ak	MI0016840	MIR548AK
16832766	1.7715	0.824972	0.00408884	0.412155	False	16832766	RNU6-990P		ENSG00000201255	RNA, U6 small nuclear 990, pseudogene	17	28687481	28687584	1	17q11.2	43.27	snRNA			RNU6-990P
17025523	1.76421	0.819023	0.00436476	0.42509	False	17025523	PDE10A	10846	ENSG00000112541	phosphodiesterase 10A	6	165740776	166400091	-1	6q27	40.93	protein_coding			PDE10A
16671399	1.75805	0.813978	0.00461189	0.438565	False	16671399	SNORD59		ENSG00000252682	Small nucleolar RNA SNORD59	1	154260936	154261003	1	1q21.3	47.06	snoRNA			SNORD59
16783308	1.75537	0.811779	0.00472353	0.438845	False	16783308	IGBP1P1	280655	ENSG00000226677	immunoglobulin (CD79A) binding protein 1 pseudogene 1	14	35408530	35409693	1	14q13.2	47.16	pseudogene			IGBP1P1
16931543	1.75537	0.811776	0.00472368	0.438845	False	16931543	MIR4535	100616415	ENSG00000266887	microRNA 4535	22	49176107	49176165	1	22q13.32	55.93	miRNA	hsa-mir-4535	MI0016903	MIR4535
16840113	1.75222	0.809187	0.0048582	0.440731	False	16840113	CXCL16	58191	ENSG00000161921	chemokine (C-X-C motif) ligand 16	17	4636821	4643217	-1	17p13.2	51.46	protein_coding			CXCL16
16848045	1.75103	0.808202	0.00491027	0.440731	False	16848045	snoU13		ENSG00000238612	Small nucleolar RNA U13	17	65403959	65404062	-1	17q24.2	45.19	snoRNA			snoU13
17056841	1.74778	0.805527	0.00505431	0.440731	False	17056841	TRGV5		ENSG00000211697	T cell receptor gamma variable 5	7	38388956	38389623	-1	7p14.1	49.25	TR_V_gene			TRGV5
17011886	1.7475	0.805291	0.00506724	0.440731	False	17011886														17011886
16921226	1.74726	0.805098	0.00507777	0.440731	False	16921226	KCNQ2	3785	ENSG00000075043	potassium voltage-gated channel, KQT-like subfamily, member 2	20	62037542	62103993	-1	20q13.33	62.2	protein_coding			KCNQ2
16928293	1.74691	0.804807	0.00509377	0.440731	False	16928293	GGT1	728441	ENSG00000100031	gamma-glutamyltransferase 1	22	24979718	25024972	1	22q11.23	54.95	protein_coding			GGT1
16672779	1.74473	0.803004	0.00519367	0.445622	False	16672779	PPOX	5498	ENSG00000143224	protoporphyrinogen oxidase	1	161136200	161147803	1	1q23.3	53.01	protein_coding			PPOX
16876324	1.74471	0.802989	0.0051945	0.445622	False	16876324														16876324
16710538	1.74391	0.802325	0.00523174	0.446915	False	16710538	Y_RNA		ENSG00000202487	Y RNA	10	128609376	128609472	1	10q26.2	48.45	misc_RNA			Y_RNA
17018745	1.74168	0.800476	0.00533673	0.449701	False	17018745	MIR4462	100616413	ENSG00000263926	microRNA 4462	6	37523141	37523198	-1	6p21.2	58.62	miRNA	hsa-mir-4462	MI0016810	MIR4462
16773552	1.74114	0.80003	0.00536237	0.449701	False	16773552	ATP5EP2		ENSG00000180389	ATP synthase, H+ transporting, mitochondrial F1 complex, epsilon subunit pseudogene 2	13	28519343	28519727	1	13q12.2	40.26	protein_coding			ATP5EP2
16703758	1.74035	0.799378	0.00539997	0.449701	False	16703758	RNU7-22P		ENSG00000252482	RNA, U7 small nuclear 22 pseudogene	10	32462612	32462672	1	10p11.22	49.18	snRNA			RNU7-22P
16826273	1.74015	0.799213	0.00540953	0.449701	False	16826273	RNA5SP424		ENSG00000212290	RNA, 5S ribosomal pseudogene 424	16	47484258	47484372	-1	16q12.1	48.7	rRNA			RNA5SP424
17113921	1.7385	0.797847	0.00548933	0.452145	False	17113921	Y_RNA		ENSG00000199705	Y RNA	X	122990912	122991013	-1	Xq25	41.18	misc_RNA			Y_RNA
16685921	1.73825	0.797632	0.00550196	0.452145	False	16685921	RNA5SP45		ENSG00000252563	RNA, 5S ribosomal pseudogene 45	1	41932608	41932699	-1	1p34.2	53.26	rRNA			RNA5SP45
17053307	1.73793	0.797373	0.00551725	0.452145	False	17053307	RP11-545G3.1	100134040	ENSG00000241449		7	149737610	149773744	1	7q36.1	45.41	lincRNA			RP11-545G3.1
17116671	1.72751	0.78869	0.00605193	0.482241	False	17116671	RNU6-1314P		ENSG00000252948	RNA, U6 small nuclear 1314, pseudogene	Y	28507136	28507239	1	Yq11.23	36.54	snRNA			RNU6-1314P
17054203	1.72442	0.786111	0.00621948	0.485756	False	17054203														17054203
16988228	1.72345	0.785303	0.00627286	0.485756	False	16988228	CTD-2287O16.3		ENSG00000268714		5	115358088	115394625	1	5q23.1	38.63	protein_coding			CTD-2287O16.3
16833575	1.72273	0.784693	0.00631343	0.485756	False	16833575	RP11-115K3.1		ENSG00000259549		17	36105206	36108563	1	17q12	48.72	antisense			RP11-115K3.1
16917910	1.72128	0.783483	0.00639456	0.486469	False	16917910	RNA5SP479		ENSG00000201728	RNA, 5S ribosomal pseudogene 479	20	23361533	23361649	-1	20p11.21	48.72	rRNA			RNA5SP479
16904773	1.71893	0.781512	0.00652875	0.48748	False	16904773	RNU6-766P		ENSG00000199348	RNA, U6 small nuclear 766, pseudogene	2	169462900	169463006	-1	2q24.3	42.99	snRNA			RNU6-766P
16842561	1.71672	0.779656	0.00665739	0.49343	False	16842561	RP11-218F4.2		ENSG00000266190		17	26348694	26349291	-1	17q11.2	52.84	pseudogene			RP11-218F4.2
16842510	1.71616	0.779185	0.00669039	0.49406	False	16842510	AC138761.1		ENSG00000222770		17	21821899	21821986	-1	17p11.2	31.82	miRNA			AC138761.1
17067451	1.71363	0.777056	0.00684143	0.499726	False	17067451														17067451
16742369	1.71224	0.775887	0.00692566	0.500435	False	16742369	Y_RNA		ENSG00000201756	Y RNA	11	76115184	76115296	-1	11q13.5	40.71	misc_RNA			Y_RNA
16901622	1.71075	0.774632	0.00701716	0.505236	False	16901622	MIR4267	100422994	ENSG00000265682	microRNA 4267	2	110827538	110827619	-1	2q13	65.85	miRNA	hsa-mir-4267	MI0015871	MIR4267
16690752	1.7071	0.771544	0.00724685	0.510958	False	16690752	AL365361.1		ENSG00000221538		1	111195564	111195653	-1	1p13.3	40	miRNA			AL365361.1
16747132	1.70697	0.77144	0.00725469	0.510958	False	16747132	RP11-429A20.3		ENSG00000256790		12	5127631	5130879	1	12p13.32	51.68	lincRNA			RP11-429A20.3
16679789	1.70554	0.770228	0.00734679	0.510958	False	16679789	OR2M2	391194	ENSG00000198601	olfactory receptor, family 2, subfamily M, member 2	1	248343288	248344331	1	1q44	44.83	protein_coding			OR2M2
16993878	1.70549	0.770185	0.00735009	0.510958	False	16993878	SLC12A7	10723	ENSG00000113504	solute carrier family 12 (potassium/chloride transporter), member 7	5	1050499	1112150	-1	5p15.33	62.04	protein_coding			SLC12A7
17046371	1.70393	0.768865	0.00745156	0.513907	False	17046371														17046371
16664565	1.70289	0.767985	0.00751997	0.513907	False	16664565	RNU6-1026P		ENSG00000207194	RNA, U6 small nuclear 1026, pseudogene	1	51048076	51048183	1	1p32.3	37.96	snRNA			RNU6-1026P
16931358	1.7007	0.766129	0.00766603	0.515942	False	16931358	PPARA	5465	ENSG00000186951	peroxisome proliferator-activated receptor alpha	22	46546424	46639653	1	22q13.31	46.41	protein_coding			PPARA
16922940	1.7007	0.766128	0.00766608	0.515942	False	16922940	BACE2-IT1		ENSG00000224388	BACE2 intronic transcript 1 (non-protein coding)	21	42552024	42552553	1	21q22.2	48.3	antisense			BACE2-IT1
17004998	1.70053	0.765982	0.00767771	0.515942	False	17004998	RP3-380E11.2		ENSG00000233981		6	14005151	14007132	1	6p23	42.89	lincRNA			RP3-380E11.2
17006134	1.69971	0.76529	0.00773288	0.516208	False	17006134	HLA-H		ENSG00000206341	major histocompatibility complex, class I, H (pseudogene)	6	29855350	29858259	1	6p22.1	60.34	pseudogene			HLA-H
16863534	1.69679	0.76281	0.00793356	0.523254	False	16863534	snoU13		ENSG00000252071	Small nucleolar RNA U13	19	47451546	47451631	1	19q13.32	37.21	snoRNA			snoU13
16826639	1.69473	0.761052	0.00807861	0.52537	False	16826639	CES1	100653057	ENSG00000198848	carboxylesterase 1	16	55836763	55867249	-1	16q12.2	47.97	protein_coding			CES1
17110616	1.68942	0.756531	0.00846265	0.5365	False	17110616	snoU13		ENSG00000239017	Small nucleolar RNA U13	X	48420090	48420189	-1	Xp11.23	43	snoRNA			snoU13
17110048	1.68905	0.75621	0.00849051	0.536579	False	17110048	RNU6-641P		ENSG00000206733	RNA, U6 small nuclear 641, pseudogene	X	36040056	36040162	-1	Xp21.1	39.25	snRNA			RNU6-641P
16820937	1.68778	0.75513	0.00858485	0.537486	False	16820937	HP	3240	ENSG00000257017	haptoglobin	16	72088491	72094954	1	16q22.2	47.68	protein_coding			HP
16969648	1.68502	0.752767	0.00879473	0.546932	False	16969648														16969648
16763619	1.68429	0.752139	0.00885125	0.546932	False	16763619	RP11-493L12.3		ENSG00000257925		12	47631517	47672804	-1	12q13.11	41.9	antisense			RP11-493L12.3
17096262	1.68417	0.75204	0.00886014	0.546932	False	17096262	ZNF782	158431	ENSG00000196597	zinc finger protein 782	9	99578754	99637905	-1	9q22.33	38.77	protein_coding			ZNF782
16882766	1.68403	0.751916	0.00887137	0.546932	False	16882766	IGKV1D-17		ENSG00000242766	immunoglobulin kappa variable 1D-17	2	90121477	90122133	1	2p11.2	50.68	IG_V_gene			IGKV1D-17
16713446	1.68275	0.750817	0.00897127	0.54813	False	16713446	snoU13		ENSG00000238732	Small nucleolar RNA U13	10	43305675	43305778	-1	10q11.21	40.38	snoRNA			snoU13
16798148	1.68107	0.749384	0.00910306	0.550289	False	16798148	RP11-701H24.10		ENSG00000272846		15	25264182	25299063	1	15q11.2	38.12	processed_transcript			RP11-701H24.10
16674973	1.68033	0.748745	0.00916233	0.550289	False	16674973	C1orf21	81563	ENSG00000116667	chromosome 1 open reading frame 21	1	184356192	184598154	1	1q25.3	40.26	protein_coding			C1orf21
16929615	1.67989	0.748369	0.00919744	0.550289	False	16929615	APOL6	80830	ENSG00000221963	apolipoprotein L, 6	22	36044442	36064456	1	22q12.3	41.58	protein_coding			APOL6
16690879	1.67934	0.747895	0.00924179	0.550289	False	16690879	RNU6-792P		ENSG00000200360	RNA, U6 small nuclear 792, pseudogene	1	112032939	112033045	-1	1p13.2	38.32	snRNA			RNU6-792P
17087136	1.67926	0.747827	0.00924821	0.550289	False	17087136	RNU2-46P		ENSG00000252847	RNA, U2 small nuclear 46, pseudogene	9	98622186	98622298	1	9q22.32	37.17	snRNA			RNU2-46P
16935751	1.67917	0.747745	0.00925588	0.550289	False	16935751	TTLL1	25809	ENSG00000100271	tubulin tyrosine ligase-like family, member 1	22	43435522	43485434	-1	22q13.2	51.27	protein_coding			TTLL1
16888229	1.67791	0.746663	0.00935803	0.551631	False	16888229														16888229
17105755	1.67753	0.746339	0.0093888	0.551832	False	17105755	TCEAL3	85012	ENSG00000196507	transcription elongation factor A (SII)-like 3	X	102862379	102884618	1	Xq22.2	41.11	protein_coding			TCEAL3
16702825	1.67616	0.745156	0.00950197	0.555245	False	16702825	snoR442		ENSG00000251959	Small nucleolar RNA R442	10	17721187	17721296	1	10p12.33	37.27	snoRNA			snoR442
17059869	1.67268	0.742164	0.00979365	0.566164	False	17059869														17059869
16852489	1.67261	0.742099	0.00980008	0.566164	False	16852489	RP11-456O19.2		ENSG00000267057		18	53709366	53763550	1	18q21.2	39.01	lincRNA			RP11-456O19.2
16967499	1.66919	0.739152	0.0100953	0.579831	False	16967499	PROL1	58503	ENSG00000171199	proline rich, lacrimal 1	4	71263599	71275911	1	4q13.3	35.92	protein_coding			PROL1
17113864	1.66843	0.73849	0.0101627	0.580733	False	17113864														17113864
16867648	1.66836	0.738432	0.0101686	0.580733	False	16867648	ACER1	125981	ENSG00000167769	alkaline ceramidase 1	19	6306153	6333640	-1	19p13.3	49.83	protein_coding			ACER1
16734953	1.66243	0.733294	0.0107056	0.601185	False	16734953	OR52N5	390075	ENSG00000181009	olfactory receptor, family 52, subfamily N, member 5	11	5798864	5799897	-1	11p15.4	43.81	protein_coding			OR52N5
16697243	1.65832	0.729724	0.0110935	0.609722	False	16697243	Y_RNA		ENSG00000206640	Y RNA	1	185227043	185227147	-1	1q25.3	41.9	misc_RNA			Y_RNA
16992877	1.65382	0.725806	0.0115336	0.617813	False	16992877	Y_RNA		ENSG00000207420	Y RNA	5	175983705	175983806	1	5q35.2	42.16	misc_RNA			Y_RNA
16915916	1.65317	0.725234	0.0115992	0.617813	False	16915916	MIR4326	100422945	ENSG00000266104	microRNA 4326	20	61918160	61918218	1	20q13.33	64.41	miRNA	hsa-mir-4326	MI0015866	MIR4326
16924183	1.65196	0.724179	0.0117208	0.617813	False	16924183	ANKRD20A11P	391267	ENSG00000215559	ankyrin repeat domain 20 family, member A11, pseudogene	21	15281895	15352758	-1	21q11.2	37.2	pseudogene			ANKRD20A11P
16995029	1.65181	0.724046	0.0117362	0.617813	False	16995029	CTD-2066L21.3		ENSG00000250697		5	32925745	33298016	-1	5p13.3	37.92	lincRNA			CTD-2066L21.3
16699053	1.64929	0.721846	0.0119941	0.623196	False	16699053	RN7SKP98		ENSG00000252879	RNA, 7SK small nuclear pseudogene 98	1	212272863	212273018	-1	1q32.3	51.92	misc_RNA			RN7SKP98
16887358	1.64798	0.720701	0.0121301	0.626142	False	16887358	U3		ENSG00000252981	Small nucleolar RNA U3	2	170672789	170672888	1	2q31.1	39	snoRNA			U3
17047944	1.64785	0.720586	0.0121439	0.626142	False	17047944	snoU13		ENSG00000238587	Small nucleolar RNA U13	7	87253473	87253574	1	7q21.12	44.12	snoRNA			snoU13
17051194	1.64665	0.719534	0.0122703	0.62703	False	17051194														17051194
16919399	1.64615	0.719093	0.0123236	0.62703	False	16919399	JPH2	57158	ENSG00000149596	junctophilin 2	20	42740335	42816218	-1	20q13.12	48.01	protein_coding			JPH2
16967273	1.6448	0.717909	0.0124678	0.631167	False	16967273	RP11-25H12.1		ENSG00000249413		4	66864564	67015730	1	4q13.2	34.95	lincRNA			RP11-25H12.1
17098640	1.64428	0.717458	0.0125231	0.631167	False	17098640	MIR4672	100616429	ENSG00000263979	microRNA 4672	9	130631694	130631774	-1	9q34.11	59.26	miRNA	hsa-mir-4672	MI0017303	MIR4672
16798138	1.64365	0.716901	0.0125918	0.631675	False	16798138	RP11-701H24.10		ENSG00000272846		15	25264182	25299063	1	15q11.2	38.12	processed_transcript			RP11-701H24.10
17044414	1.64293	0.716274	0.0126695	0.632986	False	17044414	NFE2L3	9603	ENSG00000050344	nuclear factor, erythroid 2-like 3	7	26191860	26226745	1	7p15.2	44.64	protein_coding			NFE2L3
16860308	1.64271	0.716081	0.0126935	0.632986	False	16860308														16860308
16894908	1.64146	0.714977	0.0128314	0.635579	False	16894908	AC098828.2		ENSG00000234378		2	20263617	20306590	-1	2p24.1	46.78	lincRNA			AC098828.2
17008651	1.64054	0.714171	0.012933	0.637371	False	17008651	RNU6-890P		ENSG00000206848	RNA, U6 small nuclear 890, pseudogene	6	42631900	42632006	1	6p21.1	36.45	snRNA			RNU6-890P
17114774	1.64028	0.713939	0.0129624	0.637371	False	17114774	MIR891A	100126341	ENSG00000216056	microRNA 891a	X	145109312	145109390	-1	Xq27.3	43.04	miRNA	hsa-mir-891a	MI0005524	MIR891A
17013195	1.63953	0.713282	0.0130459	0.639914	False	17013195	RNA5SP221		ENSG00000223203	RNA, 5S ribosomal pseudogene 221	6	143770946	143771048	1	6q24.2	52.43	rRNA			RNA5SP221
16888554	1.63917	0.71297	0.0130857	0.640311	False	16888554	FAM171B	165215	ENSG00000144369	family with sequence similarity 171, member B	2	187558698	187630685	1	2q32.1	37.16	protein_coding			FAM171B
16926984	1.63573	0.709931	0.0134791	0.650095	False	16926984														16926984
16765325	1.63531	0.709564	0.0135274	0.650863	False	16765325	MAP3K12	7786	ENSG00000139625	mitogen-activated protein kinase kinase kinase 12	12	53874274	53893847	-1	12q13.13	53.2	protein_coding			MAP3K12
16882705	1.63362	0.708069	0.0137253	0.656385	False	16882705	MIR4436A	100616399	ENSG00000265510	microRNA 4436a	2	89111884	89111968	1	2p11.2	55.29	miRNA	hsa-mir-4436a	MI0016776	MIR4436A
17016009	1.63286	0.707404	0.0138143	0.657157	False	17016009	RNU6-263P		ENSG00000200681	RNA, U6 small nuclear 263, pseudogene	6	18307204	18307310	-1	6p22.3	43.93	snRNA			RNU6-263P
16908197	1.6328	0.707352	0.0138212	0.657157	False	16908197	IGFBP5	3488	ENSG00000115461	insulin-like growth factor binding protein 5	2	217536828	217560248	-1	2q35	50.77	protein_coding			IGFBP5
16914295	1.63124	0.705968	0.0140079	0.659837	False	16914295	RNU6ATAC38P		ENSG00000221046	RNA, U6atac small nuclear 38, pseudogene	20	44407337	44407462	1	20q13.12	47.62	snRNA			RNU6ATAC38P
16703036	1.63108	0.705825	0.0140274	0.659837	False	16703036	PLXDC2	84898	ENSG00000120594	plexin domain containing 2	10	20105168	20578785	1	10p12.31	37.34	protein_coding			PLXDC2
16837571	1.63042	0.705243	0.0141066	0.659837	False	16837571	GPRC5C	55890	ENSG00000170412	G protein-coupled receptor, family C, group 5, member C	17	72420990	72447792	1	17q25.1	54.5	protein_coding			GPRC5C
16943328	1.63007	0.704938	0.0141483	0.660253	False	16943328	LNP1	348801	ENSG00000206535	leukemia NUP98 fusion partner 1	3	100120037	100175163	1	3q12.2	39.31	protein_coding			LNP1
16918196	1.62911	0.70408	0.0142662	0.664221	False	16918196	RP4-610C12.3		ENSG00000225490		20	29521637	29522987	-1	20q11.21	47.22	lincRNA			RP4-610C12.3
16703603	1.62635	0.701637	0.0146066	0.671871	False	16703603	LYZL1	84569	ENSG00000120563	lysozyme-like 1	10	29577990	29607257	1	10p12.1	42.69	protein_coding			LYZL1
16713315	1.62598	0.701307	0.0146532	0.671871	False	16713315	RP11-810B23.1		ENSG00000227475		10	36378014	36378317	-1	10p11.21	45.07	lincRNA			RP11-810B23.1
16763783	1.62565	0.70102	0.0146938	0.671871	False	16763783	COL2A1	1280	ENSG00000139219	collagen, type II, alpha 1	12	48366748	48398269	-1	12q13.11	55.34	protein_coding			COL2A1
16826435	1.6249	0.700348	0.0147892	0.673026	False	16826435	snoU13		ENSG00000238544	Small nucleolar RNA U13	16	50386100	50386203	-1	16q12.1	37.5	snoRNA			snoU13
17046337	1.624	0.699553	0.0149027	0.676664	False	17046337	MIR3147	100422939	ENSG00000266168	microRNA 3147	7	57472731	57472796	1	7p11.2	66.67	miRNA	hsa-mir-3147	MI0014173	MIR3147
16701944	1.62206	0.697825	0.0151522	0.683374	False	16701944														16701944
16837126	1.62016	0.696137	0.0153994	0.689895	False	16837126	RNA5SP444		ENSG00000252653	RNA, 5S ribosomal pseudogene 444	17	64263861	64263966	1	17q24.2	55.66	rRNA			RNA5SP444
17117695	1.61908	0.695174	0.0155422	0.690154	False	17117695	CDYL2	124359	ENSG00000166446	chromodomain protein, Y-like 2	16	80631803	80838226	-1	16q23.2	41.85	protein_coding			CDYL2
16781083	1.6186	0.694744	0.0156061	0.691471	False	16781083														16781083
16856655	1.61787	0.694093	0.0157036	0.693675	False	16856655	SCAMP4	113178	ENSG00000227500	secretory carrier membrane protein 4	19	1905213	1926016	1	19p13.3	60.16	protein_coding			SCAMP4
16700274	1.61771	0.693953	0.0157247	0.693675	False	16700274	ACTA1	58	ENSG00000143632	actin, alpha 1, skeletal muscle	1	229566992	229569845	-1	1q42.13	62.54	protein_coding			ACTA1
16745849	1.61627	0.692672	0.0159181	0.695363	False	16745849	PUS3	83480	ENSG00000110060	pseudouridylate synthase 3	11	125763381	125773116	-1	11q24.2	40.24	protein_coding			PUS3
17045860	1.61569	0.692153	0.0159972	0.695363	False	17045860	AC023669.1		ENSG00000229459		7	46300662	46334067	1	7p12.3	39.33	lincRNA			AC023669.1
16991705	1.61564	0.692107	0.0160041	0.695363	False	16991705	ADRA1B	147	ENSG00000170214	adrenoceptor alpha 1B	5	159343790	159399551	1	5q33.3	43.85	protein_coding			ADRA1B
16698249	1.61539	0.691886	0.0160379	0.695363	False	16698249	AC096645.1		ENSG00000211554		1	203968373	203968471	-1	1q32.1	42.42	miRNA			AC096645.1
16724631	1.61451	0.691092	0.0161597	0.697556	False	16724631	snoU13		ENSG00000252447	Small nucleolar RNA U13	11	47749098	47749189	1	11p11.2	39.13	snoRNA			snoU13
16885976	1.61297	0.689721	0.016372	0.698779	False	16885976	SNORA40		ENSG00000208308	Small nucleolar RNA SNORA40	2	135894198	135894325	1	2q21.3	32.03	snoRNA			SNORA40
16865162	1.61266	0.689446	0.0164148	0.698779	False	16865162	MIR935	100126325	ENSG00000215998	microRNA 935	19	54485561	54485651	1	19q13.42	79.12	miRNA	hsa-mir-935	MI0005757	MIR935
16743764	1.6111	0.68805	0.016634	0.698779	False	16743764	MMP13	4322	ENSG00000137745	matrix metallopeptidase 13 (collagenase 3)	11	102813724	102826463	-1	11q22.2	36.44	protein_coding			MMP13
16855322	1.61073	0.687715	0.0166869	0.698779	False	16855322	RNU1-46P		ENSG00000207154	RNA, U1 small nuclear 46, pseudogene	18	48810103	48810266	-1	18q21.2	49.39	snRNA			RNU1-46P
16732663	1.61068	0.687666	0.0166947	0.698779	False	16732663	RP11-716H6.2		ENSG00000255219		11	122165898	122178727	1	11q24.1	39.61	antisense			RP11-716H6.2
17101854	1.61047	0.687484	0.0167234	0.698779	False	17101854	snoU13		ENSG00000238764	Small nucleolar RNA U13	X	17376053	17376156	1	Xp22.13	42.31	snoRNA			snoU13
17073037	1.61014	0.68719	0.0167702	0.698779	False	17073037	SNORA25		ENSG00000251744	Small nucleolar RNA SNORA25	8	140120673	140120777	1	8q24.3	44.76	snoRNA			SNORA25
16716237	1.60938	0.686506	0.0168794	0.698779	False	16716237	RNU6-529P		ENSG00000200253	RNA, U6 small nuclear 529, pseudogene	10	88800995	88801098	-1	10q23.2	39.42	snRNA			RNU6-529P
16966721	1.60927	0.686402	0.0168959	0.698779	False	16966721	DANCR	57291	ENSG00000226950	differentiation antagonizing non-protein coding RNA	4	53578597	53586518	1	4q12	44.09	processed_transcript			DANCR
17039279	1.60876	0.68595	0.0169683	0.698779	False	17039279														17039279
16798067	1.60865	0.685852	0.0169842	0.698779	False	16798067														16798067
16798146	1.60814	0.685395	0.0170577	0.698847	False	16798146	SNHG14	101930404	ENSG00000224078	small nucleolar RNA host gene 14 (non-protein coding)	15	25223730	25664609	1	15q11.2	42.05	processed_transcript			SNHG14
16928816	1.60803	0.685295	0.017074	0.698847	False	16928816	NEFH	4744	ENSG00000100285	neurofilament, heavy polypeptide	22	29876219	29887379	1	22q12.2	52.82	protein_coding			NEFH
17104363	1.60792	0.685196	0.0170899	0.698847	False	17104363	EFNB1	1947	ENSG00000090776	ephrin-B1	X	68048840	68061990	1	Xq13.1	56.43	protein_coding			EFNB1
17085139	1.60626	0.683703	0.0173327	0.701229	False	17085139	AL353791.1		ENSG00000227921		9	40028620	40032417	1	9p13.1	33.99	protein_coding			AL353791.1
16729806	1.60592	0.6834	0.0173824	0.701229	False	16729806														16729806
17117515	1.60348	0.681205	0.0177459	0.702613	False	17117515														17117515
16723447	1.60241	0.680247	0.0179066	0.702613	False	16723447														16723447
16817210	1.60168	0.679588	0.018018	0.702767	False	16817210	MIR548W	100422923	ENSG00000265005	microRNA 548w	16	26036558	26036631	1	16p12.1	40.54	miRNA	hsa-mir-548w	MI0014222	MIR548W
16865726	1.60113	0.679089	0.0181025	0.702767	False	16865726	ZNF581	51545	ENSG00000171425	zinc finger protein 581	19	56146825	56156988	1	19q13.42	58.42	protein_coding			ZNF581
17065905	1.60043	0.678461	0.0182097	0.702767	False	17065905														17065905
16679273	1.60032	0.678359	0.0182271	0.702767	False	16679273														16679273
16949449	1.60006	0.678129	0.0182664	0.702767	False	16949449	RP11-567G11.1		ENSG00000228952		3	187166633	187167238	1	3q27.3	37.13	lincRNA			RP11-567G11.1
17078290	1.59978	0.677874	0.0183102	0.703113	False	17078290	RP11-434I12.4		ENSG00000253235		8	74281005	74281530	-1	8q21.11	43.35	lincRNA			RP11-434I12.4
16910552	1.59934	0.677478	0.0183784	0.704388	False	16910552	AC093642.4		ENSG00000226423		2	242967334	242968327	-1	2q37.3	45.88	lincRNA			AC093642.4
16975082	1.59859	0.676802	0.0184951	0.706177	False	16975082	snoU13		ENSG00000238694	Small nucleolar RNA U13	4	34967863	34967966	-1	4p15.1	44.23	snoRNA			snoU13
16925450	1.59814	0.676395	0.0185657	0.707387	False	16925450	snoU13		ENSG00000238851	Small nucleolar RNA U13	21	37630724	37630829	-1	21q22.12	43.4	snoRNA			snoU13
16755540	1.59739	0.675719	0.0186836	0.70801	False	16755540	AC013283.1		ENSG00000221625		12	98999652	98999738	1	12q23.1	55.17	miRNA			AC013283.1
17017224	1.5942	0.672833	0.019194	0.716473	False	17017224	LTB	4050	ENSG00000227507	lymphotoxin beta (TNF superfamily, member 3)	6	31548302	31550299	-1	6p21.33	61.61	protein_coding			LTB
16957696	1.594	0.67265	0.0192268	0.716473	False	16957696	RNU5E-8P		ENSG00000200372	RNA, U5E small nuclear 8, pseudogene	3	116683959	116684074	-1	3q13.31	38.79	snRNA			RNU5E-8P
16956438	1.59336	0.672074	0.0193303	0.716528	False	16956438	RP11-520D19.1		ENSG00000242145		3	81257344	81258065	-1	3p12.2	39.34	lincRNA			RP11-520D19.1
16894608	1.59333	0.672044	0.0193358	0.716528	False	16894608	RNU6-1288P		ENSG00000251859	RNA, U6 small nuclear 1288, pseudogene	2	14414746	14414849	-1	2p24.3	35.58	snRNA			RNU6-1288P
16927742	1.59297	0.671721	0.0193939	0.716528	False	16927742	IGLV7-46		ENSG00000211649	immunoglobulin lambda variable 7-46 (gene/pseudogene)	22	22723982	22724454	1	22q11.22	53.28	IG_V_gene			IGLV7-46
16796229	1.5929	0.671655	0.019406	0.716528	False	16796229	IFI27L2	83982	ENSG00000119632	interferon, alpha-inducible protein 27-like 2	14	94594116	94596590	-1	14q32.12	54.59	protein_coding			IFI27L2
16775690	1.59166	0.670531	0.01961	0.719643	False	16775690	RNU6-77P		ENSG00000222486	RNA, U6 small nuclear 77, pseudogene	13	81839882	81839972	1	13q31.1	37.36	snRNA			RNU6-77P
16830484	1.59076	0.669718	0.0197587	0.719643	False	16830484	SLC35G6	643664	ENSG00000259224	solute carrier family 35, member G6	17	7384721	7386383	1	17p13.1	58.87	protein_coding			SLC35G6
16938579	1.59052	0.669497	0.0197993	0.719643	False	16938579	RNA5SP127		ENSG00000222983	RNA, 5S ribosomal pseudogene 127	3	31270207	31270339	1	3p23	44.36	rRNA			RNA5SP127
16894422	1.58996	0.668993	0.0198921	0.719643	False	16894422	SNORA80B	100302743	ENSG00000206633	small nucleolar RNA, H/ACA box 80B	2	10586840	10586975	-1	2p25.1	58.82	snoRNA			SNORA80B
17098069	1.58783	0.667055	0.0202527	0.719643	False	17098069	MIR4478	100616312	ENSG00000266583	microRNA 4478	9	124882361	124882446	-1	9q33.2	65.12	miRNA	hsa-mir-4478	MI0016831	MIR4478
16682333	1.58767	0.666914	0.0202792	0.719643	False	16682333	MFAP2	4237	ENSG00000117122	microfibrillar-associated protein 2	1	17300997	17307330	-1	1p36.13	62.61	protein_coding			MFAP2
16887900	1.58628	0.665645	0.0205188	0.720662	False	16887900	Y_RNA		ENSG00000201425	Y RNA	2	175842531	175842625	1	2q31.1	35.79	misc_RNA			Y_RNA
17068134	1.58527	0.664726	0.0206938	0.72145	False	17068134	Y_RNA		ENSG00000207258	Y RNA	8	38601538	38601649	1	8p11.22	44.64	misc_RNA			Y_RNA
16872897	1.58334	0.662974	0.0210309	0.727426	False	16872897	PSG7	5676	ENSG00000221878	pregnancy specific beta-1-glycoprotein 7 (gene/pseudogene)	19	43428286	43441330	-1	19q13.31	45.33	polymorphic_pseudogene			PSG7
17094671	1.58332	0.66295	0.0210357	0.727426	False	17094671	RP11-88I18.2		ENSG00000233178		9	71010609	71021416	-1	9q21.11	40.66	antisense			RP11-88I18.2
16751190	1.58323	0.662874	0.0210503	0.727426	False	16751190	METTL7A	25840	ENSG00000185432	methyltransferase like 7A	12	51317255	51326300	1	12q13.12	42.85	protein_coding			METTL7A
16946900	1.58153	0.661321	0.0213534	0.728401	False	16946900	TSC22D2	9819	ENSG00000196428	TSC22 domain family, member 2	3	150126122	150184218	1	3q25.1	36.52	protein_coding			TSC22D2
16971966	1.58062	0.660488	0.0215175	0.730638	False	16971966	FNIP2	57600	ENSG00000052795	folliculin interacting protein 2	4	159690290	159829201	1	4q32.1	40.56	protein_coding			FNIP2
16981405	1.5798	0.659744	0.0216652	0.730638	False	16981405	C4orf27	54969	ENSG00000056050	chromosome 4 open reading frame 27	4	170650616	170679104	-1	4q33	38.6	protein_coding			C4orf27
16679923	1.57964	0.659594	0.021695	0.730638	False	16679923	AC139099.6		ENSG00000262952		17	81159765	81168959	1	17q25.3	50.11	lincRNA			AC139099.6
17054149	1.57939	0.659367	0.0217404	0.730638	False	17054149	WDR60	55112	ENSG00000126870	WD repeat domain 60	7	158649269	158749438	1	7q36.3	46.03	protein_coding			WDR60
16812905	1.57906	0.65907	0.0217995	0.730638	False	16812905	MIR1276	100302121	ENSG00000221634	microRNA 1276	15	86313727	86313809	-1	15q25.3	56.63	miRNA	hsa-mir-1276	MI0006416	MIR1276
16750323	1.57903	0.659034	0.0218067	0.730638	False	16750323	RNA5SP361		ENSG00000199556	RNA, 5S ribosomal pseudogene 361	12	45511554	45511671	1	12q12	45.76	rRNA			RNA5SP361
16777766	1.57889	0.658912	0.0218313	0.730638	False	16777766	RNU6-53P	100873762	ENSG00000202237	RNA, U6 small nuclear 53, pseudogene	13	29277839	29277944	-1	13q12.3	39.62	snRNA			RNU6-53P
17056125	1.5785	0.658553	0.0219032	0.730638	False	17056125	RP1-170O19.22		ENSG00000273433		7	27168588	27192180	-1	7p15.2	51.09	processed_transcript			RP1-170O19.22
16686456	1.57837	0.658438	0.0219264	0.730638	False	16686456	snoU13		ENSG00000238945	Small nucleolar RNA U13	1	45824324	45824420	-1	1p34.1	41.24	snoRNA			snoU13
17010520	1.57801	0.658102	0.021994	0.730929	False	17010520	SNORD112		ENSG00000252932	Small nucleolar RNA SNORD112	6	78646918	78646988	1	6q14.1	36.62	snoRNA			SNORD112
17000813	1.57749	0.657627	0.0220899	0.731252	False	17000813	HARS	101928623	ENSG00000170445	histidyl-tRNA synthetase	5	140052758	140071609	-1	5q31.3	46.01	protein_coding			HARS
16730701	1.57653	0.656755	0.022267	0.732183	False	16730701	RNA5SP348		ENSG00000252251	RNA, 5S ribosomal pseudogene 348	11	104123307	104123343	1	11q22.3	54.05	rRNA			RNA5SP348
17012946	1.57601	0.65628	0.0223638	0.733095	False	17012946	TNFAIP3	7128	ENSG00000118503	tumor necrosis factor, alpha-induced protein 3	6	138188351	138204449	1	6q23.3	43.95	protein_coding			TNFAIP3
16823353	1.57344	0.653927	0.0228495	0.739557	False	16823353	ZNF597	146434	ENSG00000167981	zinc finger protein 597	16	3486104	3493542	-1	16p13.3	45.38	protein_coding			ZNF597
16975465	1.57323	0.653728	0.022891	0.739557	False	16975465	Y_RNA		ENSG00000207481	Y RNA	4	41305254	41305354	-1	4p13	44.55	misc_RNA			Y_RNA
16876845	1.57248	0.653038	0.0230352	0.739922	False	16876845	RP11-734K21.4		ENSG00000240980		2	9283295	9286235	1	2p25.1	50.7	lincRNA			RP11-734K21.4
17020059	1.5724	0.652972	0.0230492	0.739922	False	17020059	GSTA2	2939	ENSG00000244067	glutathione S-transferase alpha 2	6	52614897	52628367	-1	6p12.2	40.76	protein_coding			GSTA2
16685729	1.5717	0.652327	0.0231849	0.741918	False	16685729	BMP8B	656	ENSG00000116985	bone morphogenetic protein 8b	1	40222854	40254533	-1	1p34.2	55.56	protein_coding			BMP8B
16971526	1.57015	0.650904	0.0234869	0.747899	False	16971526	FHDC1	85462	ENSG00000137460	FH2 domain containing 1	4	153857504	153900848	1	4q31.3	44.96	protein_coding			FHDC1
16710126	1.56977	0.650557	0.0235611	0.747969	False	16710126	HTRA1	5654	ENSG00000166033	HtrA serine peptidase 1	10	124221041	124274424	1	10q26.13	49.2	protein_coding			HTRA1
16851704	1.56923	0.650053	0.023669	0.747969	False	16851704	RNU6-857P		ENSG00000251702	RNA, U6 small nuclear 857, pseudogene	18	28564072	28564181	1	18q12.1	38.18	snRNA			RNU6-857P
16942679	1.56823	0.649141	0.0238656	0.752943	False	16942679	RNU7-19P		ENSG00000238959	RNA, U7 small nuclear 19 pseudogene	3	73076959	73077024	1	3p13	42.42	snRNA			RNU7-19P
17107368	1.56732	0.648302	0.0240477	0.756322	False	17107368	SNURFL		ENSG00000173954	SNRPN upstream reading frame-like	X	138444199	138444541	1	Xq27.1	48.4	pseudogene			SNURFL
16789078	1.56596	0.64705	0.0243218	0.761365	False	16789078	Y_RNA		ENSG00000202459	Y RNA	14	103161725	103161832	1	14q32.31	46.3	misc_RNA			Y_RNA
17019065	1.56455	0.645744	0.0246105	0.761365	False	17019065	RNU6-643P		ENSG00000206745	RNA, U6 small nuclear 643, pseudogene	6	41270204	41270310	-1	6p21.1	36.45	snRNA			RNU6-643P
16698784	1.56417	0.645398	0.0246874	0.761365	False	16698784	C1orf132	407025	ENSG00000203709	chromosome 1 open reading frame 132	1	207974863	208042495	-1	1q32.2	47.92	processed_transcript	hsa-mir-29c	MI0000735	C1orf132
16965311	1.56404	0.645281	0.0247135	0.761365	False	16965311	snoU13		ENSG00000238536	Small nucleolar RNA U13	4	17530560	17530663	1	4p15.32	45.19	snoRNA			snoU13
17098698	1.56393	0.645177	0.0247368	0.761365	False	17098698	FAM102A	399665	ENSG00000167106	family with sequence similarity 102, member A	9	130702858	130742792	-1	9q34.11	55.6	protein_coding			FAM102A
17065860	1.5624	0.643768	0.025053	0.769923	False	17065860														17065860
16859786	1.56112	0.642579	0.0253224	0.772908	False	16859786	MIR3188	100422833	ENSG00000267959	microRNA 3188	19	18392887	18392971	1	19p13.11	70.59	miRNA	hsa-mir-3188	MI0014232	MIR3188
17071577	1.56051	0.642018	0.0254504	0.772908	False	17071577	KB-1507C5.3		ENSG00000253263		8	103904104	103905836	1	8q22.3	45.07	sense_intronic			KB-1507C5.3
16804141	1.5605	0.642004	0.0254536	0.772908	False	16804141	EFTUD1P1		ENSG00000259404	elongation factor Tu GTP binding domain containing 1 pseudogene 1	15	84748920	84795356	1	15q25.2	38.06	pseudogene			EFTUD1P1
16959866	1.56022	0.641753	0.0255113	0.772908	False	16959866	RNU6-509P		ENSG00000200389	RNA, U6 small nuclear 509, pseudogene	3	141621766	141621872	-1	3q23	42.06	snRNA			RNU6-509P
16894400	1.56013	0.641664	0.0255315	0.772908	False	16894400	SNORA51		ENSG00000206898	Small nucleolar RNA SNORA51	2	10436173	10436306	-1	2p25.1	52.99	snoRNA			SNORA51
16707319	1.55989	0.641441	0.0255828	0.772908	False	16707319	LINC00502		ENSG00000224851	long intergenic non-protein coding RNA 502	10	92806923	92821916	1	10q23.31	39.74	lincRNA			LINC00502
16836412	1.55904	0.640657	0.0257636	0.772908	False	16836412	MSX2P1	55545	ENSG00000229590	msh homeobox 2 pseudogene 1	17	56234389	56235161	1	17q22	61.97	pseudogene			MSX2P1
16685868	1.55833	0.640004	0.0259148	0.773962	False	16685868	CITED4	163732	ENSG00000179862	Cbp/p300-interacting transactivator, with Glu/Asp-rich carboxy-terminal domain, 4	1	41326729	41328018	-1	1p34.2	73.72	protein_coding			CITED4
16989804	1.55831	0.639978	0.0259209	0.773962	False	16989804	RNA5SP194		ENSG00000201532	RNA, 5S ribosomal pseudogene 194	5	138348018	138348130	1	5q31.2	49.56	rRNA			RNA5SP194
16664406	1.55791	0.63961	0.0260064	0.774431	False	16664406	CYP4Z1	199974	ENSG00000186160	cytochrome P450, family 4, subfamily Z, polypeptide 1	1	47533160	47583991	1	1p33	39.77	protein_coding			CYP4Z1
17005611	1.557	0.638766	0.0262039	0.775058	False	17005611	BTN3A2	11118	ENSG00000186470	butyrophilin, subfamily 3, member A2	6	26365387	26378546	1	6p22.2	44.35	protein_coding			BTN3A2
16694613	1.55672	0.63851	0.0262639	0.775058	False	16694613														16694613
16756136	1.5565	0.638308	0.0263116	0.775058	False	16756136	HCFC2	29915	ENSG00000111727	host cell factor C2	12	104458235	104498639	1	12q23.3	37.53	protein_coding			HCFC2
16900022	1.55633	0.638143	0.0263503	0.775058	False	16900022	KRCC1	51315	ENSG00000172086	lysine-rich coiled-coil 1	2	88326724	88355248	-1	2p11.2	38.55	protein_coding			KRCC1
17014206	1.55626	0.63808	0.0263651	0.775058	False	17014206	AL591025.1		ENSG00000214239	Uncharacterized protein	6	159047471	159049322	1	6q25.3	55.35	protein_coding			AL591025.1
16891107	1.55606	0.637899	0.0264079	0.775058	False	16891107	WNT10A	80326	ENSG00000135925	wingless-type MMTV integration site family, member 10A	2	219745085	219764303	1	2q35	56.45	protein_coding			WNT10A
16818693	1.55587	0.637719	0.0264504	0.775058	False	16818693	LONP2	100507577	ENSG00000102910	lon peptidase 2, peroxisomal	16	48278207	48397033	1	16q12.1	39.56	protein_coding			LONP2
16688937	1.55438	0.636336	0.0267792	0.779071	False	16688937	CTBS	1486	ENSG00000117151	chitobiase, di-N-acetyl-	1	85015289	85040163	-1	1p22.3	36.59	protein_coding			CTBS
17117807	1.55402	0.636008	0.0268578	0.779071	False	17117807														17117807
16907115	1.55382	0.635816	0.0269037	0.779281	False	16907115														16907115
17049032	1.55353	0.635551	0.0269675	0.780008	False	17049032	CYP3A43	64816	ENSG00000021461	cytochrome P450, family 3, subfamily A, polypeptide 43	7	99425636	99463718	1	7q22.1	40.68	protein_coding			CYP3A43
16729838	1.55172	0.633865	0.0273755	0.783936	False	16729838	RNU6-1135P		ENSG00000223015	RNA, U6 small nuclear 1135, pseudogene	11	87317675	87317777	1	11q14.2	35.92	snRNA			RNU6-1135P
16676343	1.55129	0.633472	0.0274715	0.785569	False	16676343	RP11-430C7.4		ENSG00000240710		1	204572163	204585693	1	1q32.1	47.54	antisense			RP11-430C7.4
16681884	1.54986	0.632137	0.0277994	0.789659	False	16681884	HNRNPCP5		ENSG00000179412	heterogeneous nuclear ribonucleoprotein C pseudogene 5	1	13182960	13184326	-1	1p36.21	46.09	pseudogene			HNRNPCP5
16834111	1.54976	0.632047	0.0278217	0.789659	False	16834111	TMEM99	147184	ENSG00000167920	transmembrane protein 99	17	38975358	38992522	1	17q21.2	37.56	protein_coding			TMEM99
16775056	1.5488	0.631148	0.0280445	0.792873	False	16775056	MRPS31P4		ENSG00000250299	mitochondrial ribosomal protein S31 pseudogene 4	13	53191693	53211581	1	13q14.3	38.79	pseudogene			MRPS31P4
16984051	1.54857	0.630937	0.0280969	0.792873	False	16984051	NADK2-AS1		ENSG00000245711	NADK2 antisense RNA 1	5	36221157	36222004	1	5p13.2	37.26	antisense			NADK2-AS1
16949663	1.54782	0.630241	0.0282708	0.792873	False	16949663	RN7SKP222		ENSG00000222583	RNA, 7SK small nuclear pseudogene 222	3	191810911	191811225	1	3q28	45.4	misc_RNA			RN7SKP222
16777115	1.54738	0.629827	0.0283748	0.792873	False	16777115	RP11-385E5.5		ENSG00000229791		13	19982182	19983669	-1	13q12.11	45.23	lincRNA			RP11-385E5.5
16905127	1.5472	0.629659	0.0284169	0.792873	False	16905127														16905127
17092817	1.54603	0.628571	0.0286918	0.792873	False	17092817	Y_RNA		ENSG00000199635	Y RNA	9	21160234	21160335	-1	9p21.3	45.1	misc_RNA			Y_RNA
16688302	1.54553	0.628105	0.0288102	0.792873	False	16688302	SNORA31		ENSG00000252433	Small nucleolar RNA SNORA31	1	67568328	67568462	-1	1p31.3	40	snoRNA			SNORA31
17061759	1.54514	0.627741	0.0289029	0.792873	False	17061759	NRCAM	4897	ENSG00000091129	neuronal cell adhesion molecule	7	107788068	108097161	-1	7q31.1	39	protein_coding			NRCAM
16784576	1.54481	0.627431	0.0289822	0.792873	False	16784576	RNU6-1204P		ENSG00000200818	RNA, U6 small nuclear 1204, pseudogene	14	57291704	57291810	1	14q22.3	42.06	snRNA			RNU6-1204P
16752389	1.54456	0.627197	0.0290422	0.792873	False	16752389	RPS26	101929876	ENSG00000197728	ribosomal protein S26	12	56435637	56438116	1	12q13.2	46.94	protein_coding			RPS26
16980051	1.54426	0.626912	0.0291153	0.792873	False	16980051	CLGN	1047	ENSG00000153132	calmegin	4	141309609	141349122	-1	4q31.1	36.07	protein_coding			CLGN
16688990	1.54399	0.626664	0.029179	0.792873	False	16688990	AC104169.1		ENSG00000251899		1	85258751	85258882	-1	1p22.3	31.82	miRNA			AC104169.1
16760514	1.54309	0.62582	0.0293971	0.79421	False	16760514	SCARNA11	677780	ENSG00000251898	small Cajal body-specific RNA 11	12	6690640	6690775	-1	12p13.31	51.47	snoRNA			SCARNA11
16858527	1.54206	0.624862	0.0296461	0.794371	False	16858527	ZNF491	126069	ENSG00000177599	zinc finger protein 491	19	11908482	11920437	1	19p13.2	44.18	protein_coding			ZNF491
16934041	1.54176	0.624575	0.0297211	0.794371	False	16934041	RNU6-1128P		ENSG00000199695	RNA, U6 small nuclear 1128, pseudogene	22	31618731	31618839	-1	22q12.2	42.2	snRNA			RNU6-1128P
16875656	1.54169	0.624509	0.0297383	0.794371	False	16875656	PTPRH	5794	ENSG00000080031	protein tyrosine phosphatase, receptor type, H	19	55692616	55720874	-1	19q13.42	52.63	protein_coding			PTPRH
16841582	1.5409	0.623776	0.0299306	0.794371	False	16841582	AC005703.2		ENSG00000237377		17	15179879	15182794	-1	17p12	44.07	lincRNA			AC005703.2
16696657	1.54035	0.623255	0.0300681	0.794371	False	16696657	RFWD2	64326	ENSG00000143207	ring finger and WD repeat domain 2, E3 ubiquitin protein ligase	1	175913967	176176629	-1	1q25.2	36.32	protein_coding			RFWD2
17096577	1.53985	0.622793	0.0301902	0.794371	False	17096577	RP11-60I3.4		ENSG00000254571		9	102677359	102692178	-1	9q31.1	35.71	antisense			RP11-60I3.4
16973854	1.53977	0.622716	0.0302107	0.794371	False	16973854	AC141928.1		ENSG00000250986		4	3760475	3765117	-1	4p16.3	56.86	lincRNA			AC141928.1
16706347	1.53973	0.622681	0.03022	0.794371	False	16706347														16706347
17102994	1.53958	0.622537	0.0302582	0.794371	False	17102994	RNU12-2P		ENSG00000201659	RNA, U12 small nuclear 2, pseudogene	X	46992070	46992225	1	Xp11.23	47.44	snRNA			RNU12-2P
16700239	1.53934	0.622311	0.0303182	0.794371	False	16700239	HIST3H2A	92815	ENSG00000181218	histone cluster 3, H2a	1	228645065	228645560	-1	1q42.13	65.73	protein_coding			HIST3H2A
16666943	1.53911	0.622097	0.0303752	0.794371	False	16666943	GBP6	163351	ENSG00000183347	guanylate binding protein family, member 6	1	89829617	89852020	1	1p22.2	38.68	protein_coding			GBP6
17016007	1.53876	0.621764	0.0304641	0.794371	False	17016007	Y_RNA		ENSG00000199715	Y RNA	6	18273396	18273497	-1	6p22.3	40.2	misc_RNA			Y_RNA
16881098	1.53862	0.621634	0.0304988	0.794371	False	16881098														16881098
16721375	1.53769	0.620762	0.0307327	0.794371	False	16721375	SMPD1	6609	ENSG00000166311	sphingomyelin phosphodiesterase 1, acid lysosomal	11	6411655	6416228	1	11p15.4	56.69	protein_coding			SMPD1
16752715	1.53703	0.620144	0.0308994	0.794371	False	16752715	LRP1	4035	ENSG00000123384	low density lipoprotein receptor-related protein 1	12	57522276	57607134	1	12q13.3	56.25	protein_coding			LRP1
17083620	1.53618	0.619348	0.0311152	0.794371	False	17083620	Y_RNA		ENSG00000222658	Y RNA	9	12885320	12885416	1	9p23	37.11	misc_RNA			Y_RNA
16919206	1.53578	0.618975	0.0312167	0.794371	False	16919206	RP4-564F22.5		ENSG00000224635		20	37034658	37045444	-1	20q11.23	48.33	lincRNA			RP4-564F22.5
16694064	1.53524	0.618467	0.0313557	0.794371	False	16694064	GBA	2629	ENSG00000177628	glucosidase, beta, acid	1	155204243	155214490	-1	1q22	51.52	protein_coding			GBA
16715729	1.53476	0.618015	0.0314795	0.794371	False	16715729	RP11-77G23.2		ENSG00000234149		10	76762813	76784932	-1	10q22.2	42.03	antisense			RP11-77G23.2
16809113	1.53433	0.61761	0.031591	0.794371	False	16809113	CTD-3110H11.1		ENSG00000259715		15	50651647	50652391	-1	15q21.2	45.1	lincRNA			CTD-3110H11.1
16924835	1.53422	0.617507	0.0316193	0.794371	False	16924835	KRTAP19-4	337971	ENSG00000186967	keratin associated protein 19-4	21	31869142	31869451	-1	21q22.11	48.71	protein_coding			KRTAP19-4
16966184	1.53221	0.615609	0.0321465	0.799882	False	16966184	RNA5SP159		ENSG00000252970	RNA, 5S ribosomal pseudogene 159	4	39938373	39938475	1	4p14	42.72	rRNA			RNA5SP159
16711360	1.53209	0.615497	0.0321778	0.799882	False	16711360	U8		ENSG00000251740	U8 small nucleolar RNA	10	5090055	5090173	-1	10p15.1	36.97	snoRNA			U8
17046979	1.53176	0.615191	0.0322636	0.800653	False	17046979														17046979
17117391	1.53167	0.615104	0.0322882	0.800653	False	17117391	LINC00266-2P		ENSG00000248792	long intergenic non-protein coding RNA 266-2, pseudogene	Y	26424828	26437493	1	Yq11.23	40.32	pseudogene			LINC00266-2P
16661726	1.53076	0.614244	0.0325302	0.803688	False	16661726	RP11-467D18.2		ENSG00000237934		1	29550445	29551328	1	1p35.3	48.42	antisense			RP11-467D18.2
16699507	1.5298	0.613343	0.0327859	0.805416	False	16699507	SNORA36B	100302234	ENSG00000222370	small nucleolar RNA, H/ACA box 36B	1	220373888	220374018	-1	1q41	35.88	snoRNA	hsa-mir-664a	MI0006442	SNORA36B
17077520	1.52974	0.613284	0.0328025	0.805416	False	17077520	SNORA51		ENSG00000206853	Small nucleolar RNA SNORA51	8	60049931	60050061	-1	8q12.1	43.51	snoRNA			SNORA51
16948364	1.52963	0.613179	0.0328326	0.805416	False	16948364	RNU6-486P		ENSG00000199986	RNA, U6 small nuclear 486, pseudogene	3	180298845	180298951	1	3q26.33	39.25	snRNA			RNU6-486P
16722072	1.5296	0.613153	0.0328399	0.805416	False	16722072	RP13-631K18.2		ENSG00000254486		11	12052422	12083332	1	11p15.3	44.9	lincRNA			RP13-631K18.2
17001692	1.52894	0.612531	0.0330174	0.805795	False	17001692	snoU13		ENSG00000239191	Small nucleolar RNA U13	5	149923152	149923251	-1	5q33.1	48	snoRNA			snoU13
17049790	1.52879	0.612394	0.0330568	0.805795	False	17049790	MIR4285	100422858	ENSG00000264675	microRNA 4285	7	101936369	101936453	1	7q22.1	61.18	miRNA	hsa-mir-4285	MI0015891	MIR4285
17079434	1.52768	0.611347	0.033358	0.806639	False	17079434	SNORA72	26775	ENSG00000207067	small nucleolar RNA, H/ACA box 72	8	99054314	99054445	-1	8q22.2	40.15	snoRNA			SNORA72
16974113	1.52764	0.611305	0.0333699	0.806639	False	16974113	RN7SKP36		ENSG00000200867	RNA, 7SK small nuclear pseudogene 36	4	7113815	7114126	-1	4p16.1	54.49	misc_RNA			RN7SKP36
17065950	1.52703	0.610732	0.0335358	0.808311	False	17065950	RP11-3G21.1		ENSG00000254575		8	14018806	14022868	1	8p22	37.73	antisense			RP11-3G21.1
16706562	1.52637	0.610108	0.0337172	0.808311	False	16706562	RP11-182L21.6	642361	ENSG00000272447		10	81585658	81587358	1	10q22.3	63.73	lincRNA			RP11-182L21.6
17003454	1.52627	0.610013	0.0337447	0.808311	False	17003454	RP11-1026M7.3		ENSG00000248943		5	177228205	177230345	-1	5q35.3	46.24	lincRNA			RP11-1026M7.3
16716350	1.52569	0.609458	0.0339071	0.808311	False	16716350	ACTA2	59	ENSG00000107796	actin, alpha 2, smooth muscle, aorta	10	90694831	90751147	-1	10q23.31	40.33	protein_coding			ACTA2
16965680	1.5241	0.607962	0.0343475	0.809392	False	16965680	TBC1D19	55296	ENSG00000109680	TBC1 domain family, member 19	4	26578059	26756973	1	4p15.2	36.57	protein_coding			TBC1D19
17063338	1.5237	0.607583	0.0344596	0.809392	False	17063338	snoU13		ENSG00000239123	Small nucleolar RNA U13	7	138167225	138167328	-1	7q33	43.27	snoRNA			snoU13
16877760	1.52252	0.606464	0.0347932	0.809392	False	16877760	RNU6-936P		ENSG00000206732	RNA, U6 small nuclear 936, pseudogene	2	24899178	24899284	1	2p23.3	33.64	snRNA			RNU6-936P
16882028	1.52248	0.606424	0.0348054	0.809392	False	16882028	AC016670.1		ENSG00000221179		2	80471748	80471843	1	2p12	33.33	miRNA			AC016670.1
16993283	1.52247	0.606409	0.0348097	0.809392	False	16993283														16993283
16970738	1.52225	0.606207	0.0348702	0.809392	False	16970738	RNU6-224P		ENSG00000206782	RNA, U6 small nuclear 224, pseudogene	4	132194397	132194503	1	4q28.3	36.45	snRNA			RNU6-224P
16874080	1.52207	0.606034	0.0349221	0.809392	False	16874080	RNU6-317P		ENSG00000206758	RNA, U6 small nuclear 317, pseudogene	19	49296409	49296515	-1	19q13.33	42.99	snRNA			RNU6-317P
16853817	1.52124	0.605246	0.0351594	0.809392	False	16853817	RP11-888D10.3		ENSG00000264964		18	9315192	9334439	-1	18p11.22	41.13	lincRNA			RP11-888D10.3
16808793	1.52059	0.60463	0.0353459	0.809392	False	16808793	FBN1	2200	ENSG00000166147	fibrillin 1	15	48700503	48938046	-1	15q21.1	38.92	protein_coding			FBN1
16936709	1.52035	0.604403	0.035415	0.809392	False	16936709	ARSA	410	ENSG00000100299	arylsulfatase A	22	51061182	51066607	-1	22q13.33	61.19	protein_coding			ARSA
16704051	1.52013	0.604194	0.0354784	0.809392	False	16704051	RP11-672F9.1		ENSG00000226113		10	38536850	38622083	1	10p11.1	39.82	lincRNA			RP11-672F9.1
16958335	1.51973	0.603813	0.0355946	0.809392	False	16958335	ROPN1	54763	ENSG00000065371	rhophilin associated tail protein 1	3	123687368	123711025	-1	3q21.1	42.25	protein_coding			ROPN1
16754373	1.51971	0.603798	0.0355991	0.809392	False	16754373	GLIPR1	11010	ENSG00000139278	GLI pathogenesis-related 1	12	75874460	75897633	1	12q21.2	37.74	protein_coding			GLIPR1
17016496	1.51955	0.603648	0.0356451	0.809392	False	17016496	HIST1H2AK	85235	ENSG00000184348	histone cluster 1, H2ak	6	27805658	27806117	-1	6p22.1	60.87	protein_coding			HIST1H2AK
16892354	1.51933	0.603435	0.03571	0.809392	False	16892354	snoU13		ENSG00000239170	Small nucleolar RNA U13	2	233543673	233543775	1	2q37.1	43.69	snoRNA			snoU13
16999180	1.5192	0.603309	0.0357487	0.809392	False	16999180	LOX	4015	ENSG00000113083	lysyl oxidase	5	121398890	121413980	-1	5q23.2	37.87	protein_coding			LOX
16977599	1.5189	0.603022	0.0358366	0.809392	False	16977599	Y_RNA		ENSG00000201633	Y RNA	4	84557349	84557443	-1	4q21.23	43.16	misc_RNA			Y_RNA
16908472	1.51844	0.602595	0.035968	0.809517	False	16908472	AC073128.10		ENSG00000228135		2	219765533	219795358	-1	2q35	43.28	antisense			AC073128.10
16965719	1.51808	0.602252	0.0360737	0.810443	False	16965719	STIM2	57620	ENSG00000109689	stromal interaction molecule 2	4	26859300	27027003	1	4p15.2	36.58	protein_coding			STIM2
16951446	1.51734	0.601541	0.0362938	0.810767	False	16951446														16951446
16961056	1.51655	0.600792	0.0365266	0.810767	False	16961056	SPTSSB	165679	ENSG00000196542	serine palmitoyltransferase, small subunit B	3	161062580	161090668	-1	3q26.1	37.76	protein_coding			SPTSSB
16928636	1.5163	0.600555	0.0366006	0.810767	False	16928636	RP1-213J1P__B.2		ENSG00000231495		22	28103578	28105929	1	22q12.1	47.92	lincRNA			RP1-213J1P__B.2
17094498	1.5163	0.600554	0.0366009	0.810767	False	17094498	PGM5P2	595135	ENSG00000227558	phosphoglucomutase 5 pseudogene 2	9	69080240	69147854	-1	9q21.11	38.54	pseudogene			PGM5P2
16883756	1.5162	0.600459	0.0366307	0.810767	False	16883756	AC007278.3		ENSG00000234389		2	103055173	103056935	1	2q12.1	44.58	sense_intronic			AC007278.3
16834071	1.51615	0.600416	0.0366441	0.810767	False	16834071	RARA	5914	ENSG00000131759	retinoic acid receptor, alpha	17	38465444	38513094	1	17q21.2	56.87	protein_coding			RARA
16708061	1.51614	0.600406	0.0366473	0.810767	False	16708061	ZFYVE27	118813	ENSG00000155256	zinc finger, FYVE domain containing 27	10	99496878	99520664	1	10q24.2	48.53	protein_coding			ZFYVE27
16821083	1.51596	0.600227	0.0367033	0.810767	False	16821083	TERF2IP	54386	ENSG00000166848	telomeric repeat binding factor 2, interacting protein	16	75681684	75795770	1	16q23.1	42.42	protein_coding			TERF2IP
16702737	1.5159	0.600174	0.03672	0.810767	False	16702737	snoU13		ENSG00000239130	Small nucleolar RNA U13	10	15928357	15928464	1	10p13	42.59	snoRNA			snoU13
17014585	1.51537	0.599668	0.0368788	0.811657	False	17014585														17014585
16920442	1.51501	0.599332	0.0369847	0.812639	False	16920442	RP11-15M15.2		ENSG00000227705		20	51812768	51825244	-1	20q13.2	41.81	antisense			RP11-15M15.2
17077714	1.5149	0.599218	0.0370205	0.812639	False	17077714														17077714
16911411	1.51454	0.598875	0.0371289	0.813607	False	16911411	RP11-416N4.4		ENSG00000230506		20	10154168	10177638	1	20p12.2	40.25	lincRNA			RP11-416N4.4
16785104	1.51271	0.597131	0.0376842	0.816019	False	16785104	SYT16	83851	ENSG00000139973	synaptotagmin XVI	14	62453803	62568431	1	14q23.2	38.71	protein_coding			SYT16
16818842	1.51236	0.596805	0.0377888	0.816097	False	16818842	CYLD	1540	ENSG00000083799	cylindromatosis (turban tumor syndrome)	16	50775961	50835846	1	16q12.1	36.42	protein_coding			CYLD
16727074	1.51207	0.59653	0.0378773	0.816691	False	16727074	OVOL1	5017	ENSG00000172818	ovo-like zinc finger 1	11	65554493	65564690	1	11q13.1	60.16	protein_coding			OVOL1
17113441	1.51039	0.594921	0.0383979	0.820088	False	17113441	snoU13		ENSG00000238811	Small nucleolar RNA U13	X	112244247	112244356	-1	Xq23	42.73	snoRNA			snoU13
16821562	1.51012	0.594662	0.0384823	0.820088	False	16821562	KIAA0513	9764	ENSG00000135709	KIAA0513	16	85061375	85127836	1	16q24.1	51.62	protein_coding			KIAA0513
17117825	1.50968	0.594239	0.0386204	0.821787	False	17117825	PSPN	5623	ENSG00000125650	persephin	19	6375159	6379069	-1	19p13.3	58.35	protein_coding			PSPN
17012761	1.50907	0.593659	0.0388107	0.821787	False	17012761	TCF21	6943	ENSG00000118526	transcription factor 21	6	134210276	134216691	1	6q23.2	47.57	protein_coding			TCF21
16812053	1.50881	0.59341	0.0388925	0.821787	False	16812053	TBC1D2B	23102	ENSG00000167202	TBC1 domain family, member 2B	15	78276378	78370066	-1	15q25.1	47.99	protein_coding			TBC1D2B
17092399	1.50869	0.593296	0.0389299	0.821787	False	17092399	RP11-23D5.1		ENSG00000230365		9	11275314	11276314	-1	9p23	40.86	lincRNA			RP11-23D5.1
17089365	1.50856	0.593175	0.0389697	0.821787	False	17089365														17089365
17074533	1.50803	0.592662	0.0391391	0.822779	False	17074533	LINC00599	406907	ENSG00000253230	long intergenic non-protein coding RNA 599	8	9757574	9762876	-1	8p23.1	53.37	lincRNA	hsa-mir-124-1	MI0000443	LINC00599
16908133	1.50771	0.592359	0.0392396	0.823175	False	16908133	AC122136.1		ENSG00000212055		2	216743556	216743642	-1	2q35	32.18	miRNA			AC122136.1
16902690	1.50724	0.591907	0.0393896	0.824405	False	16902690	FAR2P1	440905	ENSG00000180178	fatty acyl CoA reductase 2 pseudogene 1	2	130748029	130808704	-1	2q21.1	40.68	pseudogene			FAR2P1
16774071	1.50722	0.591886	0.0393966	0.824405	False	16774071	RFXAP	5994	ENSG00000133111	regulatory factor X-associated protein	13	37393361	37403241	1	13q13.3	38.45	protein_coding			RFXAP
17107640	1.50714	0.591813	0.039421	0.824405	False	17107640	XX-FW81066F1.2		ENSG00000224871		X	149097880	149098916	1	Xq28	42.43	antisense			XX-FW81066F1.2
16909170	1.50655	0.591244	0.0396108	0.825929	False	16909170	SNORA48		ENSG00000212391	Small nucleolar RNA SNORA48	2	227833705	227833838	-1	2q36.3	50.75	snoRNA			SNORA48
16995024	1.50599	0.590713	0.0397886	0.826946	False	16995024	MIR579	693164	ENSG00000207956	microRNA 579	5	32394484	32394581	-1	5p13.3	32.65	miRNA	hsa-mir-579	MI0003586	MIR579
16858137	1.50448	0.589263	0.0402775	0.828497	False	16858137	ICAM1	3383	ENSG00000090339	intercellular adhesion molecule 1	19	10381511	10397291	1	19p13.2	52.08	protein_coding			ICAM1
16811014	1.50417	0.588965	0.0403786	0.828497	False	16811014	RP11-342M21.2		ENSG00000259202	Uncharacterized protein	15	67435072	67439277	-1	15q22.33	45.29	protein_coding			RP11-342M21.2
16837370	1.50397	0.588778	0.0404425	0.828497	False	16837370	AC004562.1		ENSG00000237560		17	67957848	67979679	1	17q24.3	36.17	lincRNA			AC004562.1
17105005	1.50384	0.588648	0.0404864	0.828497	False	17105005														17105005
16910117	1.50362	0.588438	0.040558	0.828497	False	16910117	OR6B3	150681	ENSG00000178586	olfactory receptor, family 6, subfamily B, member 3	2	240984494	240985489	-1	2q37.3	55.92	protein_coding			OR6B3
16991151	1.5035	0.588323	0.0405975	0.828497	False	16991151	SYNPO	11346	ENSG00000171992	synaptopodin	5	149980642	150038782	1	5q33.1	52.53	protein_coding			SYNPO
16990327	1.50342	0.588245	0.040624	0.828497	False	16990327	PCDHB18	54660	ENSG00000146001	protocadherin beta 18 pseudogene	5	140613938	140617101	1	5q31.3	49.62	pseudogene			PCDHB18
16754729	1.5027	0.587555	0.0408601	0.828497	False	16754729	ACSS3	79611	ENSG00000111058	acyl-CoA synthetase short-chain family member 3	12	81331594	81650533	1	12q21.31	35.56	protein_coding			ACSS3
17022936	1.50266	0.587523	0.0408711	0.828497	False	17022936	RP3-486I3.5		ENSG00000236326		6	116565350	116565891	-1	6q22.1	38.93	antisense			RP3-486I3.5
16840346	1.50266	0.587519	0.0408726	0.828497	False	16840346														16840346
16744353	1.50248	0.587347	0.0409317	0.828497	False	16744353	ALG9-IT1		ENSG00000254450	ALG9 intronic transcript 1 (non-protein coding)	11	111687938	111699936	-1	11q23.1	41.93	sense_intronic			ALG9-IT1
16818150	1.50205	0.586932	0.0410746	0.829121	False	16818150	ZNF668		ENSG00000232748	Uncharacterized protein; ZNF668 protein	16	31072813	31073451	1	16p11.2	68.23	protein_coding			ZNF668
17107518	1.502	0.586886	0.0410905	0.829121	False	17107518	RNU6-382P		ENSG00000202051	RNA, U6 small nuclear 382, pseudogene	X	146908797	146908902	1	Xq27.3	38.68	snRNA			RNU6-382P
16992807	1.50194	0.586829	0.0411098	0.829121	False	16992807	MIR1271	100302203	ENSG00000221464	microRNA 1271	5	175794949	175795034	1	5q35.2	51.16	miRNA	hsa-mir-1271	MI0003814	MIR1271
16865967	1.50119	0.586102	0.0413614	0.831456	False	16865967	ZNF264	9422	ENSG00000083844	zinc finger protein 264	19	57702868	57724724	1	19q13.43	46.53	protein_coding			ZNF264
17045182	1.5009	0.58583	0.0414557	0.831456	False	17045182	EEPD1	80820	ENSG00000122547	endonuclease/exonuclease/phosphatase family domain containing 1	7	36192758	36341152	1	7p14.2	45.46	protein_coding			EEPD1
17005211	1.50087	0.5858	0.0414661	0.831456	False	17005211	MIR548A1	693125	ENSG00000207775	microRNA 548a-1	6	18572015	18572111	1	6p22.3	36.08	miRNA	hsa-mir-548a-1	MI0003593	MIR548A1
16779178	1.50069	0.585625	0.0415269	0.831456	False	16779178	DLEU2	406948	ENSG00000231607	deleted in lymphocytic leukemia 2 (non-protein coding)	13	50601269	50699856	-1	13q14.2	37.18	processed_transcript	hsa-mir-15a	MI0000069	DLEU2
16904510	1.50054	0.585482	0.0415768	0.831456	False	16904510														16904510
16952532	1.50043	0.585375	0.041614	0.831456	False	16952532	U8		ENSG00000212145	U8 small nucleolar RNA	3	41940603	41940745	-1	3p22.1	41.26	snoRNA			U8
16992364	1.5002	0.585159	0.0416896	0.83214	False	16992364														16992364
17045354	1.49966	0.58464	0.0418711	0.834111	False	17045354	YAE1D1	57002	ENSG00000241127	Yae1 domain containing 1	7	39605975	39649919	1	7p14.1	40.07	protein_coding			YAE1D1
16747986	1.49925	0.584243	0.0420102	0.835233	False	16747986	SCARNA11		ENSG00000252727	Small Cajal body specific RNA 11	12	8750105	8750236	1	12p13.31	56.82	snoRNA			SCARNA11
16991246	1.49874	0.583752	0.042183	0.835374	False	16991246														16991246
16996249	1.49783	0.582873	0.0424937	0.839876	False	16996249														16996249
16715384	1.49672	0.581803	0.0428747	0.840155	False	16715384	Y_RNA		ENSG00000201047	Y RNA	10	74842252	74842353	-1	10q22.1	38.24	misc_RNA			Y_RNA
16875207	1.49594	0.581048	0.0431454	0.840155	False	16875207	RNU6-980P		ENSG00000252734	RNA, U6 small nuclear 980, pseudogene	19	54236235	54236337	-1	19q13.42	42.72	snRNA			RNU6-980P
17069114	1.49488	0.58003	0.0435126	0.840972	False	17069114														17069114
16864165	1.49467	0.579825	0.0435868	0.840972	False	16864165	SNORD35B		ENSG00000200530	small nucleolar RNA, C/D box 35B	19	50000977	50001063	1	19q13.33	49.43	snoRNA			SNORD35B
17025498	1.49391	0.579093	0.0438528	0.840972	False	17025498														17025498
17117606	1.4937	0.578893	0.0439258	0.840972	False	17117606														17117606
17097034	1.49303	0.578245	0.0441628	0.842391	False	17097034														17097034
17104120	1.49296	0.578177	0.0441877	0.842391	False	17104120														17104120
16660521	1.4909	0.576182	0.0449241	0.85009	False	16660521														16660521
16684140	1.49083	0.576112	0.0449502	0.85009	False	16684140	RNU6-176P		ENSG00000253005	RNA, U6 small nuclear 176, pseudogene	1	28469248	28469352	-1	1p35.3	38.1	snRNA			RNU6-176P
16881629	1.4895	0.574826	0.0454308	0.85278	False	16881629	AC073046.25		ENSG00000235499		2	74212259	74213470	1	2p13.1	69.31	lincRNA			AC073046.25
16663030	1.4887	0.574049	0.0457233	0.855878	False	16663030														16663030
17023922	1.48824	0.573611	0.0458887	0.85659	False	17023922														17023922
16907546	1.48763	0.57302	0.0461127	0.857279	False	16907546	GCSHP3		ENSG00000237580	glycine cleavage system protein H (aminomethyl carrier) pseudogene 3	2	206980834	206981224	-1	2q33.3	47.83	pseudogene			GCSHP3
16758948	1.48733	0.572722	0.0462262	0.857279	False	16758948														16758948
17096901	1.48729	0.572689	0.0462387	0.857279	False	17096901														17096901
16799423	1.48689	0.572293	0.0463898	0.857998	False	16799423	RP11-521C20.3		ENSG00000259409		15	40381033	40381587	1	15q15.1	56.04	antisense			RP11-521C20.3
16843076	1.4857	0.57114	0.046832	0.862138	False	16843076	MIR3184	100423003	ENSG00000266919	microRNA 3184	17	28444097	28444190	-1	17q11.2	52.13	sense_intronic	hsa-mir-3184	MI0014226	MIR3184
16965897	1.4852	0.570659	0.0470177	0.862491	False	16965897	RP11-103J17.2	100508631	ENSG00000261761		4	37003438	37022330	1	4p14	38.28	lincRNA			RP11-103J17.2
16702501	1.48458	0.570051	0.0472529	0.862661	False	16702501	snoU13		ENSG00000238900	Small nucleolar RNA U13	10	12187662	12187765	1	10p14	47.12	snoRNA			snoU13
17070832	1.48389	0.569387	0.0475113	0.862661	False	17070832	RNA5SP274		ENSG00000222416	RNA, 5S ribosomal pseudogene 274	8	94453505	94453612	1	8q22.1	43.52	rRNA			RNA5SP274
16936175	1.48327	0.568778	0.0477492	0.862661	False	16936175														16936175
16950750	1.48315	0.568662	0.0477945	0.862661	False	16950750	MIR885	100126334	ENSG00000216135	microRNA 885	3	10436173	10436246	-1	3p25.3	58.11	miRNA	hsa-mir-885	MI0005560	MIR885
16661025	1.48305	0.568567	0.0478315	0.862661	False	16661025	RNU6-110P		ENSG00000207237	RNA, U6 small nuclear 110, pseudogene	1	26290688	26290791	1	1p36.11	42.31	snRNA			RNU6-110P
17021485	1.48062	0.566198	0.048768	0.871819	False	17021485	Y_RNA		ENSG00000207131	Y RNA	6	88535891	88536003	-1	6q15	41.59	misc_RNA			Y_RNA
16781844	1.48047	0.566053	0.0488255	0.871819	False	16781844	AE000659.1		ENSG00000222776		14	22248785	22248866	1	14q11.2	67.07	miRNA			AE000659.1
16718668	1.47927	0.564886	0.0492928	0.871819	False	16718668	RNU6-1121P		ENSG00000252611	RNA, U6 small nuclear 1121, pseudogene	10	116729219	116729327	-1	10q25.3	37.61	snRNA			RNU6-1121P
17070169	1.47904	0.56466	0.0493838	0.871819	False	17070169	LINC01111	101926978	ENSG00000254300	long intergenic non-protein coding RNA 1111	8	77318889	77436591	1	8q21.11	35.56	lincRNA			LINC01111
16982477	1.4785	0.564139	0.049594	0.871819	False	16982477														16982477
16889109	1.47818	0.563821	0.0497226	0.871819	False	16889109	SNORD2		ENSG00000238942	small nucleolar RNA, C/D box 2	3	186502585	186502653	1	3q27.3	39.13	snoRNA			SNORD2
17081345	1.47795	0.563602	0.0498112	0.872432	False	17081345	AF216667.1		ENSG00000222570		8	133693146	133693248	-1	8q24.22	34.95	miRNA			AF216667.1
16949940	1.47678	0.562456	0.0502779	0.873043	False	16949940	Y_RNA		ENSG00000222335	Y RNA	3	195929220	195929324	1	3q29	48.57	misc_RNA			Y_RNA
16918607	1.47667	0.562346	0.0503229	0.873073	False	16918607														16918607
16797841	1.47548	0.561184	0.0508001	0.874523	False	16797841														16797841
16748831	1.47508	0.560796	0.0509601	0.87568	False	16748831														16748831
17117619	1.47334	0.559095	0.0516672	0.878256	False	17117619	AL589743.1	440157	ENSG00000225210		14	19650018	19718563	1	14q11.2	40.36	lincRNA			AL589743.1
16865042	1.47309	0.55885	0.05177	0.879262	False	16865042	MIR525	574470	ENSG00000207711	microRNA 525	19	54200787	54200871	1	19q13.42	47.06	miRNA	hsa-mir-525	MI0003152	MIR525
16776986	1.47276	0.558519	0.0519085	0.880871	False	16776986														16776986
17118056	1.47207	0.557849	0.0521906	0.884171	False	17118056	RP11-432M8.13		ENSG00000250782		5	17634569	17635162	1	5p15.1	53.54	pseudogene			RP11-432M8.13
16682728	1.47092	0.556724	0.0526669	0.885208	False	16682728	snoU13		ENSG00000239027	Small nucleolar RNA U13	1	19858664	19858768	-1	1p36.13	41.9	snoRNA			snoU13
16741639	1.47022	0.556032	0.0529615	0.885208	False	16741639	MIR3165	100422953	ENSG00000263742	microRNA 3165	11	71783274	71783348	-1	11q13.4	53.33	miRNA	hsa-mir-3165	MI0014195	MIR3165
16707452	1.46989	0.555708	0.0531001	0.885208	False	16707452	SNORA25		ENSG00000252993	Small nucleolar RNA SNORA25	10	93835999	93836122	1	10q23.32	41.94	snoRNA			SNORA25
16983629	1.4691	0.554928	0.0534344	0.885208	False	16983629	LSP1P3	729862	ENSG00000162685	lymphocyte-specific protein 1 pseudogene 3	5	28925707	28927696	1	5p13.3	47.64	pseudogene			LSP1P3
16686271	1.46873	0.554573	0.0535874	0.885208	False	16686271	RNU5F-1	26828	ENSG00000199377	RNA, U5F small nuclear 1	1	45187458	45187574	-1	1p34.1	35.04	snRNA			RNU5F-1
16747967	1.46751	0.55337	0.054108	0.885208	False	16747967	RNU6-275P		ENSG00000201780	RNA, U6 small nuclear 275, pseudogene	12	8637342	8637448	1	12p13.31	31.78	snRNA			RNU6-275P
16879476	1.46679	0.55266	0.0544172	0.885208	False	16879476	Y_RNA		ENSG00000194270	Y RNA	2	42865101	42865188	1	2p21	38.64	misc_RNA			Y_RNA
16863401	1.46678	0.552656	0.0544193	0.885208	False	16863401	AC007193.6		ENSG00000267922		19	46604380	46699475	1	19q13.32	43.26	lincRNA			AC007193.6
16783903	1.46665	0.552522	0.0544779	0.885208	False	16783903	RNA5SP384		ENSG00000252424	RNA, 5S ribosomal pseudogene 384	14	50019351	50019466	1	14q21.3	43.97	rRNA			RNA5SP384
17105899	1.46662	0.552492	0.0544907	0.885208	False	17105899														17105899
16717520	1.46614	0.552028	0.0546942	0.88565	False	16717520	SNORA12	677800	ENSG00000212464	small nucleolar RNA, H/ACA box 12	10	101996913	101997059	-1	10q24.31	42.18	snoRNA			SNORA12
17052961	1.46486	0.550767	0.0552491	0.889963	False	17052961														17052961
17082236	1.46445	0.550359	0.05543	0.890597	False	17082236	RNU7-109P		ENSG00000252075	RNA, U7 small nuclear 109 pseudogene	8	144728080	144728139	-1	8q24.3	40	snRNA			RNU7-109P
17092945	1.46425	0.550166	0.0555155	0.890856	False	17092945	RN7SKP120		ENSG00000222693	RNA, 7SK small nuclear pseudogene 120	9	25088809	25089149	-1	9p21.3	48.09	misc_RNA			RN7SKP120
16932753	1.46398	0.549893	0.0556367	0.890856	False	16932753														16932753
17104186	1.46333	0.549258	0.0559198	0.892591	False	17104186	RP11-622K12.1	550643	ENSG00000204272		X	56755692	56844813	1	Xp11.21	45.2	processed_transcript			RP11-622K12.1
16865098	1.4628	0.548735	0.0561538	0.893497	False	16865098	MIR516A1	574498	ENSG00000207767	microRNA 516a-1	19	54259995	54260084	1	19q13.42	44.44	miRNA	hsa-mir-516a-1	MI0003180	MIR516A1
17012140	1.4626	0.548534	0.0562442	0.893844	False	17012140	RNA5SP215		ENSG00000200310	RNA, 5S ribosomal pseudogene 215	6	121007767	121007888	1	6q22.31	46.72	rRNA			RNA5SP215
16778489	1.46236	0.548296	0.056351	0.894517	False	16778489	RNU6-57P	100873765	ENSG00000223280	RNA, U6 small nuclear 57, pseudogene	13	41928693	41928795	-1	13q14.11	42.72	snRNA			RNU6-57P
16694879	1.46125	0.547207	0.0568423	0.898427	False	16694879	RP11-85G21.1		ENSG00000228239		1	157202021	157206926	-1	1q23.1	42.23	lincRNA			RP11-85G21.1
17083136	1.46085	0.546807	0.0570238	0.89953	False	17083136	RNA5SP279		ENSG00000202383	RNA, 5S ribosomal pseudogene 279	9	1333837	1333953	1	9p24.3	50.43	rRNA			RNA5SP279
17069141	1.45976	0.545734	0.0575125	0.903148	False	17069141	RP11-513O17.3	286177	ENSG00000253614		8	58173785	58179172	1	8q12.1	37.25	lincRNA			RP11-513O17.3
16983540	1.45973	0.545705	0.0575261	0.903148	False	16983540	PMCHL2	5370	ENSG00000169040	pro-melanin-concentrating hormone-like 2, pseudogene	5	70671613	70681820	1	5q13.2	34.92	pseudogene			PMCHL2
16921478	1.45965	0.545618	0.0575656	0.903148	False	16921478														16921478
16659904	1.45955	0.54552	0.0576107	0.903148	False	16659904	RP4-798A10.2		ENSG00000226029		1	16787443	16794976	1	1p36.13	46.15	lincRNA			RP4-798A10.2
16976894	1.45917	0.545148	0.057781	0.903148	False	16976894														16976894
16978201	1.45909	0.545067	0.0578184	0.903148	False	16978201	PCNAP1	359806	ENSG00000249065	proliferating cell nuclear antigen pseudogene 1	4	100081671	100082802	-1	4q23	35.87	pseudogene			PCNAP1
16707316	1.45869	0.544675	0.0579987	0.904296	False	16707316	RP11-236B18.2		ENSG00000225519		10	92754377	92766147	1	10q23.31	42.37	lincRNA			RP11-236B18.2
17116473	1.45805	0.544037	0.058293	0.905594	False	17116473	RBMY2FP	100652931	ENSG00000243040	RNA binding motif protein, Y-linked, family 2, member F pseudogene	Y	24455006	24467972	1	Yq11.223	36.56	pseudogene			RBMY2FP
16981536	1.45717	0.543167	0.0586967	0.906349	False	16981536	RNU6-1096P		ENSG00000252898	RNA, U6 small nuclear 1096, pseudogene	4	174367754	174367855	-1	4q34.1	42.16	snRNA			RNU6-1096P
16842147	1.45593	0.541937	0.0592707	0.906349	False	16842147	CCDC144B	348254	ENSG00000154874	coiled-coil domain containing 144B (pseudogene)	17	18441117	18528930	-1	17p11.2	38.34	pseudogene			CCDC144B
17012127	1.45557	0.541589	0.0594342	0.906349	False	17012127														17012127
16712857	1.45461	0.540628	0.0598872	0.906349	False	16712857	U3		ENSG00000222666	Small nucleolar RNA U3	10	28696969	28697180	-1	10p12.1	52.36	snoRNA			U3
16895952	1.45425	0.540273	0.0600554	0.906349	False	16895952	AC074091.1		ENSG00000221531		2	27804756	27804813	-1	2p23.3	50	miRNA			AC074091.1
17010503	1.45388	0.539912	0.0602265	0.906349	False	17010503	Y_RNA		ENSG00000200040	Y RNA	6	76638230	76638342	1	6q14.1	38.94	misc_RNA			Y_RNA
16853617	1.45352	0.539552	0.0603977	0.906349	False	16853617	RP11-190I17.4		ENSG00000215368		18	5132748	5133228	-1	18p11.31	59.25	pseudogene			RP11-190I17.4
16708666	1.45346	0.539492	0.0604264	0.906349	False	16708666	MIR146B	574447	ENSG00000202569	microRNA 146b	10	104196269	104196341	1	10q24.32	56.16	miRNA	hsa-mir-146b	MI0003129	MIR146B
17116074	1.45293	0.53897	0.0606757	0.906349	False	17116074	LINC00279		ENSG00000232348	long intergenic non-protein coding RNA 279	Y	8506335	8512883	1	Yp11.2	45.75	lincRNA			LINC00279
16906793	1.45289	0.53893	0.0606948	0.906349	False	16906793	SCARNA16		ENSG00000252923	Small Cajal body specific RNA 16	2	197550872	197551054	-1	2q33.1	45.9	snoRNA			SCARNA16
16870998	1.45263	0.53867	0.0608192	0.906349	False	16870998	HAVCR1P1	100101266	ENSG00000268442	hepatitis A virus cellular receptor 1 pseudogene 1	19	24345172	24346227	-1	19p12	44.98	pseudogene			HAVCR1P1
17046127	1.4523	0.538336	0.060979	0.906349	False	17046127	RNU6-480P		ENSG00000207060	RNA, U6 small nuclear 480, pseudogene	5	50351187	50351293	-1	5q11.1	40.19	snRNA			RNU6-480P
16971441	1.45212	0.538162	0.0610628	0.906349	False	16971441	RNU6-1282P		ENSG00000252544	RNA, U6 small nuclear 1282, pseudogene	4	152221670	152221765	1	4q31.3	39.58	snRNA			RNU6-1282P
16779790	1.45203	0.538073	0.0611056	0.906349	False	16779790	CTAGE11P	647288	ENSG00000214249	CTAGE family, member 11, pseudogene	13	75812080	75814432	-1	13q22.2	40.97	pseudogene			CTAGE11P
16986581	1.45201	0.538046	0.0611183	0.906349	False	16986581	SNORA18		ENSG00000206592	Small nucleolar RNA SNORA18	5	78516765	78516896	1	5q14.1	43.94	snoRNA			SNORA18
16663446	1.45187	0.537914	0.0611822	0.906349	False	16663446	RNA5SP46		ENSG00000199240	RNA, 5S ribosomal pseudogene 46	1	43662088	43662207	1	1p34.2	47.5	rRNA			RNA5SP46
16983840	1.45161	0.537655	0.0613067	0.906349	False	16983840														16983840
16920683	1.45095	0.537	0.0616233	0.906349	False	16920683	RP13-379L11.2		ENSG00000203971		20	56532182	56534716	-1	20q13.32	47.93	lincRNA			RP13-379L11.2
17118228	1.45079	0.536834	0.0617038	0.906349	False	17118228														17118228
16882226	1.45005	0.5361	0.0620604	0.906349	False	16882226	Y_RNA		ENSG00000202382	Y RNA	2	85594708	85594809	1	2p11.2	44.12	misc_RNA			Y_RNA
17043228	1.44997	0.536025	0.062097	0.906349	False	17043228	RNU6-215P		ENSG00000202039	RNA, U6 small nuclear 215, pseudogene	7	5219692	5219793	1	7p22.1	33.33	snRNA			RNU6-215P
16697672	1.44973	0.535788	0.0622126	0.906349	False	16697672	RNU6-609P		ENSG00000202329	RNA, U6 small nuclear 609, pseudogene	1	199983817	199983923	-1	1q32.1	42.99	snRNA			RNU6-609P
17117443	1.44897	0.535028	0.0625845	0.906349	False	17117443														17117443
16850412	1.44825	0.534306	0.0629391	0.906349	False	16850412	AC011841.7		ENSG00000221692		GL000205.1	164643	164725	-1	GL000205.1	44.58	miRNA			AC011841.7
16918305	1.44776	0.533822	0.0631783	0.906349	False	16918305														16918305
17073063	1.44709	0.533157	0.0635074	0.908381	False	17073063														17073063
16927824	1.44691	0.532972	0.0635994	0.908381	False	16927824	IGLV3-10		ENSG00000211669	immunoglobulin lambda variable 3-10	22	23154244	23154782	1	22q11.22	57.14	IG_V_gene			IGLV3-10
17009906	1.44687	0.532931	0.0636199	0.908381	False	17009906	RP11-143A22.1		ENSG00000223633		6	58488888	58513860	1	6p11.2	35.7	lincRNA			RP11-143A22.1
16776525	1.44632	0.532382	0.0638933	0.908634	False	16776525														16776525
17087109	1.44599	0.53206	0.064054	0.909682	False	17087109	MIR23B	407011	ENSG00000207563	microRNA 23b	9	97847490	97847586	1	9q22.32	50.52	miRNA	hsa-mir-23b	MI0000439	MIR23B
16912244	1.44566	0.531727	0.0642205	0.909682	False	16912244	FAM182A	728882	ENSG00000125804	family with sequence similarity 182, member A	20	26035291	26073683	1	20p11.1	49.64	processed_transcript			FAM182A
16982511	1.44561	0.531674	0.0642474	0.909682	False	16982511														16982511
16960111	1.44486	0.530928	0.0646222	0.909682	False	16960111	RP11-274H2.3		ENSG00000240032		3	145784131	145786972	-1	3q24	34.2	antisense			RP11-274H2.3
17117874	1.44415	0.530224	0.0649775	0.909682	False	17117874	RP11-1399P15.1		ENSG00000273445		2	87777014	87777553	-1	2p11.2	43.89	antisense			RP11-1399P15.1
16967282	1.44398	0.530055	0.0650631	0.909682	False	16967282	MIR1269A	100302177	ENSG00000221563	microRNA 1269a	4	67142542	67142646	1	4q13.2	59.05	miRNA	hsa-mir-1269a	MI0006406	MIR1269A
16837568	1.44359	0.529656	0.0652652	0.909682	False	16837568														16837568
16666614	1.44339	0.529465	0.0653625	0.909682	False	16666614	AL035706.1		ENSG00000223231		1	84259560	84259653	1	1p31.1	31.91	miRNA			AL035706.1
17009758	1.44337	0.529446	0.0653722	0.909682	False	17009758	RNU6-1023P		ENSG00000251946	RNA, U6 small nuclear 1023, pseudogene	6	54651185	54651290	1	6p12.1	35.85	snRNA			RNU6-1023P
16816690	1.44285	0.528925	0.0656371	0.909682	False	16816690	SCARNA6		ENSG00000252798	Small Cajal body specific RNA 6	16	21598948	21599185	1	16p12.2	44.12	snoRNA			SCARNA6
16847414	1.44275	0.528825	0.0656882	0.909682	False	16847414	RNU6-623P		ENSG00000200013	RNA, U6 small nuclear 623, pseudogene	17	58739694	58739798	-1	17q23.2	39.05	snRNA			RNU6-623P
16775144	1.44261	0.528677	0.0657639	0.909682	False	16775144	RNA5SP30		ENSG00000202422	RNA, 5S ribosomal pseudogene 30	13	58565484	58565598	1	13q21.1	52.17	rRNA			RNA5SP30
17117649	1.44237	0.528446	0.0658823	0.909682	False	17117649	RP11-227D13.2		ENSG00000259216		15	49017535	49018024	1	15q21.1	40.61	pseudogene			RP11-227D13.2
16889929	1.44229	0.528363	0.0659245	0.909682	False	16889929	AC007383.3		ENSG00000227946		2	206949329	206951288	1	2q33.3	63.47	lincRNA			AC007383.3
16805287	1.44216	0.528234	0.0659904	0.909682	False	16805287	MIR3175	100422995	ENSG00000264173	microRNA 3175	15	93447629	93447705	1	15q26.1	71.43	miRNA	hsa-mir-3175	MI0014209	MIR3175
17096805	1.44174	0.527806	0.06621	0.909682	False	17096805	RP11-508N12.2	340512	ENSG00000230782		9	109737114	109865269	-1	9q31.2	40.5	antisense			RP11-508N12.2
16899956	1.44141	0.527477	0.0663793	0.909682	False	16899956														16899956
16958732	1.44115	0.527222	0.0665107	0.909682	False	16958732	RP11-88I21.2	101927123	ENSG00000244215		3	127041150	127109513	-1	3q21.3	47.63	lincRNA			RP11-88I21.2
17088004	1.44083	0.526896	0.066679	0.909682	False	17088004	Y_RNA		ENSG00000207329	Y RNA	9	112086965	112087076	1	9q31.3	43.75	misc_RNA			Y_RNA
17025558	1.44083	0.526895	0.0666795	0.909682	False	17025558														17025558
16762483	1.44057	0.526637	0.0668129	0.909682	False	16762483	RP11-283G6.3		ENSG00000256894		12	26278088	26279550	-1	12p12.1	60.36	antisense			RP11-283G6.3
16665755	1.44042	0.526488	0.0668903	0.909682	False	16665755	snoU13		ENSG00000238931	Small nucleolar RNA U13	1	66037232	66037335	1	1p31.3	42.31	snoRNA			snoU13
16929655	1.44032	0.526384	0.0669439	0.909682	False	16929655	RP1-293L6.1		ENSG00000234688		22	37099963	37117517	1	22q12.3	45.9	antisense			RP1-293L6.1
16755221	1.43989	0.525959	0.067165	0.909682	False	16755221														16755221
16783442	1.43969	0.525763	0.067267	0.909682	False	16783442	RP11-116N8.1		ENSG00000258342		14	36367188	36532949	1	14q13.2	39.99	sense_overlapping			RP11-116N8.1
16804449	1.43946	0.525528	0.0673893	0.909682	False	16804449	LINC00052	145978	ENSG00000259527	long intergenic non-protein coding RNA 52	15	88120160	88122917	1	15q25.3	40.07	lincRNA			LINC00052
16970074	1.43932	0.525391	0.0674605	0.909682	False	16970074	SNHG8	100093630	ENSG00000269893	small nucleolar RNA host gene 8 (non-protein coding)	4	119199864	119200978	1	4q26	45.83	lincRNA			SNHG8
17000669	1.43877	0.524832	0.067753	0.909682	False	17000669	CTD-3224K15.2		ENSG00000250635		5	139028584	139029313	-1	5q31.2	68.22	lincRNA			CTD-3224K15.2
17118013	1.43793	0.523997	0.0681911	0.909682	False	17118013	RP11-413E6.1		ENSG00000243422		3	75673837	75674304	-1	3p12.3	47.44	pseudogene			RP11-413E6.1
16744232	1.43719	0.523252	0.0685841	0.909682	False	16744232	RNA5SP350		ENSG00000200168	RNA, 5S ribosomal pseudogene 350	11	110910822	110910932	-1	11q23.1	50.45	rRNA			RNA5SP350
16916600	1.43703	0.523094	0.0686679	0.909682	False	16916600														16916600
16805621	1.43669	0.522749	0.0688508	0.909682	False	16805621	CTD-2054N24.1		ENSG00000259655		15	100331332	100333052	1	15q26.3	59.09	pseudogene			CTD-2054N24.1
17022896	1.43577	0.521823	0.0693437	0.909682	False	17022896	RNA5SP213		ENSG00000212333	RNA, 5S ribosomal pseudogene 213	6	114541845	114541950	-1	6q21	46.23	rRNA			RNA5SP213
17103742	1.43564	0.521695	0.0694117	0.909682	False	17103742	MIR532	693124	ENSG00000207758	microRNA 532	X	49767754	49767844	1	Xp11.23	51.65	miRNA	hsa-mir-532	MI0003205	MIR532
17105107	1.43484	0.520889	0.0698433	0.909682	False	17105107														17105107
16735214	1.43446	0.520506	0.0700496	0.909682	False	16735214	GVINP1	387751	ENSG00000254838	GTPase, very large interferon inducible pseudogene 1	11	6734767	6767670	-1	11p15.4	39.04	pseudogene			GVINP1
17023987	1.43436	0.520406	0.0701032	0.909682	False	17023987	RP13-143G15.3	644135	ENSG00000227844		6	136364990	136393965	-1	6q23.3	38.74	antisense			RP13-143G15.3
16845652	1.43403	0.520074	0.0702819	0.909682	False	16845652	AC003102.3	101926996	ENSG00000267750		17	42376942	42392683	-1	17q21.31	52.53	antisense			AC003102.3
17001147	1.43391	0.519955	0.0703462	0.909682	False	17001147	RN7SKP246		ENSG00000201423	RNA, 7SK small nuclear pseudogene 246	5	143914917	143915233	-1	5q31.3	52.37	misc_RNA			RN7SKP246
16963511	1.43359	0.51963	0.0705218	0.909682	False	16963511	AC128709.3		ENSG00000235126		3	197171932	197185194	-1	3q29	48.23	lincRNA			AC128709.3
16899682	1.43348	0.519524	0.0705796	0.909682	False	16899682	Y_RNA		ENSG00000199936	Y RNA	2	85687267	85687375	-1	2p11.2	39.45	misc_RNA			Y_RNA
17095999	1.43334	0.51938	0.0706574	0.909682	False	17095999	MIRLET7DHG	158257	ENSG00000230262	MIRLET7D host gene (non-protein coding)	9	96938884	96966850	-1	9q22.32	41.19	lincRNA			MIRLET7DHG
16921191	1.43278	0.518813	0.0709654	0.909682	False	16921191														16921191
17046654	1.43249	0.518525	0.071122	0.909682	False	17046654	RNU6-96P		ENSG00000222364	RNA, U6 small nuclear 96, pseudogene	7	65860178	65860273	1	7q11.21	37.5	snRNA			RNU6-96P
16737422	1.43219	0.518226	0.0712853	0.909682	False	16737422	SNORA31		ENSG00000251838	Small nucleolar RNA SNORA31	11	37723675	37723770	-1	11p12	39.58	snoRNA			SNORA31
17085075	1.43215	0.518186	0.0713069	0.909682	False	17085075	snoU13		ENSG00000238313	Small nucleolar RNA U13	9	38190404	38190504	1	9p13.2	44.55	snoRNA			snoU13
16713450	1.4321	0.518129	0.0713381	0.909682	False	16713450	RP11-124O11.2		ENSG00000229630		10	43474465	43476955	-1	10q11.21	56	lincRNA			RP11-124O11.2
16970861	1.43209	0.51812	0.071343	0.909682	False	16970861	Y_RNA		ENSG00000207384	Y RNA	4	140121549	140121667	1	4q31.1	42.86	misc_RNA			Y_RNA
16811580	1.43148	0.517507	0.0716784	0.909682	False	16811580	RP11-665J16.1		ENSG00000261543		15	74445141	74471567	-1	15q24.1	48.74	antisense			RP11-665J16.1
17095503	1.43145	0.517482	0.0716926	0.909682	False	17095503	RP11-276H19.2	440173	ENSG00000269994		9	89623370	89657041	-1	9q21.33	39.73	lincRNA			RP11-276H19.2
16695818	1.43138	0.517407	0.0717334	0.909682	False	16695818	RNA5SP62		ENSG00000200327	RNA, 5S ribosomal pseudogene 62	1	163438286	163438395	-1	1q23.3	48.18	rRNA			RNA5SP62
16990455	1.43111	0.517133	0.0718839	0.909682	False	16990455														16990455
17048667	1.43008	0.516099	0.0724542	0.909682	False	17048667	RNU6-364P		ENSG00000207115	RNA, U6 small nuclear 364, pseudogene	7	95970452	95970558	1	7q21.3	41.12	snRNA			RNU6-364P
16801932	1.42998	0.515991	0.0725142	0.909682	False	16801932	RP11-317G6.1		ENSG00000259589		15	63967345	64005957	1	15q22.31	38.36	antisense			RP11-317G6.1
16729517	1.42976	0.515777	0.0726324	0.909682	False	16729517	CTD-2337I7.1	101928921	ENSG00000255345		11	78803893	78809048	1	11q14.1	49.09	lincRNA			CTD-2337I7.1
16870776	1.42922	0.515227	0.0729383	0.909682	False	16870776	ZNF826P	101929933	ENSG00000231205	zinc finger protein 826, pseudogene	19	20451078	20607775	-1	19p12	40.1	pseudogene			ZNF826P
16660648	1.42903	0.515038	0.0730432	0.909682	False	16660648	MIR3115	100422866	ENSG00000263793	microRNA 3115	1	23370798	23370865	1	1p36.12	41.18	miRNA	hsa-mir-3115	MI0014127	MIR3115
16798206	1.42837	0.514368	0.0734171	0.909682	False	16798206	SNORD116-20	100033432	ENSG00000261069	small nucleolar RNA, C/D box 116-20	15	25332808	25334043	1	15q11.2	49.76	lincRNA			SNORD116-20
17069359	1.42832	0.514319	0.0734448	0.909682	False	17069359	MIR4470	100616484	ENSG00000264408	microRNA 4470	8	62627347	62627418	1	8q12.3	56.94	miRNA	hsa-mir-4470	MI0016821	MIR4470
16988444	1.42822	0.514217	0.0735016	0.909682	False	16988444														16988444
16803575	1.42818	0.514179	0.0735226	0.909682	False	16803575	RP11-335K5.2		ENSG00000259555		15	78918237	78920535	1	15q25.1	49.33	antisense			RP11-335K5.2
16715611	1.42789	0.51389	0.0736851	0.909682	False	16715611	RP11-464F9.1		ENSG00000242288		10	75434053	75490272	-1	10q22.2	41.69	processed_transcript			RP11-464F9.1
16774186	1.42722	0.513206	0.0740693	0.909682	False	16774186	AL512505.1		ENSG00000216014		13	40226715	40226806	1	13q14.11	31.52	miRNA			AL512505.1
16969123	1.42708	0.513071	0.0741455	0.909682	False	16969123														16969123
16922606	1.42693	0.512916	0.074233	0.909682	False	16922606	AP000695.4		ENSG00000233818		21	37818029	37904706	1	21q22.13	47.71	antisense			AP000695.4
17063924	1.42689	0.512871	0.0742581	0.909682	False	17063924	AC073342.12		ENSG00000231840		7	142952357	142984473	-1	7q34	43.59	antisense			AC073342.12
16872956	1.42688	0.512869	0.0742596	0.909682	False	16872956	CEACAMP10	284344	ENSG00000241104	carcinoembryonic antigen-related cell adhesion molecule pseudogene 10	19	43715943	43752798	-1	19q13.31	41.17	pseudogene			CEACAMP10
16798236	1.42688	0.512866	0.074261	0.909682	False	16798236	SNORD116-29	100033821	ENSG00000207245	small nucleolar RNA, C/D box 116-29	15	25351668	25351750	1	15q11.2	40.96	snoRNA			SNORD116-29
16799154	1.42672	0.512706	0.0743514	0.909682	False	16799154	RP11-684B21.1	100507480	ENSG00000259245		15	36338283	36341730	1	15q14	45.56	lincRNA			RP11-684B21.1
16872513	1.42616	0.512131	0.0746768	0.909682	False	16872513														16872513
16876484	1.426	0.511975	0.0747657	0.909682	False	16876484	AC093326.2	101927362	ENSG00000225942		2	545805	546667	1	2p25.3	57.71	lincRNA			AC093326.2
16930938	1.4259	0.511875	0.0748225	0.909682	False	16930938	RNU12	267010	ENSG00000270022	RNA, U12 small nuclear	22	43011250	43011913	1	22q13.2	49.25	lincRNA			RNU12
16798190	1.42547	0.511434	0.075073	0.909682	False	16798190	SNORD116-15	100033427	ENSG00000207174	small nucleolar RNA, C/D box 116-15	15	25326434	25326525	1	15q11.2	41.3	snoRNA			SNORD116-15
16839184	1.42541	0.511375	0.0751068	0.909682	False	16839184	AC139099.3	101930151	ENSG00000232938		17	81174666	81188573	1	17q25.3	41.75	pseudogene			AC139099.3
17110538	1.42528	0.511243	0.0751819	0.909682	False	17110538	RNU6-707P		ENSG00000201517	RNA, U6 small nuclear 707, pseudogene	X	48013408	48013502	-1	Xp11.23	47.37	snRNA			RNU6-707P
16975667	1.42482	0.510785	0.0754437	0.909682	False	16975667	AC092597.3		ENSG00000248254		4	47558748	47562276	-1	4p12	38.42	antisense			AC092597.3
16697654	1.42346	0.509402	0.076238	0.909682	False	16697654	MIR181A1HG	100131234	ENSG00000229989	MIR181A1 host gene (non-protein coding)	1	198776622	198906558	-1	1q32.1	35.03	lincRNA			MIR181A1HG
16993498	1.42344	0.509385	0.0762476	0.909682	False	16993498	CTC-573N18.1		ENSG00000250509		5	179868559	179870238	1	5q35.3	50.65	lincRNA			CTC-573N18.1
16661615	1.42322	0.509163	0.0763755	0.909682	False	16661615	snoU13		ENSG00000238821	Small nucleolar RNA U13	1	28843988	28844087	1	1p35.3	46	snoRNA			snoU13
16766655	1.4232	0.509137	0.0763907	0.909682	False	16766655	RP11-571M6.7		ENSG00000257342		12	58087915	58115293	-1	12q14.1	43.95	antisense			RP11-571M6.7
16955666	1.42287	0.508808	0.0765811	0.909682	False	16955666	Y_RNA		ENSG00000252420	Y RNA	3	61724801	61724903	-1	3p14.2	41.75	misc_RNA			Y_RNA
16952278	1.42225	0.508177	0.0769472	0.909682	False	16952278	Y_RNA		ENSG00000207512	Y RNA	3	38546971	38547072	-1	3p22.2	42.16	misc_RNA			Y_RNA
17045836	1.42084	0.506739	0.0777862	0.909682	False	17045836	RNU6-326P		ENSG00000202350	RNA, U6 small nuclear 326, pseudogene	7	45883233	45883339	1	7p12.3	42.06	snRNA			RNU6-326P
17077856	1.42081	0.506711	0.0778029	0.909682	False	17077856	SNHG6	641648	ENSG00000245910	small nucleolar RNA host gene 6 (non-protein coding)	8	67833919	67838633	-1	8q13.1	44.54	processed_transcript			SNHG6
17113543	1.42072	0.506627	0.0778521	0.909682	False	17113543	Y_RNA		ENSG00000200291	Y RNA	X	117048207	117048308	-1	Xq24	45.1	misc_RNA			Y_RNA
16887468	1.42041	0.506303	0.0780425	0.909682	False	16887468	AC007405.6		ENSG00000239467		2	171627623	171634658	1	2q31.1	40.11	lincRNA			AC007405.6
16969255	1.4203	0.506199	0.0781033	0.909682	False	16969255														16969255
17085219	1.42028	0.506177	0.0781162	0.909682	False	17085219	FAM95B1	101928261	ENSG00000223839	family with sequence similarity 95, member B1	9	42466317	42474239	1	9p12	53.69	processed_transcript			FAM95B1
16721732	1.41967	0.505555	0.0784833	0.909682	False	16721732	SNORA45	677826	ENSG00000212607	small nucleolar RNA, H/ACA box 45	11	8706986	8707116	1	11p15.4	52.67	snoRNA			SNORA45
17101023	1.41904	0.50492	0.0788588	0.909682	False	17101023	AC145212.2		ENSG00000221485		GL000194.1	84477	84559	-1	GL000194.1	44.58	miRNA			AC145212.2
16963356	1.41866	0.504528	0.0790916	0.909682	False	16963356	RNU6-1279P		ENSG00000206644	RNA, U6 small nuclear 1279, pseudogene	3	196120581	196120683	-1	3q29	49.51	snRNA			RNU6-1279P
17095179	1.41863	0.504496	0.0791106	0.909682	False	17095179	RP11-383M4.2		ENSG00000230846		9	84542936	84546283	-1	9q21.32	46.62	lincRNA			RP11-383M4.2
17094074	1.41855	0.504422	0.0791548	0.909682	False	17094074	RNU7-124P		ENSG00000251745	RNA, U7 small nuclear 124 pseudogene	9	37936704	37936765	-1	9p13.2	37.1	snRNA			RNU7-124P
16762885	1.41851	0.504374	0.0791831	0.909682	False	16762885	SNORA75		ENSG00000212533	Small nucleolar RNA SNORA75	12	31229801	31229950	-1	12p11.21	40.67	snoRNA			SNORA75
17054846	1.4182	0.504065	0.0793672	0.909682	False	17054846														17054846
17047772	1.41815	0.504008	0.0794009	0.909682	False	17047772	RNA5SP234		ENSG00000200786	RNA, 5S ribosomal pseudogene 234	7	79283425	79283543	1	7q21.11	47.9	rRNA			RNA5SP234
16875968	1.41779	0.503647	0.0796164	0.909682	False	16875968														16875968
17074015	1.41734	0.503183	0.0798944	0.909682	False	17074015														17074015
16855467	1.41674	0.502571	0.0802612	0.909682	False	16855467	Y_RNA		ENSG00000206865	Y RNA	18	54420457	54420557	-1	18q21.31	45.54	misc_RNA			Y_RNA
17118360	1.41591	0.501731	0.0807677	0.909682	False	17118360	RP11-316J7.4		ENSG00000253299		8	101177454	101177706	-1	8q22.2	41.9	pseudogene			RP11-316J7.4
16788002	1.41549	0.501298	0.0810302	0.909682	False	16788002	RP11-1070N10.6		ENSG00000259084		14	96129593	96158967	1	14q32.13	48.09	sense_overlapping			RP11-1070N10.6
17108912	1.41534	0.501149	0.0811203	0.909682	False	17108912	MIR4770	100616373	ENSG00000265284	microRNA 4770	X	6301947	6302004	-1	Xp22.31	44.83	miRNA	hsa-mir-4770	MI0017411	MIR4770
17095414	1.41523	0.501032	0.0811916	0.909682	False	17095414	RP11-213G2.2		ENSG00000230303		9	88400637	88408395	-1	9q21.33	32.66	lincRNA			RP11-213G2.2
16828694	1.41493	0.500734	0.0813726	0.909682	False	16828694	RNU6-1191P		ENSG00000252608	RNA, U6 small nuclear 1191, pseudogene	16	81140138	81140244	-1	16q23.2	36.45	snRNA			RNU6-1191P
16790078	1.41452	0.500308	0.0816318	0.909682	False	16790078	RP11-203M5.8		ENSG00000258908		14	20942948	20945248	-1	14q11.2	47.07	lincRNA			RP11-203M5.8
16715386	1.41338	0.499152	0.0823391	0.909682	False	16715386	RP11-344N10.5		ENSG00000272630		10	74857802	74861055	-1	10q22.1	41.33	lincRNA			RP11-344N10.5
16667256	1.4132	0.498969	0.082452	0.909682	False	16667256	Y_RNA		ENSG00000207379	Y RNA	1	93851268	93851374	1	1p22.1	44.86	misc_RNA			Y_RNA
16933240	1.41317	0.49894	0.0824697	0.909682	False	16933240	SNORD56		ENSG00000199783	Small nucleolar RNA SNORD56	22	25297114	25297181	-1	22q11.23	44.12	snoRNA			SNORD56
17116791	1.41312	0.498884	0.0825039	0.909682	False	17116791	LINC00280		ENSG00000229643	long intergenic non-protein coding RNA 280	Y	6225260	6229454	-1	Yp11.2	35.64	lincRNA			LINC00280
16879484	1.41283	0.498587	0.0826867	0.909682	False	16879484														16879484
16853872	1.41277	0.498529	0.0827224	0.909682	False	16853872														16853872
16997041	1.41257	0.498318	0.0828528	0.909682	False	16997041	RP11-195E2.1		ENSG00000230847		5	70370052	70389020	-1	5q13.2	41.96	pseudogene			RP11-195E2.1
16729708	1.41216	0.497905	0.0831077	0.909682	False	16729708	snoU13		ENSG00000238666	Small nucleolar RNA U13	11	85805234	85805337	1	11q14.2	42.31	snoRNA			snoU13
17096335	1.41202	0.497755	0.0832005	0.909682	False	17096335	RP11-498P14.5		ENSG00000203279		9	99962757	100000982	-1	9q22.33	41.52	lincRNA			RP11-498P14.5
16903966	1.41195	0.497689	0.0832419	0.909682	False	16903966	AC019186.1		ENSG00000234584		2	158582220	158592517	-1	2q24.1	38.21	lincRNA			AC019186.1
16913558	1.41177	0.497507	0.0833546	0.909682	False	16913558	SNHG11	677821	ENSG00000174365	small nucleolar RNA host gene 11 (non-protein coding)	20	37075221	37079564	1	20q11.23	53.2	processed_transcript			SNHG11
16707265	1.41168	0.497418	0.0834095	0.909682	False	16707265														16707265
16689330	1.41145	0.497182	0.0835559	0.909682	False	16689330	Y_RNA		ENSG00000202385	Y RNA	1	89485929	89486048	-1	1p22.2	42.5	misc_RNA			Y_RNA
16981022	1.41138	0.497103	0.0836054	0.909682	False	16981022	RNU6-128P		ENSG00000206703	RNA, U6 small nuclear 128, pseudogene	4	159715742	159715848	-1	4q32.1	42.06	snRNA			RNU6-128P
17024740	1.41136	0.497089	0.0836142	0.909682	False	17024740	RNU6-1247P		ENSG00000252431	RNA, U6 small nuclear 1247, pseudogene	6	151601650	151601747	-1	6q25.1	42.86	snRNA			RNU6-1247P
16835398	1.41072	0.496428	0.0840259	0.909682	False	16835398	AC090627.1		ENSG00000235300		17	46371709	46386124	1	17q21.32	36.24	antisense			AC090627.1
16734333	1.41061	0.496321	0.0840929	0.909682	False	16734333														16734333
16763088	1.4103	0.496005	0.0842901	0.909682	False	16763088														16763088
16964116	1.41023	0.495934	0.0843348	0.909682	False	16964116	RP11-478C1.7		ENSG00000251148		4	2297311	2320816	1	4p16.3	50.36	antisense			RP11-478C1.7
16986095	1.41022	0.495917	0.0843453	0.909682	False	16986095														16986095
16930887	1.41005	0.49575	0.0844497	0.909682	False	16930887	Z83851.3	388906	ENSG00000182057		22	42665759	42671202	1	22q13.2	57.75	lincRNA			Z83851.3
17073368	1.40989	0.49558	0.0845561	0.909682	False	17073368	7SK		ENSG00000254144	7SK RNA	8	144624280	144624570	1	8q24.3	54.3	antisense			7SK
16735729	1.40981	0.495504	0.0846038	0.909682	False	16735729	RP11-351I24.1		ENSG00000254554		11	10324204	10325251	-1	11p15.4	60.5	antisense			RP11-351I24.1
17014955	1.40949	0.495176	0.08481	0.909682	False	17014955	LINC00266-3		ENSG00000170590	long intergenic non-protein coding RNA 266-3	6	131910	144885	-1	6p25.3	41.25	lincRNA			LINC00266-3
17074488	1.40927	0.494951	0.0849518	0.909682	False	17074488	RNU7-55P		ENSG00000239078	RNA, U7 small nuclear 55 pseudogene	8	8929965	8930026	-1	8p23.1	43.55	snRNA			RNU7-55P
16745992	1.40925	0.494933	0.0849634	0.909682	False	16745992	RN7SKP121		ENSG00000222774	RNA, 7SK small nuclear pseudogene 121	11	127275923	127276227	-1	11q24.2	47.87	misc_RNA			RN7SKP121
17100745	1.40911	0.494787	0.0850553	0.909682	False	17100745	AL356585.1		ENSG00000212857		GL000212.1	64252	65919	1	GL000212.1	66.49	protein_coding			AL356585.1
17064686	1.40904	0.494712	0.0851027	0.909682	False	17064686	AC073236.3		ENSG00000234722		7	153097005	153111048	-1	7q36.2	46.43	lincRNA			AC073236.3
16721771	1.40828	0.493936	0.0855929	0.909682	False	16721771	KRT8P41	283102	ENSG00000213538	keratin 8 pseudogene 41	11	9115910	9117737	1	11p15.4	56.67	pseudogene			KRT8P41
16812871	1.40745	0.493087	0.0861319	0.909682	False	16812871	RP11-815J21.2		ENSG00000259375		15	86122277	86123409	-1	15q25.3	47.84	antisense			RP11-815J21.2
16752643	1.40727	0.492904	0.0862488	0.909682	False	16752643	RP11-977G19.12		ENSG00000257740		12	56702652	56703233	1	12q13.3	48.8	antisense			RP11-977G19.12
16788721	1.40651	0.492118	0.0867513	0.909682	False	16788721	MIR1197	100302250	ENSG00000221745	microRNA 1197	14	101491901	101491988	1	14q32.31	42.05	miRNA	hsa-mir-1197	MI0006656	MIR1197
16802696	1.40604	0.491636	0.0870605	0.909682	False	16802696	RNA5SP399		ENSG00000200873	RNA, 5S ribosomal pseudogene 399	15	72150911	72151027	1	15q23	52.14	rRNA			RNA5SP399
16958728	1.40496	0.490533	0.087771	0.909682	False	16958728	Y_RNA		ENSG00000212556	Y RNA	3	126921215	126921316	-1	3q21.3	44.12	misc_RNA			Y_RNA
16960397	1.40488	0.490448	0.0878264	0.909682	False	16960397	WWTR1-IT1		ENSG00000241985	WWTR1 intronic transcript 1 (non-protein coding)	3	149366784	149367971	-1	3q25.1	46.55	sense_intronic			WWTR1-IT1
16740948	1.40487	0.490436	0.087834	0.909682	False	16740948	MIR3163	100423029	ENSG00000266423	microRNA 3163	11	66701905	66701977	-1	11q13.2	39.73	miRNA	hsa-mir-3163	MI0014193	MIR3163
16712755	1.40486	0.49043	0.0878375	0.909682	False	16712755	LRRC37A6P	387646	ENSG00000230445	leucine rich repeat containing 37, member A6, pseudogene	10	27535279	27548384	-1	10p12.1	49.84	pseudogene			LRRC37A6P
16886285	1.40482	0.490386	0.0878664	0.909682	False	16886285	RNU7-2P		ENSG00000251905	RNA, U7 small nuclear 2 pseudogene	2	146902724	146902785	1	2q22.3	38.71	snRNA			RNU7-2P
17057019	1.40431	0.489859	0.0882076	0.909682	False	17057019	AC027269.2	101928795	ENSG00000238284		7	42701325	42746046	-1	7p14.1	39.4	lincRNA			AC027269.2
16742312	1.40408	0.489622	0.0883621	0.909682	False	16742312	CTD-2530H12.1	283214	ENSG00000247867		11	75469500	75479692	-1	11q13.5	50.66	antisense			CTD-2530H12.1
17059352	1.40346	0.488988	0.088775	0.909682	False	17059352	AC074183.4	101930185	ENSG00000232019		7	84568665	84569561	-1	7q21.11	61.09	lincRNA			AC074183.4
17019240	1.40326	0.488781	0.0889099	0.909682	False	17019240	U3		ENSG00000221252	Small nucleolar RNA U3	6	42379938	42380134	-1	6p21.1	45.18	snoRNA			U3
16712144	1.40309	0.488612	0.0890203	0.909682	False	16712144	RNU6-1075P		ENSG00000201260	RNA, U6 small nuclear 1075, pseudogene	10	16249820	16249926	-1	10p13	38.32	snRNA			RNU6-1075P
17070297	1.40298	0.488492	0.0890986	0.909682	False	17070297	RP11-1149M10.1		ENSG00000254177		8	81970758	81979979	1	8q21.13	39.82	lincRNA			RP11-1149M10.1
16963975	1.4029	0.488409	0.0891535	0.909682	False	16963975	AC078852.1		ENSG00000254094		4	1350369	1351863	1	4p16.3	64.21	sense_intronic			AC078852.1
16873121	1.40269	0.488198	0.0892914	0.909682	False	16873121	RP11-15A1.3	100505715	ENSG00000267058		19	44395956	44405957	-1	19q13.31	39.22	lincRNA			RP11-15A1.3
16747658	1.40264	0.488145	0.089326	0.909682	False	16747658	U47924.27		ENSG00000257084		12	7072409	7073610	1	12p13.31	61.81	lincRNA			U47924.27
16798720	1.40263	0.488134	0.0893332	0.909682	False	16798720	AC026150.5	26082	ENSG00000225930		15	30488239	30506743	1	15q13.2	40.51	lincRNA			AC026150.5
17061125	1.40217	0.487664	0.0896418	0.909682	False	17061125	RP11-514P8.8		ENSG00000272949		7	102123791	102184211	-1	7q22.1	55.76	processed_transcript			RP11-514P8.8
16660876	1.40193	0.487413	0.0898075	0.909682	False	16660876														16660876
16776530	1.40184	0.487318	0.0898699	0.909682	False	16776530	LINC00431		ENSG00000225760	long intergenic non-protein coding RNA 431	13	111635654	111642911	1	13q34	40.45	lincRNA			LINC00431
17016467	1.40184	0.487318	0.0898702	0.909682	False	17016467	ZNF204P	7754	ENSG00000204789	zinc finger protein 204, pseudogene	6	27325604	27339304	-1	6p22.1	39.83	pseudogene			ZNF204P
16676754	1.40112	0.486578	0.0903587	0.909682	False	16676754	C4BPAP1		ENSG00000224462	complement component 4 binding protein, alpha pseudogene 1	1	207338841	207357255	1	1q32.2	36.49	pseudogene			C4BPAP1
17087010	1.40051	0.48595	0.0907751	0.909682	False	17087010	RNU6-677P		ENSG00000252723	RNA, U6 small nuclear 677, pseudogene	9	97007971	97008041	1	9q22.32	43.66	snRNA			RNU6-677P
16949447	1.39976	0.485184	0.0912849	0.909682	False	16949447	snoU13		ENSG00000239093	Small nucleolar RNA U13	3	187141103	187141207	1	3q27.3	42.86	snoRNA			snoU13
16698541	1.39974	0.485154	0.091305	0.909682	False	16698541	SNORA72		ENSG00000201944	Small nucleolar RNA SNORA72	1	205700349	205700480	-1	1q32.1	35.61	snoRNA			SNORA72
16722004	1.39967	0.485089	0.0913485	0.909682	False	16722004	ZBED5-AS1	729013	ENSG00000247271	ZBED5 antisense RNA 1	11	10879806	10928349	1	11p15.3	40.49	antisense			ZBED5-AS1
16943230	1.39937	0.484778	0.0915562	0.909682	False	16943230	LINC00973	100506377	ENSG00000240476	long intergenic non-protein coding RNA 973	3	98699902	98701940	1	3q12.1	33.01	lincRNA			LINC00973
17065343	1.39932	0.484723	0.091593	0.909682	False	17065343														17065343
16790360	1.3991	0.484502	0.0917412	0.909682	False	16790360	SNORD9	692053	ENSG00000199436	small nucleolar RNA, C/D box 9	14	21860309	21860412	-1	14q11.2	47.12	snoRNA			SNORD9
16675395	1.39846	0.48384	0.0921857	0.909682	False	16675395														16675395
16966071	1.3984	0.483778	0.0922271	0.909682	False	16966071	RP11-360F5.3		ENSG00000249685		4	39135533	39137228	1	4p14	41.75	lincRNA			RP11-360F5.3
16690518	1.39817	0.483544	0.0923851	0.909682	False	16690518														16690518
16670164	1.39745	0.482793	0.0928918	0.909682	False	16670164	RP6-74O6.3		ENSG00000229952		1	147494090	147498172	1	1q21.2	41.05	lincRNA			RP6-74O6.3
16705448	1.39728	0.482626	0.0930049	0.909682	False	16705448	RNU6-697P		ENSG00000200218	RNA, U6 small nuclear 697, pseudogene	10	70606561	70606667	1	10q22.1	37.38	snRNA			RNU6-697P
17015134	1.39645	0.48176	0.0935933	0.909682	False	17015134														17015134
17018652	1.39535	0.480624	0.0943689	0.909682	False	17018652	MIR3925	100500885	ENSG00000263894	microRNA 3925	6	36590213	36590289	-1	6p21.31	45.45	miRNA	hsa-mir-3925	MI0016433	MIR3925
16983114	1.39515	0.480422	0.0945077	0.909682	False	16983114														16983114
16910514	1.39498	0.48024	0.0946325	0.909682	False	16910514	AC114730.11		ENSG00000235351		2	242664030	242665108	-1	2q37.3	65.06	antisense			AC114730.11
16818897	1.39416	0.479396	0.0952137	0.909682	False	16818897														16818897
16732345	1.39411	0.47934	0.0952524	0.909682	False	16732345	RNU6-1123P		ENSG00000199217	RNA, U6 small nuclear 1123, pseudogene	11	119527021	119527126	1	11q23.3	41.51	snRNA			RNU6-1123P
16872403	1.39406	0.47929	0.0952872	0.909682	False	16872403	MIR641	693226	ENSG00000207631	microRNA 641	19	40788450	40788548	-1	19q13.2	47.47	miRNA	hsa-mir-641	MI0003656	MIR641
17066782	1.39382	0.479047	0.0954554	0.909682	False	17066782	RP11-87E22.2	101929237	ENSG00000248738		8	22735485	22745535	1	8p21.3	50.44	antisense			RP11-87E22.2
16907482	1.39343	0.478641	0.0957362	0.909682	False	16907482	SNORA1		ENSG00000202059	Small nucleolar RNA SNORA1	2	203917008	203917141	-1	2q33.2	40.3	snoRNA			SNORA1
17058279	1.39328	0.478482	0.0958463	0.909682	False	17058279	RP5-945F2.3		ENSG00000226829		7	67615270	67753220	-1	7q11.22	43.62	lincRNA			RP5-945F2.3
16902921	1.39323	0.478431	0.0958818	0.909682	False	16902921	RNA5-8SP5		ENSG00000202174	RNA, 5.8S ribosomal pseudogene 5	2	133010727	133010878	-1	2q21.2	51.32	rRNA			RNA5-8SP5
16929658	1.39303	0.478225	0.096025	0.909682	False	16929658	CITF22-24E5.1		ENSG00000234979		22	37212370	37215780	1	22q12.3	60.54	antisense			CITF22-24E5.1
16907782	1.39297	0.478163	0.0960683	0.909682	False	16907782	RNA5SP118		ENSG00000222317	RNA, 5S ribosomal pseudogene 118	2	210586637	210586745	-1	2q34	38.53	rRNA			RNA5SP118
17106198	1.3929	0.478087	0.0961211	0.909682	False	17106198	MIR652	724022	ENSG00000208013	microRNA 652	X	109298557	109298654	1	Xq23	50	miRNA	hsa-mir-652	MI0003667	MIR652
17075774	1.39286	0.478048	0.096148	0.909682	False	17075774	snoU13		ENSG00000238624	Small nucleolar RNA U13	8	27612549	27612639	-1	8p21.1	41.76	snoRNA			snoU13
16965432	1.39267	0.477858	0.0962807	0.909682	False	16965432	MIR218-1	407000	ENSG00000207732	microRNA 218-1	4	20529898	20530007	1	4p15.31	44.55	miRNA	hsa-mir-218-1	MI0000294	MIR218-1
17094928	1.39253	0.477712	0.0963818	0.909682	False	17094928														17094928
16943373	1.3919	0.47706	0.0968373	0.909682	False	16943373	SNORA31		ENSG00000252989	Small nucleolar RNA SNORA31	3	100364965	100365041	1	3q12.2	44.16	snoRNA			SNORA31
17112543	1.39186	0.477011	0.0968715	0.909682	False	17112543	MIR361	494323	ENSG00000199051	microRNA 361	X	85158641	85158712	-1	Xq21.2	41.67	miRNA	hsa-mir-361	MI0000760	MIR361
16940691	1.3914	0.476541	0.0972013	0.909682	False	16940691	Y_RNA		ENSG00000199546	Y RNA	3	49307565	49307672	1	3p21.31	38.89	misc_RNA			Y_RNA
16763968	1.39135	0.476482	0.0972427	0.909682	False	16763968	SNORA2B	677794	ENSG00000207313	small nucleolar RNA, H/ACA box 2B	12	49061240	49061376	-1	12q13.11	40.15	snoRNA			SNORA2B
16837292	1.39113	0.476258	0.0973998	0.909682	False	16837292														16837292
16689539	1.39096	0.476077	0.0975271	0.909682	False	16689539														16689539
16909695	1.39075	0.475866	0.0976756	0.909682	False	16909695	AC114812.5	100286922	ENSG00000178836		2	234662951	234663991	-1	2q37.1	51.39	pseudogene			AC114812.5
16981898	1.39072	0.475829	0.0977018	0.909682	False	16981898														16981898
16874325	1.39036	0.475458	0.0979636	0.909682	False	16874325	MIR150	406942	ENSG00000207782	microRNA 150	19	50004042	50004125	-1	19q13.33	66.67	miRNA	hsa-mir-150	MI0000479	MIR150
16926348	1.38971	0.474779	0.098444	0.909682	False	16926348	AP001065.2	101928607	ENSG00000230061		21	45834473	45845155	-1	21q22.3	57.83	antisense			AP001065.2
17046412	1.38961	0.474678	0.0985158	0.909682	False	17046412	RP11-3N2.13	442319	ENSG00000214652		7	63505821	63545179	1	7q11.21	37.65	pseudogene			RP11-3N2.13
17016657	1.3895	0.474564	0.0985969	0.909682	False	17016657														17016657
16766416	1.38937	0.47443	0.0986917	0.909682	False	16766416														16766416
17098896	1.38905	0.474103	0.0989241	0.909682	False	17098896	HMGA1P4		ENSG00000234705	high mobility group AT-hook 1 pseudogene 4	9	131425413	131425857	-1	9q34.11	50.11	antisense			HMGA1P4
16764615	1.38904	0.474091	0.0989331	0.909682	False	16764615	Y_RNA		ENSG00000199740	Y RNA	12	51333710	51333809	-1	12q13.12	44	misc_RNA			Y_RNA
16885849	1.38882	0.473857	0.0990994	0.909682	False	16885849	RN7SKP103		ENSG00000200718	RNA, 7SK small nuclear pseudogene 103	2	133281190	133281509	1	2q21.2	52.19	misc_RNA			RN7SKP103
16745577	1.38876	0.473796	0.0991428	0.909682	False	16745577	RP11-109E10.1		ENSG00000254823		11	123184382	123185478	-1	11q24.1	44.03	lincRNA			RP11-109E10.1
16733230	1.38874	0.473774	0.0991586	0.909682	False	16733230														16733230
17118428	1.38861	0.473637	0.0992565	0.909682	False	17118428														17118428
16927775	1.38837	0.473389	0.0994337	0.909682	False	16927775	IGLV3-32		ENSG00000211657	immunoglobulin lambda variable 3-32 (non-functional)	22	22936998	22937501	1	22q11.22	58.13	IG_V_gene			IGLV3-32
17094365	1.38749	0.472473	0.10009	0.909682	False	17094365	RP11-292F9.2		ENSG00000231481		9	46359242	46380257	-1	9p11.2	47.89	antisense			RP11-292F9.2
16884790	1.38745	0.472438	0.100115	0.909682	False	16884790	AC017074.1		ENSG00000233479		2	114426743	114430768	1	2q14.1	51.34	lincRNA			AC017074.1
16885430	1.38722	0.472201	0.100286	0.909682	False	16885430	AC108059.1		ENSG00000234044		2	128824768	128824981	1	2q14.3	41.59	pseudogene			AC108059.1
16915089	1.38708	0.472048	0.100396	0.909682	False	16915089	U3		ENSG00000252536	Small nucleolar RNA U3	20	55182733	55182849	1	20q13.31	35.04	snoRNA			U3
16930971	1.38703	0.472001	0.10043	0.909682	False	16930971	Z99756.1	101927447	ENSG00000203527		22	43671961	43679836	1	22q13.2	57	antisense			Z99756.1
16902679	1.38696	0.471924	0.100485	0.909682	False	16902679	AC079776.2	389033	ENSG00000214100		2	130680435	130691890	-1	2q21.1	50.53	pseudogene			AC079776.2
16807761	1.38694	0.471908	0.100497	0.909682	False	16807761	MIR4310	100423013	ENSG00000264850	microRNA 4310	15	42158693	42158749	-1	15q15.1	61.4	miRNA	hsa-mir-4310	MI0015840	MIR4310
17083582	1.38692	0.471886	0.100512	0.909682	False	17083582	RP11-527D15.1		ENSG00000230920		9	9799423	9803784	1	9p23	32.92	lincRNA			RP11-527D15.1
17063418	1.38691	0.471878	0.100518	0.909682	False	17063418	RNU6-1272P		ENSG00000199646	RNA, U6 small nuclear 1272, pseudogene	7	138561105	138561211	-1	7q34	43.93	snRNA			RNU6-1272P
16865048	1.3867	0.47166	0.100675	0.909682	False	16865048	MIR520B	574473	ENSG00000207722	microRNA 520b	19	54204481	54204541	1	19q13.42	45.9	miRNA	hsa-mir-520b	MI0003155	MIR520B
16888452	1.38663	0.471586	0.100728	0.909682	False	16888452	U8		ENSG00000212581	U8 small nucleolar RNA	2	186526501	186526633	1	2q32.1	42.11	snoRNA			U8
17117598	1.38629	0.471229	0.100987	0.909682	False	17117598														17117598
16798144	1.38585	0.470771	0.101318	0.909682	False	16798144	SNHG14	101930404	ENSG00000224078	small nucleolar RNA host gene 14 (non-protein coding)	15	25223730	25664609	1	15q11.2	42.05	processed_transcript			SNHG14
16816331	1.38565	0.470561	0.101471	0.909682	False	16816331	RP11-958N24.2	399491	ENSG00000227827		16	16450081	16471364	1	16p13.11	64.57	pseudogene			RP11-958N24.2
16698650	1.38525	0.470151	0.101769	0.909682	False	16698650														16698650
16836767	1.38524	0.470141	0.101777	0.909682	False	16836767	Y_RNA		ENSG00000207123	Y RNA	17	60199681	60199782	1	17q23.2	44.12	misc_RNA			Y_RNA
17056289	1.38469	0.469567	0.102195	0.909682	False	17056289	MIR550A3	100616354	ENSG00000212024	microRNA 550a-3	7	29720350	29720444	-1	7p14.3	50.53	miRNA	hsa-mir-550a-3	MI0003762	MIR550A3
17101166	1.38438	0.469242	0.102432	0.909682	False	17101166														17101166
16675901	1.38405	0.468901	0.102682	0.909682	False	16675901	SNORA70		ENSG00000206637	Small nucleolar RNA SNORA70	1	201947589	201947723	1	1q32.1	51.11	snoRNA			SNORA70
16815649	1.38384	0.468682	0.102843	0.909682	False	16815649	RP11-165E7.1		ENSG00000267072		16	5060910	5092251	1	16p13.3	52.73	processed_transcript			RP11-165E7.1
16703473	1.38375	0.468588	0.102912	0.909682	False	16703473	snoU13		ENSG00000238414	Small nucleolar RNA U13	10	27157094	27157193	1	10p12.1	40	snoRNA			snoU13
17104406	1.38327	0.468081	0.103285	0.909682	False	17104406	5S_rRNA		ENSG00000272351	5S ribosomal RNA	X	68892323	68892441	1	Xq13.1	56.3	rRNA			5S_rRNA
16917549	1.38314	0.467945	0.103385	0.909682	False	16917549														16917549
16788749	1.383	0.467798	0.103494	0.909682	False	16788749	MIR1185-1	100302157	ENSG00000221525	microRNA 1185-1	14	101509314	101509399	1	14q32.31	38.37	miRNA	hsa-mir-1185-1	MI0003844	MIR1185-1
16900080	1.38261	0.46739	0.103795	0.909682	False	16900080														16900080
16801173	1.38253	0.467314	0.103851	0.909682	False	16801173	Y_RNA		ENSG00000207484	Y RNA	15	52176753	52176850	1	15q21.2	43.88	misc_RNA			Y_RNA
16666728	1.38238	0.467149	0.103973	0.909682	False	16666728	Y_RNA		ENSG00000223254	Y RNA	1	85729979	85730085	1	1p22.3	42.99	misc_RNA			Y_RNA
16818580	1.38222	0.466985	0.104095	0.909682	False	16818580	RNA5SP415		ENSG00000253055	RNA, 5S ribosomal pseudogene 415	16	34984432	34984546	1	16p11.1	64.35	rRNA			RNA5SP415
16701396	1.38187	0.466627	0.104361	0.909682	False	16701396	RNU6-1283P		ENSG00000202184	RNA, U6 small nuclear 1283, pseudogene	1	246352316	246352420	-1	1q44	35.24	snRNA			RNU6-1283P
16792940	1.38168	0.466426	0.10451	0.909682	False	16792940														16792940
16738058	1.38109	0.465805	0.104972	0.909682	False	16738058	RNU6-1302P		ENSG00000252327	RNA, U6 small nuclear 1302, pseudogene	11	47461557	47461617	-1	11p11.2	44.26	snRNA			RNU6-1302P
16759924	1.38072	0.465416	0.105263	0.909682	False	16759924	MIR3649	100500816	ENSG00000266043	microRNA 3649	12	1769481	1769546	-1	12p13.33	53.03	miRNA	hsa-mir-3649	MI0016049	MIR3649
17095497	1.38056	0.465249	0.105388	0.909682	False	17095497	RNU2-36P		ENSG00000222293	RNA, U2 small nuclear 36, pseudogene	9	89037853	89038043	-1	9q21.33	38.74	snRNA			RNU2-36P
16966969	1.38052	0.465209	0.105418	0.909682	False	16966969	AC110611.1		ENSG00000222954		4	56796148	56796239	1	4q12	31.52	miRNA			AC110611.1
16715637	1.38038	0.465061	0.105529	0.909682	False	16715637	ZSWIM8-AS1	100507331	ENSG00000272589	ZSWIM8 antisense RNA 1	10	75556272	75561157	-1	10q22.2	56.14	antisense			ZSWIM8-AS1
16883322	1.3802	0.464876	0.105667	0.909682	False	16883322	AC092675.4		ENSG00000227987		2	98963458	98967603	1	2q11.2	51.01	sense_intronic			AC092675.4
16893538	1.37924	0.463873	0.106422	0.909682	False	16893538	RNA5SP122		ENSG00000207186	RNA, 5S ribosomal pseudogene 122	2	242524383	242524490	1	2q37.3	55.56	rRNA			RNA5SP122
16825894	1.37903	0.463657	0.106585	0.909682	False	16825894	RP11-2C24.5		ENSG00000260082		16	30832389	30833431	-1	16p11.2	55.9	pseudogene			RP11-2C24.5
16668415	1.37889	0.463508	0.106698	0.909682	False	16668415	RP4-735C1.6		ENSG00000228420		1	110370977	110414058	1	1p13.3	42.89	lincRNA			RP4-735C1.6
16749575	1.37808	0.462657	0.107342	0.909682	False	16749575	RNA5SP355		ENSG00000202187	RNA, 5S ribosomal pseudogene 355	12	28658327	28658461	1	12p11.22	47.41	rRNA			RNA5SP355
16667960	1.37802	0.462599	0.107386	0.909682	False	16667960	SLC25A24P1		ENSG00000241361	SLC25A24 pseudogene 1	1	108815565	108918572	1	1p13.3	38.12	pseudogene			SLC25A24P1
16679340	1.37785	0.462414	0.107527	0.909682	False	16679340	RP11-80B9.1		ENSG00000226919		1	240928857	240931980	1	1q43	40.4	antisense			RP11-80B9.1
16829777	1.37757	0.462128	0.107745	0.909682	False	16829777														16829777
16898443	1.37551	0.459971	0.109398	0.909682	False	16898443	AC118345.2		ENSG00000222591		2	66466632	66466786	-1	2p14	48.39	miRNA			AC118345.2
17102559	1.37446	0.458869	0.11025	0.909682	False	17102559	AL121578.2		ENSG00000259977		X	37765400	37808658	1	Xp11.4	37.98	lincRNA			AL121578.2
16915402	1.37446	0.458865	0.110253	0.909682	False	16915402														16915402
16808449	1.37417	0.458559	0.110491	0.909682	False	16808449	CTD-2329K10.1		ENSG00000259563		15	44808848	44809681	-1	15q21.1	47.48	antisense			CTD-2329K10.1
16838244	1.37412	0.458503	0.110534	0.909682	False	16838244	RP11-13K12.2	400622	ENSG00000267665		17	75523080	75532674	1	17q25.3	52.05	lincRNA			RP11-13K12.2
17011034	1.37371	0.458075	0.110867	0.909682	False	17011034	U3		ENSG00000200492	Small nucleolar RNA U3	6	92829240	92829349	1	6q15	43.64	snoRNA			U3
16866356	1.37369	0.458056	0.110882	0.909682	False	16866356	AC016629.8	100131691	ENSG00000267858		19	59070496	59086164	1	19q13.43	55.08	antisense			AC016629.8
16873204	1.37349	0.457842	0.111049	0.909682	False	16873204	CEACAM22P	388550	ENSG00000230666	carcinoembryonic antigen-related cell adhesion molecule 2, pseudogene	19	45041045	45124119	-1	19q13.31	45.13	pseudogene			CEACAM22P
16750835	1.37317	0.457507	0.111311	0.909682	False	16750835	RP11-161H23.10	100335030	ENSG00000257954		12	49783299	49783945	1	12q13.12	40.19	pseudogene			RP11-161H23.10
17110274	1.37279	0.457114	0.111618	0.909682	False	17110274	RNU6-1321P		ENSG00000212207	RNA, U6 small nuclear 1321, pseudogene	X	41430176	41430282	-1	Xp11.4	33.64	snRNA			RNU6-1321P
16819030	1.37229	0.456587	0.112031	0.909682	False	16819030	FTO-IT1	100505692	ENSG00000260936	FTO intronic transcript 1 (non-protein coding)	16	54073305	54074638	1	16q12.2	38.91	sense_intronic			FTO-IT1
16812503	1.37219	0.456485	0.112111	0.909682	False	16812503	RNU1-77P		ENSG00000212170	RNA, U1 small nuclear 77, pseudogene	15	82466565	82466726	-1	15q25.2	50	snRNA			RNU1-77P
16962726	1.37197	0.456251	0.112296	0.909682	False	16962726	Y_RNA		ENSG00000200270	Y RNA	3	191359118	191359213	-1	3q28	39.58	misc_RNA			Y_RNA
16894158	1.37178	0.456047	0.112456	0.909682	False	16894158	AC092580.3		ENSG00000230515		2	7811735	7812377	-1	2p25.1	48.83	lincRNA			AC092580.3
16730104	1.37174	0.456003	0.112491	0.909682	False	16730104	SCARNA9	100158262	ENSG00000254911	small Cajal body-specific RNA 9	11	93454679	93455032	1	11q21	40.11	antisense			SCARNA9
16806561	1.37162	0.455876	0.112591	0.909682	False	16806561	RP11-932O9.7		ENSG00000247728		15	30909201	30917976	-1	15q13.2	41.21	antisense			RP11-932O9.7
16716115	1.37153	0.455786	0.112662	0.909682	False	16716115	RNU6-478P		ENSG00000200774	RNA, U6 small nuclear 478, pseudogene	10	84827718	84827827	-1	10q23.1	36.36	snRNA			RNU6-478P
17066334	1.3715	0.455755	0.112686	0.909682	False	17066334	RP11-563N12.2		ENSG00000253164		8	20207721	20230280	1	8p21.3	45.72	lincRNA			RP11-563N12.2
16818584	1.37125	0.455496	0.112891	0.909682	False	16818584	RNA5SP416		ENSG00000252647	RNA, 5S ribosomal pseudogene 416	16	34985945	34986055	1	16p11.1	63.96	rRNA			RNA5SP416
17114567	1.37119	0.455427	0.112946	0.909682	False	17114567	SNORD61	26787	ENSG00000206979	small nucleolar RNA, C/D box 61	X	135961358	135961430	-1	Xq26.3	34.25	snoRNA			SNORD61
16800484	1.37109	0.455327	0.113025	0.909682	False	16800484	CTD-2008A1.1		ENSG00000259187		15	45118738	45119292	1	15q21.1	47.03	lincRNA			CTD-2008A1.1
17008542	1.37074	0.454951	0.113322	0.909682	False	17008542	RP5-973N23.4		ENSG00000227516		6	41836360	41837469	1	6p21.1	42.79	lincRNA			RP5-973N23.4
17028547	1.37011	0.454287	0.11385	0.909682	False	17028547														17028547
16926557	1.37006	0.454241	0.113887	0.909682	False	16926557	BX322559.3		ENSG00000228355		21	46798116	46799550	-1	21q22.3	57	antisense			BX322559.3
17048138	1.36997	0.454143	0.113964	0.909682	False	17048138	AC002064.5		ENSG00000225498		7	89941810	89951906	1	7q21.13	39.42	lincRNA			AC002064.5
17055603	1.36987	0.454039	0.114047	0.909682	False	17055603	MIR1302-6	100302140	ENSG00000221393	microRNA 1302-6	7	18166843	18166932	-1	7p21.1	27.78	miRNA	hsa-mir-1302-6	MI0006367	MIR1302-6
16954768	1.36951	0.45366	0.11435	0.909682	False	16954768	MIR135A1	406925	ENSG00000207926	microRNA 135a-1	3	52328235	52328324	-1	3p21.1	52.22	miRNA	hsa-mir-135a-1	MI0000452	MIR135A1
16983501	1.36922	0.453351	0.114596	0.909682	False	16983501	RP11-774D14.1		ENSG00000251629		5	20611949	20937800	1	5p14.3	35.51	lincRNA			RP11-774D14.1
17046528	1.3692	0.453338	0.114607	0.909682	False	17046528	INTS4L1		ENSG00000164669	integrator complex subunit 4-like 1	7	64601603	64694600	1	7q11.21	39.65	pseudogene			INTS4L1
17096145	1.36915	0.453276	0.114656	0.909682	False	17096145	LINC00476	101930476	ENSG00000175611	long intergenic non-protein coding RNA 476	9	98521513	98638259	-1	9q22.32	42.23	processed_transcript			LINC00476
17118430	1.36885	0.452965	0.114906	0.909682	False	17118430														17118430
16918923	1.36864	0.45274	0.115086	0.909682	False	16918923	RP11-234K24.3	100130373	ENSG00000232406		20	34736648	34743682	-1	20q11.23	55.21	antisense			RP11-234K24.3
16900020	1.36811	0.452189	0.115529	0.909682	False	16900020														16900020
16888444	1.36806	0.452132	0.115575	0.909682	False	16888444														16888444
17117780	1.36786	0.451919	0.115746	0.909682	False	17117780														17117780
16841475	1.36774	0.451791	0.115849	0.909682	False	16841475	RNU11-2P		ENSG00000252707	RNA, U11 small nuclear 2, pseudogene	17	11939813	11939954	-1	17p12	42.96	snRNA			RNU11-2P
16716000	1.3677	0.45175	0.115883	0.909682	False	16716000	RP11-773D16.1		ENSG00000225484		10	81563813	81586350	-1	10q22.3	35.65	lincRNA			RP11-773D16.1
16671912	1.36753	0.451568	0.116029	0.909682	False	16671912	AL355388.1		ENSG00000222611		1	156047164	156047245	1	1q22	65.85	miRNA			AL355388.1
16664550	1.36677	0.450768	0.116677	0.909682	False	16664550														16664550
17096841	1.36668	0.450672	0.116755	0.909682	False	17096841														17096841
16921662	1.36654	0.450527	0.116872	0.909682	False	16921662	RNU7-168P		ENSG00000252613	RNA, U7 small nuclear 168 pseudogene	21	18824999	18825052	1	21q21.1	44.44	snRNA			RNU7-168P
17051370	1.36624	0.45021	0.11713	0.909682	False	17051370														17051370
16986909	1.3662	0.450173	0.11716	0.909682	False	16986909														16986909
16713142	1.36561	0.449549	0.117669	0.909682	False	16713142	RNU6-1244P		ENSG00000200484	RNA, U6 small nuclear 1244, pseudogene	10	32683486	32683593	-1	10p11.22	40.74	snRNA			RNU6-1244P
16898157	1.36539	0.449316	0.117859	0.909682	False	16898157														16898157
17013637	1.36486	0.448757	0.118317	0.909682	False	17013637	RP11-244K5.8	100652739	ENSG00000268592		6	150183733	150240643	1	6q25.1	46.43	antisense			RP11-244K5.8
16911125	1.36472	0.448608	0.118439	0.909682	False	16911125	RP4-779E11.3	728228	ENSG00000230176		20	4173712	4176590	1	20p13	46.79	antisense			RP4-779E11.3
16775763	1.36456	0.448435	0.118581	0.909682	False	16775763	KRT18P27	693207	ENSG00000224419	keratin 18 pseudogene 27	13	90882638	90883936	1	13q31.3	55.35	pseudogene	hsa-mir-622	MI0003636	KRT18P27
16682290	1.36438	0.448244	0.118738	0.909682	False	16682290	MST1L		ENSG00000186715	macrophage stimulating 1-like	1	17081405	17096732	-1	1p36.13	50.44	pseudogene			MST1L
16692290	1.36432	0.448187	0.118785	0.909682	False	16692290	NBPF13P	728989	ENSG00000227242	neuroblastoma breakpoint family, member 13, pseudogene	1	146490895	146596107	-1	1q21.1	42.65	pseudogene			NBPF13P
16709172	1.36389	0.447725	0.119166	0.909682	False	16709172	snoU13		ENSG00000239125	Small nucleolar RNA U13	10	112336118	112336219	1	10q25.2	43.14	snoRNA			snoU13
16713312	1.36379	0.447621	0.119252	0.909682	False	16713312	RP11-309N24.1		ENSG00000227313		10	36185802	36187891	-1	10p11.21	48.28	lincRNA			RP11-309N24.1
17008512	1.3636	0.447423	0.119415	0.909682	False	17008512	RP11-298J23.5		ENSG00000231102		6	41688134	41701770	1	6p21.1	53.13	antisense			RP11-298J23.5
16728991	1.36345	0.447267	0.119544	0.909682	False	16728991	RP11-702H23.6		ENSG00000254928		11	74166393	74167870	1	11q13.4	44.65	antisense			RP11-702H23.6
17029940	1.36337	0.447173	0.119621	0.909682	False	17029940														17029940
16667542	1.36331	0.447118	0.119667	0.909682	False	16667542	Y_RNA		ENSG00000202254	Y RNA	1	100257218	100257309	1	1p21.2	43.48	misc_RNA			Y_RNA
16987992	1.36322	0.447015	0.119752	0.909682	False	16987992	SNORA13	654322	ENSG00000238363	small nucleolar RNA, H/ACA box 13	5	111497182	111497314	1	5q22.1	40.6	snoRNA			SNORA13
17005296	1.36294	0.446719	0.119998	0.909682	False	17005296														17005296
16882945	1.36292	0.446698	0.120015	0.909682	False	16882945	FAHD2CP	729234	ENSG00000231584	fumarylacetoacetate hydrolase domain containing 2C, pseudogene	2	96676299	96689128	1	2q11.1	49.42	pseudogene			FAHD2CP
16882641	1.36291	0.446687	0.120024	0.909682	False	16882641	snoU13		ENSG00000239049	Small nucleolar RNA U13	2	88606879	88606982	1	2p11.2	40.38	snoRNA			snoU13
16794174	1.36255	0.446309	0.120338	0.909682	False	16794174														16794174
16691400	1.36199	0.445716	0.120832	0.909682	False	16691400	RP5-1086K13.1		ENSG00000224950		1	117035645	117041834	-1	1p13.1	50.73	lincRNA			RP5-1086K13.1
17118307	1.36152	0.445219	0.121246	0.909682	False	17118307														17118307
16769838	1.3612	0.444874	0.121535	0.909682	False	16769838	MIR619	693204	ENSG00000207622	microRNA 619	12	109230684	109230782	-1	12q24.11	56.57	miRNA	hsa-mir-619	MI0003633	MIR619
16831787	1.36114	0.444811	0.121587	0.909682	False	16831787	snoU13		ENSG00000238691	Small nucleolar RNA U13	17	18049866	18049969	1	17p11.2	39.42	snoRNA			snoU13
16996795	1.36103	0.444695	0.121685	0.909682	False	16996795	CTD-2016O11.1	101928741	ENSG00000248846		5	65502040	65505275	-1	5q12.3	47.71	lincRNA			CTD-2016O11.1
16976269	1.36091	0.444574	0.121786	0.909682	False	16976269	AC095061.1		ENSG00000216027		4	61529667	61529756	-1	4q13.1	34.44	miRNA			AC095061.1
16761136	1.36087	0.44453	0.121823	0.909682	False	16761136														16761136
16786403	1.36068	0.444328	0.121993	0.909682	False	16786403	AC005484.5		ENSG00000259114		14	74498500	74549566	1	14q24.3	43.18	processed_transcript			AC005484.5
17045380	1.36053	0.444168	0.122127	0.909682	False	17045380	LINC00265	101929038	ENSG00000188185	long intergenic non-protein coding RNA 265	7	39773231	39832691	1	7p14.1	44.37	lincRNA			LINC00265
17010196	1.36014	0.44376	0.122471	0.909682	False	17010196	KRT19P1		ENSG00000218014	keratin 19 pseudogene 1	6	72294424	72295609	1	6q13	60.29	pseudogene			KRT19P1
16816625	1.36014	0.443759	0.122471	0.909682	False	16816625	RNU6-944P		ENSG00000200893	RNA, U6 small nuclear 944, pseudogene	16	20795831	20795937	1	16p12.3	41.12	snRNA			RNU6-944P
16880667	1.35997	0.443571	0.12263	0.909682	False	16880667	MIR4433	102465833	ENSG00000264297	microRNA 4433	2	64567893	64567973	1	2p14	51.85	miRNA	hsa-mir-4433b	MI0025511	MIR4433
17105937	1.35932	0.44289	0.123206	0.909682	False	17105937	MIR548AN	100616144	ENSG00000263515	microRNA 548an	X	105883044	105883126	1	Xq22.3	38.55	miRNA	hsa-mir-548an	MI0016907	MIR548AN
16915113	1.35908	0.442635	0.123422	0.909682	False	16915113	AL117380.1		ENSG00000238644		20	55629846	55629897	1	20q13.31	61.54	miRNA			AL117380.1
17097780	1.35853	0.442042	0.123925	0.909682	False	17097780	snoZ13_snr52		ENSG00000251847	Small nucleolar RNA Z13/snr52	9	120493653	120493749	-1	9q33.1	36.08	snoRNA			snoZ13_snr52
16989408	1.35839	0.441902	0.124044	0.909682	False	16989408	MIR4461	100616209	ENSG00000263963	microRNA 4461	5	134263729	134263802	1	5q31.1	48.65	miRNA	hsa-mir-4461	MI0016807	MIR4461
16711824	1.35836	0.441869	0.124072	0.909682	False	16711824	MIR548Q	100313841	ENSG00000221331	microRNA 548q	10	12767253	12767352	-1	10p13	33	miRNA	hsa-mir-548q	MI0010637	MIR548Q
17058245	1.35815	0.441641	0.124266	0.909682	False	17058245														17058245
16997638	1.35813	0.441617	0.124286	0.909682	False	16997638	CTC-512J14.7		ENSG00000184188		5	79595497	79598666	-1	5q14.1	58.36	pseudogene			CTC-512J14.7
16856809	1.35758	0.441041	0.124778	0.909682	False	16856809	TCEB1P28		ENSG00000105694	transcription elongation factor B (SIII), polypeptide 1 pseudogene 28	19	2538108	2538786	1	19p13.3	46.69	pseudogene			TCEB1P28
16706818	1.35745	0.440898	0.124901	0.909682	False	16706818	RNU6-325P		ENSG00000223064	RNA, U6 small nuclear 325, pseudogene	10	87297136	87297240	1	10q23.1	36.19	snRNA			RNU6-325P
17033890	1.35718	0.440616	0.125142	0.909682	False	17033890	IFITM4P	340198	ENSG00000235821	interferon induced transmembrane protein 4 pseudogene	6	29718506	29718925	-1	6p22.1	55.48	pseudogene			IFITM4P
16791805	1.35699	0.440412	0.125317	0.909682	False	16791805	RNU6-455P		ENSG00000207412	RNA, U6 small nuclear 455, pseudogene	14	32155898	32156004	-1	14q12	39.25	snRNA			RNU6-455P
17117529	1.35696	0.440378	0.125346	0.909682	False	17117529														17117529
16903421	1.35691	0.440328	0.125389	0.909682	False	16903421	RNA5SP106		ENSG00000253083	RNA, 5S ribosomal pseudogene 106	2	148471024	148471123	-1	2q22.3	45	rRNA			RNA5SP106
17072506	1.35655	0.439942	0.125721	0.909682	False	17072506														17072506
16776961	1.35598	0.439332	0.126246	0.909682	False	16776961	GAS6-AS2	100506394	ENSG00000272695	GAS6 antisense RNA 2 (head to head)	13	114567141	114569806	1	13q34	45.01	lincRNA			GAS6-AS2
16942791	1.35573	0.439072	0.12647	0.909682	False	16942791	RP11-354H21.2		ENSG00000240573		3	78136555	78141421	1	3p12.3	35.16	lincRNA			RP11-354H21.2
16955113	1.3556	0.438931	0.126592	0.909682	False	16955113	SNORD38		ENSG00000207109	Small nucleolar RNA SNORD38	3	53367087	53367155	-1	3p21.1	34.78	snoRNA			SNORD38
16754831	1.35506	0.438356	0.12709	0.909682	False	16754831	RNU6-977P		ENSG00000252220	RNA, U6 small nuclear 977, pseudogene	12	83415669	83415771	1	12q21.31	40.78	snRNA			RNU6-977P
16745517	1.35504	0.438341	0.127103	0.909682	False	16745517	snoU13		ENSG00000239079	Small nucleolar RNA U13	11	122596916	122597019	-1	11q24.1	43.27	snoRNA			snoU13
16696344	1.35504	0.438335	0.127109	0.909682	False	16696344	BX284613.1		ENSG00000215924		1	171010488	171010581	-1	1q24.3	42.55	miRNA			BX284613.1
16907401	1.35497	0.438258	0.127175	0.909682	False	16907401	AC007358.1		ENSG00000221489		2	202817980	202818059	-1	2q33.1	47.5	miRNA			AC007358.1
17056789	1.35467	0.437937	0.127454	0.909682	False	17056789	snoU13		ENSG00000238772	Small nucleolar RNA U13	7	37209283	37209384	-1	7p14.1	47.06	snoRNA			snoU13
16728769	1.35463	0.437901	0.127485	0.909682	False	16728769	RP11-800A3.3		ENSG00000256568		11	72887739	72892741	1	11q13.4	49.67	lincRNA			RP11-800A3.3
16789053	1.35461	0.437873	0.12751	0.909682	False	16789053	MIR4309	100422954	ENSG00000266015	microRNA 4309	14	103005981	103006063	1	14q32.31	54.22	miRNA	hsa-mir-4309	MI0015837	MIR4309
16964567	1.35419	0.437429	0.127896	0.909682	False	16964567	STX18-AS1	100507266	ENSG00000247708	STX18 antisense RNA 1 (head to head)	4	4543858	4712665	1	4p16.2	45.62	antisense			STX18-AS1
16815232	1.35407	0.437307	0.128002	0.909682	False	16815232	PRSS41		ENSG00000215148	protease, serine, 41	16	2848486	2855148	1	16p13.3	51.27	pseudogene			PRSS41
16789448	1.35406	0.437295	0.128013	0.909682	False	16789448	RP11-982M15.6	101930394	ENSG00000256050		14	105147483	105151269	1	14q32.33	58.07	lincRNA			RP11-982M15.6
16662201	1.35363	0.436829	0.12842	0.909682	False	16662201	AL031602.1		ENSG00000221423		1	33391895	33392000	1	1p35.1	44.34	miRNA			AL031602.1
16979769	1.35331	0.436493	0.128714	0.909682	False	16979769	RNY5P4		ENSG00000222861	RNA, Ro-associated Y5 pseudogene 4	4	130781577	130781655	-1	4q28.2	43.04	misc_RNA			RNY5P4
17102650	1.35278	0.435929	0.129209	0.909682	False	17102650	MIR1587	100616251	ENSG00000263972	microRNA 1587	X	39696815	39696867	1	Xp11.4	60.38	miRNA	hsa-mir-1587	MI0016905	MIR1587
16854312	1.35233	0.435443	0.129636	0.909682	False	16854312	AC010754.1		ENSG00000221389		18	21474079	21474170	-1	18q11.2	31.52	miRNA			AC010754.1
16673520	1.35232	0.435432	0.129645	0.909682	False	16673520	RNA5SP66		ENSG00000252987	RNA, 5S ribosomal pseudogene 66	1	169036502	169036602	1	1q24.2	45.54	rRNA			RNA5SP66
16798893	1.35204	0.435139	0.129904	0.909682	False	16798893	SNORA18		ENSG00000206849	Small nucleolar RNA SNORA18	15	32220506	32220637	1	15q13.3	42.42	snoRNA			SNORA18
16799144	1.35203	0.43513	0.129911	0.909682	False	16799144	ANP32AP1	723972	ENSG00000259516	acidic (leucine-rich) nuclear phosphoprotein 32 family, member A pseudogene 1	15	35474000	35530398	1	15q14	36.98	pseudogene			ANP32AP1
17003779	1.3518	0.434879	0.130134	0.909682	False	17003779	MIR1229	100302156	ENSG00000221394	microRNA 1229	5	179225278	179225346	-1	5q35.3	66.67	miRNA	hsa-mir-1229	MI0006319	MIR1229
17004864	1.35173	0.434807	0.130197	0.909682	False	17004864	SNORA67		ENSG00000207419	Small nucleolar RNA SNORA67	6	11710052	11710193	1	6p24.1	48.59	snoRNA			SNORA67
16718901	1.35172	0.434793	0.130209	0.909682	False	16718901	SNORA19		ENSG00000222588	Small nucleolar RNA SNORA19	10	120820495	120820623	-1	10q26.11	36.43	snoRNA			SNORA19
16917529	1.35149	0.434546	0.130428	0.909682	False	16917529	SNORD17	692086	ENSG00000212232	small nucleolar RNA, C/D box 17	20	17943353	17943589	-1	20p11.23	49.79	snoRNA			SNORD17
16670188	1.35136	0.434415	0.130543	0.909682	False	16670188	RP11-495P10.5	101929325	ENSG00000238107		1	147767287	147769663	1	1q21.2	47.24	lincRNA			RP11-495P10.5
16831379	1.351	0.434032	0.130883	0.909682	False	16831379	RNA5SP436		ENSG00000251829	RNA, 5S ribosomal pseudogene 436	17	15685655	15685769	1	17p12	45.22	rRNA			RNA5SP436
17091087	1.35098	0.434002	0.13091	0.909682	False	17091087														17091087
17093990	1.35086	0.433878	0.13102	0.909682	False	17093990	MIR4540	100616278	ENSG00000264922	microRNA 4540	9	36864251	36864305	-1	9p13.2	52.73	miRNA	hsa-mir-4540	MI0016911	MIR4540
16788751	1.35078	0.433792	0.131096	0.909682	False	16788751	MIR1185-2	100302209	ENSG00000221614	microRNA 1185-2	14	101510535	101510620	1	14q32.31	38.37	miRNA	hsa-mir-1185-2	MI0003821	MIR1185-2
16775631	1.35078	0.43379	0.131098	0.909682	False	16775631	RBM26-AS1	100505538	ENSG00000227354	RBM26 antisense RNA 1	13	79980444	79998463	1	13q31.1	38.6	antisense			RBM26-AS1
16949922	1.35065	0.433658	0.131216	0.909682	False	16949922	LINC00969		ENSG00000242086	long intergenic non-protein coding RNA 969	3	195384933	195460422	1	3q29	48.48	lincRNA			LINC00969
16732732	1.3505	0.433496	0.131359	0.909682	False	16732732	RNU4-23P		ENSG00000199709	RNA, U4 small nuclear 23, pseudogene	11	122797742	122797881	1	11q24.1	40	snRNA			RNU4-23P
16843985	1.35009	0.433055	0.131752	0.909682	False	16843985	RNA5SP440		ENSG00000200115	RNA, 5S ribosomal pseudogene 440	17	36888055	36888173	-1	17q12	53.78	rRNA			RNA5SP440
16764331	1.34996	0.432914	0.131878	0.909682	False	16764331														16764331
16777020	1.34944	0.432362	0.132372	0.909682	False	16777020	MIR4502	100616227	ENSG00000265450	microRNA 4502	13	115039303	115039383	1	13q34	49.38	miRNA	hsa-mir-4502	MI0016865	MIR4502
16845876	1.34939	0.432312	0.132416	0.909682	False	16845876	MAP3K14		ENSG00000006062	mitogen-activated protein kinase kinase kinase 14	17	43340488	43394414	-1	17q21.31	49.97	processed_transcript			MAP3K14
17114310	1.34934	0.432251	0.132471	0.909682	False	17114310	MIR92A2	407049	ENSG00000208034	microRNA 92a-2	X	133303568	133303642	-1	Xq26.2	45.33	miRNA	hsa-mir-92a-2	MI0000094	MIR92A2
16955096	1.34921	0.432111	0.132597	0.909682	False	16955096	snoU13		ENSG00000238565	Small nucleolar RNA U13	3	53317216	53317319	-1	3p21.1	42.31	snoRNA			snoU13
17079520	1.34911	0.432005	0.132692	0.909682	False	17079520	CTD-2340D6.2		ENSG00000253562		8	100103966	100106288	-1	8q22.2	32.85	antisense			CTD-2340D6.2
16907621	1.34898	0.431864	0.132818	0.909682	False	16907621														16907621
16947211	1.34897	0.431857	0.132824	0.909682	False	16947211	RP11-451G4.1	101928190	ENSG00000241336		3	154958734	154960933	1	3q25.2	37.27	lincRNA			RP11-451G4.1
16950770	1.34892	0.431802	0.132874	0.909682	False	16950770														16950770
16679691	1.34863	0.431495	0.133149	0.909682	False	16679691														16679691
17109150	1.34789	0.430707	0.133859	0.909682	False	17109150														17109150
16906256	1.34779	0.430601	0.133955	0.909682	False	16906256	AC097500.2	101927217	ENSG00000237877		2	186897618	186947960	-1	2q32.1	34.48	lincRNA			AC097500.2
17060961	1.34777	0.430572	0.133981	0.909682	False	17060961	SPDYE6		ENSG00000166667	speedy/RINGO cell cycle regulator family member E6	7	101986192	101996889	-1	7q22.1	49.54	pseudogene			SPDYE6
17054748	1.34772	0.430522	0.134026	0.909682	False	17054748	ZNF890P	645700	ENSG00000159904	zinc finger protein 890, pseudogene	7	5160870	5184177	-1	7p22.1	49.98	pseudogene			ZNF890P
16775253	1.34751	0.430295	0.134232	0.909682	False	16775253														16775253
16865090	1.3474	0.430179	0.134336	0.909682	False	16865090	MIR521-1	574494	ENSG00000207634	microRNA 521-1	19	54251890	54251976	1	19q13.42	44.83	miRNA	hsa-mir-521-1	MI0003176	MIR521-1
16955793	1.34696	0.429708	0.134763	0.909682	False	16955793	U3		ENSG00000200222	Small nucleolar RNA U3	3	64057484	64057695	-1	3p14.1	41.98	snoRNA			U3
16666747	1.34691	0.42965	0.134816	0.909682	False	16666747	SNORD81		ENSG00000199934	Small nucleolar RNA SNORD81	1	86057963	86058039	1	1p22.3	32.47	snoRNA			SNORD81
17032955	1.3461	0.428781	0.135606	0.909682	False	17032955														17032955
17080097	1.34603	0.428711	0.13567	0.909682	False	17080097	AP000428.1		ENSG00000211995		8	108266635	108266726	-1	8q23.1	32.61	miRNA			AP000428.1
17099746	1.34601	0.428693	0.135687	0.909682	False	17099746	AL161452.1		ENSG00000221613		9	138420457	138420546	-1	9q34.3	36.67	miRNA			AL161452.1
16777533	1.34593	0.4286	0.135772	0.909682	False	16777533														16777533
17117453	1.3458	0.428465	0.135895	0.909682	False	17117453														17117453
17085349	1.34552	0.428168	0.136167	0.909682	False	17085349	RP11-160N1.10	101928102	ENSG00000204814		9	44867571	44870528	1	9p11.2	48.41	protein_coding			RP11-160N1.10
16730688	1.34521	0.427827	0.136479	0.909682	False	16730688	MIR4693	100616457	ENSG00000264200	microRNA 4693	11	103720634	103720708	1	11q22.3	29.33	miRNA	hsa-mir-4693	MI0017326	MIR4693
16967137	1.34514	0.427756	0.136544	0.909682	False	16967137	RNU6-998P		ENSG00000251703	RNA, U6 small nuclear 998, pseudogene	4	57868858	57868958	1	4q12	38.61	snRNA			RNU6-998P
16758858	1.34499	0.427597	0.13669	0.909682	False	16758858	RP11-522N14.2		ENSG00000256596		12	124690774	124693564	1	12q24.31	47.33	lincRNA			RP11-522N14.2
16797963	1.34451	0.427076	0.137168	0.909682	False	16797963														16797963
16804599	1.34406	0.426603	0.137604	0.909682	False	16804599	RP11-217B1.2		ENSG00000261441		15	89878284	89879392	1	15q26.1	53.02	antisense			RP11-217B1.2
17093395	1.34405	0.426585	0.137621	0.909682	False	17093395	RNA5SP282		ENSG00000252164	RNA, 5S ribosomal pseudogene 282	9	34206132	34206239	-1	9p13.3	47.22	rRNA			RNA5SP282
16899560	1.34397	0.426505	0.137694	0.909682	False	16899560	RNA5SP99		ENSG00000200890	RNA, 5S ribosomal pseudogene 99	2	81723338	81723451	-1	2p12	50.88	rRNA			RNA5SP99
17024329	1.34359	0.42609	0.138078	0.909682	False	17024329	RP11-440G9.1	153910	ENSG00000236366		6	142847592	142959026	-1	6q24.2	39.5	lincRNA			RP11-440G9.1
16973265	1.34355	0.426051	0.138114	0.909682	False	16973265	RNA5SP174		ENSG00000199572	RNA, 5S ribosomal pseudogene 174	4	190936293	190936410	1	4q35.2	61.86	rRNA			RNA5SP174
16765535	1.34336	0.425849	0.138301	0.909682	False	16765535	RNU6-950P		ENSG00000207381	RNA, U6 small nuclear 950, pseudogene	12	54711565	54711671	-1	12q13.13	42.06	snRNA			RNU6-950P
16927586	1.34323	0.425707	0.138433	0.909682	False	16927586	snoU13		ENSG00000271796	Small nucleolar RNA U13	22	20434077	20434153	-1	22q11.21	36.36	snoRNA			snoU13
16898286	1.3432	0.425679	0.138458	0.909682	False	16898286														16898286
16994100	1.3432	0.425671	0.138466	0.909682	False	16994100	RP11-121L11.2	102467075	ENSG00000250716		5	3496343	3504118	-1	5p15.33	39.58	lincRNA			RP11-121L11.2
16705437	1.34301	0.425469	0.138653	0.909682	False	16705437	MIR1254-1	100302273	ENSG00000221184	microRNA 1254-1	10	70519075	70519171	1	10q21.3	50.52	miRNA	hsa-mir-1254-1	MI0006388	MIR1254-1
16704120	1.34258	0.425012	0.139077	0.909682	False	16704120														16704120
17073420	1.34249	0.424915	0.139168	0.909682	False	17073420														17073420
17063835	1.34243	0.424851	0.139228	0.909682	False	17063835														17063835
16800864	1.34234	0.424755	0.139317	0.909682	False	16800864	RP11-485O10.2		ENSG00000259670		15	49075387	49076318	1	15q21.1	30.15	antisense			RP11-485O10.2
16707574	1.3423	0.424702	0.139366	0.909682	False	16707574	AL356214.1		ENSG00000221352		10	95368343	95368456	1	10q23.33	33.33	miRNA			AL356214.1
16938296	1.34218	0.424577	0.139483	0.909682	False	16938296	SGOL1-AS1	100874028	ENSG00000237485	SGOL1 antisense RNA 1	3	20215736	20227919	1	3p24.3	38.71	antisense			SGOL1-AS1
16852269	1.34192	0.424294	0.139746	0.909682	False	16852269														16852269
16801033	1.3418	0.424169	0.139863	0.909682	False	16801033	RP11-507J18.2		ENSG00000259773		15	51038906	51042026	1	15q21.2	35.89	antisense			RP11-507J18.2
17075992	1.34168	0.424038	0.139985	0.909682	False	17075992	LINC00589	619351	ENSG00000251191	long intergenic non-protein coding RNA 589	8	29531438	29605625	-1	8p12	41.46	lincRNA			LINC00589
16816361	1.34149	0.423835	0.140175	0.909682	False	16816361														16816361
16743454	1.34125	0.423582	0.140412	0.909682	False	16743454														16743454
17099678	1.3408	0.423093	0.140871	0.909682	False	17099678	RNU6ATAC	100151684	ENSG00000221676	RNA, U6atac small nuclear (U12-dependent splicing)	9	137029561	137029686	-1	9q34.2	50	snRNA			RNU6ATAC
16888567	1.34079	0.423086	0.140878	0.909682	False	16888567	AC007319.1		ENSG00000224063		2	187867947	188419390	1	2q32.1	34.95	antisense			AC007319.1
16878939	1.34077	0.423059	0.140903	0.909682	False	16878939	AL121656.5	100271832	ENSG00000236854		2	33152194	33153472	1	2p22.3	48.55	lincRNA			AL121656.5
16987660	1.34076	0.423055	0.140907	0.909682	False	16987660	RP11-58B2.1		ENSG00000249017		5	101836245	101841374	1	5q21.1	39.59	antisense			RP11-58B2.1
17006116	1.34047	0.422736	0.141207	0.909682	False	17006116	Y_RNA		ENSG00000199290	Y RNA	6	29718148	29718249	1	6p22.1	41.18	misc_RNA			Y_RNA
16968521	1.34031	0.422564	0.141368	0.909682	False	16968521	MIR4451	100616349	ENSG00000266421	microRNA 4451	4	86643621	86643686	1	4q21.23	51.52	miRNA	hsa-mir-4451	MI0016797	MIR4451
16862776	1.34001	0.422246	0.141668	0.909682	False	16862776														16862776
16865078	1.33999	0.422224	0.141689	0.909682	False	16865078	MIR518A1	574488	ENSG00000207803	microRNA 518a-1	19	54234260	54234344	1	19q13.42	47.06	miRNA	hsa-mir-518a-1	MI0003170	MIR518A1
16896706	1.33998	0.422208	0.141704	0.909682	False	16896706	RNU6-851P		ENSG00000207295	RNA, U6 small nuclear 851, pseudogene	2	39111701	39111807	-1	2p22.1	42.06	snRNA			RNU6-851P
17117408	1.33932	0.421504	0.14237	0.909682	False	17117408														17117408
16948561	1.33904	0.421202	0.142655	0.909682	False	16948561	SNORA63		ENSG00000201229	Small nucleolar RNA SNORA63	3	183169645	183169776	1	3q27.1	43.18	snoRNA			SNORA63
17098266	1.339	0.421161	0.142694	0.909682	False	17098266														17098266
16797929	1.33892	0.421067	0.142784	0.909682	False	16797929														16797929
17022137	1.33868	0.420811	0.143026	0.909682	False	17022137	RNU6-1106P		ENSG00000212147	RNA, U6 small nuclear 1106, pseudogene	6	105493437	105493543	-1	6q16.3	42.06	snRNA			RNU6-1106P
17046208	1.33866	0.420791	0.143045	0.909682	False	17046208	RNU6-389P		ENSG00000252857	RNA, U6 small nuclear 389, pseudogene	7	55753670	55753774	1	7p11.2	36.19	snRNA			RNU6-389P
17117884	1.33861	0.420737	0.143097	0.909682	False	17117884	FAR2P1	440905	ENSG00000180178	fatty acyl CoA reductase 2 pseudogene 1	2	130748029	130808704	-1	2q21.1	40.68	pseudogene			FAR2P1
16823247	1.33849	0.420603	0.143225	0.909682	False	16823247														16823247
16983422	1.33848	0.420598	0.143229	0.909682	False	16983422	RP11-19O2.1		ENSG00000250981		5	16129287	16141711	1	5p15.1	36.78	antisense			RP11-19O2.1
16740852	1.33842	0.420533	0.143291	0.909682	False	16740852	RNU4-39P		ENSG00000199325	RNA, U4 small nuclear 39, pseudogene	11	66382435	66382561	-1	11q13.2	45.67	snRNA			RNU4-39P
16791812	1.3384	0.420513	0.14331	0.909682	False	16791812														16791812
17070050	1.33824	0.420333	0.143481	0.909682	False	17070050														17070050
16936753	1.33813	0.420219	0.143589	0.909682	False	16936753	AY269186.1		ENSG00000223587		3	65431	66175	1	3p26.3	33.83	lincRNA			AY269186.1
16881151	1.3381	0.420182	0.143625	0.909682	False	16881151	snoU13		ENSG00000239072	Small nucleolar RNA U13	2	70182777	70182879	1	2p13.3	49.51	snoRNA			snoU13
16952787	1.33782	0.419889	0.143905	0.909682	False	16952787	LARS2-AS1	100885795	ENSG00000232455	LARS2 antisense RNA 1	3	45525466	45551037	-1	3p21.31	41.68	antisense			LARS2-AS1
16872405	1.33776	0.419824	0.143967	0.909682	False	16872405	RNU6-945P		ENSG00000206674	RNA, U6 small nuclear 945, pseudogene	19	40805385	40805491	-1	19q13.2	42.06	snRNA			RNU6-945P
16853985	1.33761	0.419657	0.144126	0.909682	False	16853985	AP002414.1		ENSG00000212712		18	12056675	12057821	-1	18p11.21	62.77	pseudogene			AP002414.1
16855242	1.33758	0.419623	0.144158	0.909682	False	16855242	RNA5SP457		ENSG00000200527	RNA, 5S ribosomal pseudogene 457	18	47472636	47472759	-1	18q21.1	47.58	rRNA			RNA5SP457
17011819	1.33739	0.419419	0.144353	0.909682	False	17011819	RP11-346D19.1		ENSG00000236347		6	113852320	113864995	1	6q21	38.9	lincRNA			RP11-346D19.1
16709068	1.33735	0.419382	0.144389	0.909682	False	16709068	RNU6-839P		ENSG00000200217	RNA, U6 small nuclear 839, pseudogene	10	110999397	110999504	1	10q25.1	37.96	snRNA			RNU6-839P
17084587	1.33724	0.419262	0.144504	0.909682	False	17084587														17084587
16929621	1.33686	0.418844	0.144905	0.909682	False	16929621	RP1-41P2.7		ENSG00000228587		22	36081987	36085420	1	22q12.3	43.86	lincRNA			RP1-41P2.7
17015130	1.33663	0.418595	0.145143	0.909682	False	17015130	RP1-90J20.8		ENSG00000224846		6	2989960	2999368	-1	6p25.2	41.87	antisense			RP1-90J20.8
16788610	1.33623	0.418173	0.14555	0.909682	False	16788610	SNORD112		ENSG00000251918	Small nucleolar RNA SNORD112	14	101406904	101406974	1	14q32.31	28.17	snoRNA			SNORD112
16856043	1.3361	0.418025	0.145693	0.909682	False	16856043	RP11-111H3.3		ENSG00000266312		18	74334963	74350968	-1	18q23	40.8	lincRNA			RP11-111H3.3
16880300	1.33587	0.417776	0.145933	0.909682	False	16880300														16880300
17114762	1.33557	0.417455	0.146242	0.909682	False	17114762	hsa-mir-892c	102466721	ENSG00000252219	hsa-mir-892c	X	145074271	145074343	-1	Xq27.3	47.95	miRNA	hsa-mir-892c	MI0022560	hsa-mir-892c
16782240	1.3353	0.417163	0.146524	0.909682	False	16782240	RP11-298I3.4		ENSG00000258457		14	23451907	23468287	1	14q11.2	47.71	antisense			RP11-298I3.4
17076567	1.33507	0.416917	0.146763	0.909682	False	17076567	RP11-44K6.3		ENSG00000253939		8	39761294	39852767	-1	8p11.21	41.18	antisense			RP11-44K6.3
16728581	1.33499	0.416827	0.14685	0.909682	False	16728581	RP11-849H4.4	100128494	ENSG00000251143		11	71725337	71731956	1	11q13.4	53.16	antisense			RP11-849H4.4
16938427	1.33485	0.41668	0.146993	0.909682	False	16938427														16938427
16882053	1.33473	0.41655	0.147119	0.909682	False	16882053														16882053
17089107	1.33457	0.41638	0.147284	0.909682	False	17089107														17089107
17072629	1.33455	0.416354	0.14731	0.909682	False	17072629	RP11-103H7.2		ENSG00000253220		8	127510394	127512548	1	8q24.21	43.29	lincRNA			RP11-103H7.2
17090063	1.33429	0.41607	0.147585	0.909682	False	17090063	LINC00963	100506190	ENSG00000204054	long intergenic non-protein coding RNA 963	9	132245730	132275947	1	9q34.11	54.68	processed_transcript			LINC00963
16909522	1.33403	0.41579	0.147858	0.909682	False	16909522	SNORD20	6082	ENSG00000207280	small nucleolar RNA, C/D box 20	2	232321155	232321234	-1	2q37.1	33.75	snoRNA			SNORD20
16957636	1.33401	0.415766	0.147881	0.909682	False	16957636														16957636
16969083	1.33349	0.415211	0.148423	0.909682	False	16969083	STPG2-AS1	101410545	ENSG00000251620	STPG2 antisense RNA 1	4	98288077	98411315	1	4q22.3	36.43	antisense			STPG2-AS1
17068689	1.3334	0.415112	0.14852	0.909682	False	17068689	RN7SKP41		ENSG00000222630	RNA, 7SK small nuclear pseudogene 41	8	43236787	43237091	1	8p11.1	46.23	misc_RNA			RN7SKP41
16780767	1.33324	0.414935	0.148693	0.909682	False	16780767	RNU1-24P		ENSG00000201155	RNA, U1 small nuclear 24, pseudogene	13	102431234	102431398	-1	13q33.1	49.7	snRNA			RNU1-24P
16841849	1.33319	0.414884	0.148743	0.909682	False	16841849	MPRIP-AS1		ENSG00000225442	MPRIP antisense RNA 1	17	16979352	16981066	-1	17p11.2	48.8	antisense			MPRIP-AS1
16917877	1.33307	0.41475	0.148874	0.909682	False	16917877														16917877
17036504	1.33284	0.414507	0.149113	0.909682	False	17036504														17036504
16964731	1.33276	0.414415	0.149203	0.909682	False	16964731	AC093323.3	93622	ENSG00000170846		4	6675178	6677774	1	4p16.1	53.75	lincRNA			AC093323.3
17110179	1.33252	0.41416	0.149453	0.909682	False	17110179	RNU7-164P		ENSG00000238730	RNA, U7 small nuclear 164 pseudogene	X	40394754	40394815	-1	Xp11.4	40.32	snRNA			RNU7-164P
17074907	1.33247	0.414105	0.149508	0.909682	False	17074907	RNU6-397P		ENSG00000252035	RNA, U6 small nuclear 397, pseudogene	8	14345285	14345388	-1	8p22	44.23	snRNA			RNU6-397P
16920686	1.33244	0.414074	0.149538	0.909682	False	16920686	RP13-379L11.1		ENSG00000225708		20	56644110	56647126	-1	20q13.32	51.81	lincRNA			RP13-379L11.1
17080943	1.33239	0.414021	0.14959	0.909682	False	17080943	RP11-6D1.3		ENSG00000253513		8	126009227	126010440	-1	8q24.13	49.42	antisense			RP11-6D1.3
16827741	1.33235	0.413969	0.149641	0.909682	False	16827741	RP11-296I10.6	100506060	ENSG00000261556		16	70253477	70279519	-1	16q22.1	39.87	pseudogene			RP11-296I10.6
16977474	1.3322	0.413812	0.149796	0.909682	False	16977474	THAP9-AS1	100499177	ENSG00000251022	THAP9 antisense RNA 1	4	83814162	83822113	-1	4q21.22	39.31	antisense			THAP9-AS1
16913617	1.3322	0.413809	0.149798	0.909682	False	16913617	MIR548O2	100616190	ENSG00000263473	microRNA 548o-2	20	37145206	37145275	1	20q11.23	41.43	miRNA	hsa-mir-548o-2	MI0016746	MIR548O2
16952443	1.33204	0.413643	0.149962	0.909682	False	16952443	ENTPD3-AS1	285266	ENSG00000223797	ENTPD3 antisense RNA 1	3	40355293	40494820	-1	3p22.1	41.22	antisense			ENTPD3-AS1
16700243	1.33191	0.413496	0.150107	0.909682	False	16700243	BTNL10		ENSG00000215811	butyrophilin-like 10	1	228696356	228700006	-1	1q42.13	49.6	pseudogene			BTNL10
16847429	1.33189	0.413479	0.150123	0.909682	False	16847429	AC002994.1		ENSG00000196861		17	59667894	59668541	-1	17q23.2	46.6	pseudogene			AC002994.1
16732337	1.33161	0.413177	0.150422	0.909682	False	16732337	RP11-196E1.3		ENSG00000254561		11	119479135	119529994	1	11q23.3	52.8	antisense			RP11-196E1.3
16885425	1.33161	0.413176	0.150423	0.909682	False	16885425														16885425
16845167	1.33146	0.413011	0.150585	0.909682	False	16845167	RNU7-97P		ENSG00000238704	RNA, U7 small nuclear 97 pseudogene	17	40592216	40592277	-1	17q21.2	37.1	snRNA			RNU7-97P
17078478	1.33141	0.412953	0.150643	0.909682	False	17078478	RNU7-85P		ENSG00000238884	RNA, U7 small nuclear 85 pseudogene	8	80712368	80712430	-1	8q21.13	41.27	snRNA			RNU7-85P
16893140	1.3313	0.41284	0.150754	0.909682	False	16893140	AC113618.1		ENSG00000234279		2	239628965	239649421	1	2q37.3	43.07	lincRNA			AC113618.1
16980968	1.33117	0.412698	0.150895	0.909682	False	16980968	RPPH1-3P		ENSG00000252350	ribonuclease P RNA component H1, 3 pseudogene	4	157907524	157907845	-1	4q32.1	53.11	misc_RNA			RPPH1-3P
16691039	1.33097	0.412482	0.151109	0.909682	False	16691039	RP11-31F15.2	100996251	ENSG00000238198		1	113554309	113615727	-1	1p13.2	45.14	lincRNA			RP11-31F15.2
16827994	1.33097	0.412479	0.151112	0.909682	False	16827994	AC027281.1		ENSG00000223316		16	70907087	70907216	-1	16q22.2	26.15	miRNA			AC027281.1
16781132	1.33036	0.41182	0.151766	0.909682	False	16781132	LINC01044		ENSG00000223626	long intergenic non-protein coding RNA 1044	13	112976881	112985539	-1	13q34	52.55	lincRNA			LINC01044
16994693	1.33018	0.411623	0.151962	0.909682	False	16994693	CTD-2023M8.1		ENSG00000248693		5	18704542	18746282	-1	5p14.3	36.25	lincRNA			CTD-2023M8.1
17005308	1.33011	0.41154	0.152044	0.909682	False	17005308	RP11-439H9.1		ENSG00000235743		6	23337939	23346788	1	6p22.3	38.34	lincRNA			RP11-439H9.1
16798152	1.32993	0.411352	0.152232	0.909682	False	16798152	SNHG14	101930404	ENSG00000224078	small nucleolar RNA host gene 14 (non-protein coding)	15	25223730	25664609	1	15q11.2	42.05	processed_transcript			SNHG14
16797527	1.32975	0.411155	0.152428	0.909682	False	16797527	IGHV3-38		ENSG00000211958	immunoglobulin heavy variable 3-38 (non-functional)	14	106866406	106866934	-1	14q32.33	52.17	IG_V_gene			IGHV3-38
16784365	1.3295	0.410883	0.152699	0.909682	False	16784365	RNU6ATAC9P		ENSG00000252019	RNA, U6atac small nuclear 9, pseudogene	14	55325933	55326048	1	14q22.2	51.72	snRNA			RNU6ATAC9P
17058413	1.32908	0.410424	0.153158	0.909682	False	17058413	GTF2IRD2P1		ENSG00000214544	GTF2I repeat domain containing 2 pseudogene 1	7	72656902	72694143	-1	7q11.23	46.1	pseudogene			GTF2IRD2P1
16937621	1.32896	0.410294	0.153289	0.909682	False	16937621	AC090841.1		ENSG00000239167		3	10523647	10523709	1	3p25.3	57.14	miRNA			AC090841.1
16713754	1.32883	0.410161	0.153422	0.909682	False	16713754	LINC00842	643650	ENSG00000223477	long intergenic non-protein coding RNA 842	10	47011753	47174018	-1	10q11.22	45.99	lincRNA			LINC00842
17025973	1.32876	0.41008	0.153503	0.909682	False	17025973														17025973
16701951	1.32875	0.410073	0.15351	0.909682	False	16701951	RNU6-163P		ENSG00000207124	RNA, U6 small nuclear 163, pseudogene	10	4557144	4557249	1	10p15.1	43.4	snRNA			RNU6-163P
16977162	1.32869	0.409999	0.153585	0.909682	False	16977162														16977162
17063738	1.32865	0.409966	0.153618	0.909682	False	17063738	MOXD2P		ENSG00000240268	monooxygenase, DBH-like 2, pseudogene	7	141940559	141946886	-1	7q34	47.35	pseudogene			MOXD2P
16964975	1.32846	0.409753	0.153831	0.909682	False	16964975														16964975
16984422	1.32823	0.409507	0.154079	0.909682	False	16984422	AC025171.1	153684	ENSG00000215068		5	43041677	43045492	1	5p12	47.14	antisense			AC025171.1
16784486	1.3282	0.409474	0.154112	0.909682	False	16784486	RP11-813I20.2		ENSG00000258784		14	56214926	56239921	1	14q22.3	42.73	lincRNA			RP11-813I20.2
16730153	1.32772	0.408953	0.154637	0.909682	False	16730153	snoU13		ENSG00000238437	Small nucleolar RNA U13	11	93530379	93530479	1	11q21	43.56	snoRNA			snoU13
16678949	1.32768	0.408912	0.154678	0.909682	False	16678949	RNY4P16		ENSG00000201638	RNA, Ro-associated Y4 pseudogene 16	1	234973720	234973820	1	1q42.3	44.55	misc_RNA			RNY4P16
16911801	1.32747	0.408674	0.154918	0.909682	False	16911801														16911801
17087004	1.32737	0.408569	0.155024	0.909682	False	17087004	MIRLET7A1	406881	ENSG00000199165	microRNA let-7a-1	9	96938234	96938325	1	9q22.32	43.48	miRNA	hsa-let-7a-1	MI0000060	MIRLET7A1
16807396	1.32734	0.408542	0.155052	0.909682	False	16807396														16807396
17074252	1.32732	0.408519	0.155074	0.909682	False	17074252	RP11-115C21.2	100287015	ENSG00000246089		8	6261072	6264663	-1	8p23.1	49.69	antisense			RP11-115C21.2
17100995	1.32721	0.408396	0.155199	0.909682	False	17100995														17100995
16948484	1.32718	0.408361	0.155234	0.909682	False	16948484														16948484
17083564	1.327	0.408166	0.155432	0.909682	False	17083564														17083564
16846075	1.32696	0.40812	0.155478	0.909682	False	16846075	RP11-290H9.4		ENSG00000263293		17	45380832	45400979	-1	17q21.32	42.9	antisense			RP11-290H9.4
16889528	1.32693	0.40809	0.155509	0.909682	False	16889528	RNU6-651P		ENSG00000222972	RNA, U6 small nuclear 651, pseudogene	2	202511439	202511543	1	2q33.1	36.19	snRNA			RNU6-651P
16805419	1.32686	0.408015	0.155585	0.909682	False	16805419	RP11-327J17.1		ENSG00000259763		15	96779014	96779932	1	15q26.2	45.27	lincRNA			RP11-327J17.1
16713971	1.32647	0.407594	0.156012	0.909682	False	16713971	PTPN20CP		ENSG00000126542	protein tyrosine phosphatase, non-receptor type 20C, pseudogene	10	49272334	49327498	-1	10q11.22	36.32	pseudogene			PTPN20CP
16755008	1.32646	0.407584	0.156022	0.909682	False	16755008	LINC00615	439916	ENSG00000196243	long intergenic non-protein coding RNA 615	12	91311800	91342446	1	12q21.33	36.78	lincRNA			LINC00615
16811153	1.32635	0.407466	0.156141	0.909682	False	16811153	RP11-809H16.4		ENSG00000259265		15	69329889	69335905	-1	15q23	48.15	antisense			RP11-809H16.4
16791810	1.32616	0.407252	0.156359	0.909682	False	16791810	ARHGAP5-AS1	84837	ENSG00000258655	ARHGAP5 antisense RNA 1 (head to head)	14	32544625	32545999	-1	14q12	48.87	antisense			ARHGAP5-AS1
16748474	1.32613	0.407225	0.156387	0.909682	False	16748474														16748474
16688210	1.32597	0.407053	0.156562	0.909682	False	16688210	MIR3671	100500854	ENSG00000265996	microRNA 3671	1	65523438	65523525	-1	1p31.3	27.27	miRNA	hsa-mir-3671	MI0016072	MIR3671
17070266	1.3259	0.406967	0.156649	0.909682	False	17070266	RP11-941H19.3		ENSG00000253238		8	81178389	81252075	1	8q21.13	42.99	lincRNA			RP11-941H19.3
17001543	1.32575	0.406813	0.156806	0.909682	False	17001543	snoU13		ENSG00000238369	Small nucleolar RNA U13	5	149408912	149409015	-1	5q32	41.35	snoRNA			snoU13
16980386	1.32506	0.406063	0.157572	0.909682	False	16980386	Y_RNA		ENSG00000201314	Y RNA	4	146879280	146879392	-1	4q31.22	40.71	misc_RNA			Y_RNA
16661773	1.32503	0.406027	0.157609	0.909682	False	16661773														16661773
16855316	1.32502	0.406018	0.157618	0.909682	False	16855316	Y_RNA		ENSG00000200752	Y RNA	18	48485637	48485749	-1	18q21.2	38.94	misc_RNA			Y_RNA
16764323	1.32417	0.405089	0.15857	0.909682	False	16764323	RP11-977B10.2		ENSG00000258101		12	49627352	49658539	-1	12q13.12	46.23	antisense			RP11-977B10.2
16696348	1.32411	0.405028	0.158634	0.909682	False	16696348	RP1-45C12.1		ENSG00000231424		1	171216719	171220933	-1	1q24.3	40.33	antisense			RP1-45C12.1
17031863	1.32411	0.405023	0.158638	0.909682	False	17031863														17031863
16938626	1.32411	0.405019	0.158642	0.909682	False	16938626	SNORA25		ENSG00000201701	Small nucleolar RNA SNORA25	3	32079018	32079145	1	3p23	42.19	snoRNA			SNORA25
16943581	1.32405	0.404956	0.158707	0.909682	False	16943581														16943581
16886802	1.32404	0.404951	0.158712	0.909682	False	16886802	AC005042.5		ENSG00000228586		2	159542415	159610287	1	2q24.1	44.64	lincRNA			AC005042.5
16876810	1.32394	0.404837	0.15883	0.909682	False	16876810	RNU6ATAC37P		ENSG00000221255	RNA, U6atac small nuclear 37, pseudogene	2	7716972	7717102	1	2p25.1	43.51	snRNA			RNU6ATAC37P
16976224	1.32345	0.404303	0.15938	0.909682	False	16976224	snoU13		ENSG00000238925	Small nucleolar RNA U13	4	58358435	58358539	-1	4q12	33.33	snoRNA			snoU13
16751552	1.32333	0.404176	0.159511	0.909682	False	16751552														16751552
16951452	1.32304	0.403853	0.159845	0.909682	False	16951452														16951452
16764600	1.32288	0.403684	0.16002	0.909682	False	16764600	RNU6-1093P		ENSG00000212496	RNA, U6 small nuclear 1093, pseudogene	12	50650021	50650127	-1	12q13.12	36.45	snRNA			RNU6-1093P
16931892	1.3227	0.403488	0.160223	0.909682	False	16931892	ANKRD62P1-PARP4P3	23783	ENSG00000189295	ANKRD62P1-PARP4P3 readthrough, transcribed pseudogene	22	17134956	17160374	-1	22q11.1	37.76	processed_transcript			ANKRD62P1-PARP4P3
16721512	1.3227	0.403487	0.160224	0.909682	False	16721512	RP11-732A19.6		ENSG00000255410		11	6651834	6656439	1	11p15.4	55.12	antisense			RP11-732A19.6
16812243	1.32268	0.403466	0.160246	0.909682	False	16812243	RNU6-415P		ENSG00000252061	RNA, U6 small nuclear 415, pseudogene	15	79191182	79191278	-1	15q25.1	29.9	snRNA			RNU6-415P
16674353	1.32268	0.40346	0.160252	0.909682	False	16674353	SNORA67		ENSG00000201619	Small nucleolar RNA SNORA67	1	179170622	179170762	1	1q25.2	53.19	snoRNA			SNORA67
16870772	1.32265	0.403432	0.160281	0.909682	False	16870772	AC078899.5		ENSG00000221181		19	20473327	20473432	-1	19p12	48.11	miRNA			AC078899.5
16918230	1.32264	0.403421	0.160293	0.909682	False	16918230	DEFB122	245935	ENSG00000204547	defensin, beta 122 (pseudogene)	20	30009239	30016983	-1	20q11.21	46.68	pseudogene			DEFB122
16734299	1.32243	0.403197	0.160525	0.909682	False	16734299	FAM99B	100132464	ENSG00000205865	family with sequence similarity 99, member B (non-protein coding)	11	1704499	1706859	-1	11p15.5	66.07	antisense			FAM99B
17075195	1.32231	0.403063	0.160664	0.909682	False	17075195														17075195
16864737	1.32144	0.402106	0.16166	0.909682	False	16864737	MIR99B	407056	ENSG00000207550	microRNA 99b	19	52195865	52195934	1	19q13.41	67.14	miRNA	hsa-mir-99b	MI0000746	MIR99B
16959575	1.32143	0.402105	0.16166	0.909682	False	16959575	RNU6-1284P		ENSG00000200571	RNA, U6 small nuclear 1284, pseudogene	3	136148926	136149025	-1	3q22.3	38	snRNA			RNU6-1284P
17002172	1.32135	0.402011	0.161759	0.909682	False	17002172	CTC-248O19.1		ENSG00000253653		5	156687132	156693635	-1	5q33.3	46.17	antisense			CTC-248O19.1
16701023	1.32125	0.401902	0.161872	0.909682	False	16701023	CHRM3-AS1	100873984	ENSG00000234601	CHRM3 antisense RNA 1	1	240061316	240063172	-1	1q43	35.76	antisense			CHRM3-AS1
16958835	1.32117	0.401813	0.161965	0.909682	False	16958835	RNU6-823P		ENSG00000212344	RNA, U6 small nuclear 823, pseudogene	3	127860718	127860820	-1	3q21.3	37.86	snRNA			RNU6-823P
16733185	1.32116	0.401804	0.161975	0.909682	False	16733185	RP11-680F20.5		ENSG00000255124		11	125809107	125813597	1	11q24.2	51.39	lincRNA			RP11-680F20.5
17118260	1.321	0.401634	0.162152	0.909682	False	17118260	RP13-254B10.1		ENSG00000236529		7	65305199	65305583	1	7q11.21	58.7	pseudogene			RP13-254B10.1
16851930	1.32099	0.401622	0.162165	0.909682	False	16851930														16851930
16765281	1.32097	0.4016	0.162188	0.909682	False	16765281	RP11-680A11.5		ENSG00000257605		12	53692449	53694098	-1	12q13.13	54.91	antisense			RP11-680A11.5
17019543	1.32062	0.401219	0.162587	0.909682	False	17019543	RP5-1120P11.1	101929705	ENSG00000237686		6	43963460	44042389	-1	6p21.1	51.47	antisense			RP5-1120P11.1
16775655	1.32029	0.400858	0.162965	0.909682	False	16775655	LINC01068		ENSG00000227676	long intergenic non-protein coding RNA 1068	13	80140881	80144983	1	13q31.1	41.85	lincRNA			LINC01068
16890519	1.32021	0.400763	0.163065	0.909682	False	16890519														16890519
17098466	1.32018	0.400733	0.163096	0.909682	False	17098466	AL356309.1		ENSG00000221768		9	129293194	129293270	-1	9q33.3	31.17	miRNA			AL356309.1
16962750	1.32015	0.400706	0.163125	0.909682	False	16962750	snoU13		ENSG00000238902	Small nucleolar RNA U13	3	192251798	192251901	-1	3q28	44.23	snoRNA			snoU13
17021278	1.32012	0.400673	0.163159	0.909682	False	17021278														17021278
16712601	1.32007	0.400613	0.163222	0.909682	False	16712601	RN7SKP220		ENSG00000222543	RNA, 7SK small nuclear pseudogene 220	10	25682486	25682773	-1	10p12.1	45.14	misc_RNA			RN7SKP220
17110389	1.32006	0.400601	0.163235	0.909682	False	17110389														17110389
17010507	1.31998	0.400519	0.16332	0.909682	False	17010507														17010507
17035371	1.31993	0.400457	0.163386	0.909682	False	17035371	HCP5	10866	ENSG00000206337	HLA complex P5 (non-protein coding)	6	31368479	31445283	1	6p21.33	44.5	sense_overlapping			HCP5
16825792	1.31974	0.400251	0.163603	0.909682	False	16825792	SNORA42		ENSG00000199787	Small nucleolar RNA SNORA42/SNORA80 family	16	30430946	30431080	-1	16p11.2	54.81	snoRNA			SNORA42
16871178	1.31947	0.39996	0.163909	0.909682	False	16871178	RN7SKP22		ENSG00000201967	RNA, 7SK small nuclear pseudogene 22	19	33353706	33353998	-1	19q13.11	55.97	misc_RNA			RN7SKP22
16929738	1.31927	0.399744	0.164137	0.909682	False	16929738	RP1-151B14.6		ENSG00000235237		22	37562797	37578890	1	22q12.3	54.08	antisense			RP1-151B14.6
17060014	1.31892	0.399357	0.164545	0.909682	False	17060014	RP11-682N22.1	100506136	ENSG00000272377		7	96251318	96293650	-1	7q21.3	37.61	lincRNA			RP11-682N22.1
16926511	1.31892	0.399353	0.16455	0.909682	False	16926511														16926511
16736937	1.31881	0.399231	0.164678	0.909682	False	16736937														16736937
16744237	1.31828	0.398662	0.165281	0.909682	False	16744237														16744237
16787865	1.31828	0.39866	0.165283	0.909682	False	16787865	RP11-349I1.2		ENSG00000256357		14	94896970	94931067	1	14q32.13	43.51	antisense			RP11-349I1.2
16949271	1.31821	0.398576	0.165372	0.909682	False	16949271	ETV5-AS1		ENSG00000234197	ETV5 antisense RNA 1	3	185796959	185798736	1	3q27.2	44.38	antisense			ETV5-AS1
17024386	1.31802	0.398373	0.165589	0.909682	False	17024386	RP11-436I24.1	285740	ENSG00000235740		6	143875462	143883168	-1	6q24.2	42.61	antisense			RP11-436I24.1
16950171	1.3178	0.398132	0.165844	0.909682	False	16950171	RNU6-621P		ENSG00000201622	RNA, U6 small nuclear 621, pseudogene	3	197721472	197721580	1	3q29	41.28	snRNA			RNU6-621P
16991444	1.31778	0.398115	0.165862	0.909682	False	16991444														16991444
16819747	1.31772	0.398046	0.165935	0.909682	False	16819747														16819747
16961695	1.31753	0.397837	0.166158	0.909682	False	16961695	RP11-644C3.1		ENSG00000232461		3	176361729	176585626	-1	3q26.32	37.79	lincRNA			RP11-644C3.1
16684642	1.31753	0.397831	0.166165	0.909682	False	16684642	RP4-622L5.7		ENSG00000224066		1	32670370	32672415	-1	1p35.1	59.24	antisense			RP4-622L5.7
16781838	1.31752	0.397821	0.166175	0.909682	False	16781838	TRAV5		ENSG00000211779	T cell receptor alpha variable 5	14	22217462	22217989	1	14q11.2	43.56	TR_V_gene			TRAV5
16674700	1.31749	0.397787	0.166212	0.909682	False	16674700	LINC00272	388719	ENSG00000203729	long intergenic non-protein coding RNA 272	1	182376756	182383950	1	1q25.3	41.83	lincRNA			LINC00272
17022691	1.31724	0.397523	0.166493	0.909682	False	17022691														17022691
16879376	1.3166	0.396812	0.167252	0.909682	False	16879376	RNU4-63P		ENSG00000223245	RNA, U4 small nuclear 63, pseudogene	2	42098411	42098528	1	2p21	56.78	snRNA			RNU4-63P
16798218	1.31649	0.3967	0.167372	0.909682	False	16798218	SNHG14	101930404	ENSG00000224078	small nucleolar RNA host gene 14 (non-protein coding)	15	25223730	25664609	1	15q11.2	42.05	processed_transcript			SNHG14
17087052	1.31641	0.396611	0.167467	0.909682	False	17087052	RNU6-669P		ENSG00000202445	RNA, U6 small nuclear 669, pseudogene	9	97270020	97270126	1	9q22.32	40.19	snRNA			RNU6-669P
16660753	1.31639	0.396589	0.167491	0.909682	False	16660753	RP11-10N16.2	284632	ENSG00000230023		1	24526730	24538183	1	1p36.11	50.44	lincRNA			RP11-10N16.2
17002350	1.31623	0.396417	0.167676	0.909682	False	17002350	AC011343.1	101927766	ENSG00000253311		5	159203779	159298391	-1	5q33.3	42.52	lincRNA			AC011343.1
16798414	1.31608	0.396252	0.167852	0.909682	False	16798414	SNORD115-35	100033809	ENSG00000201992	small nucleolar RNA, C/D box 115-35	15	25479394	25479475	1	15q11.2	40.24	snoRNA			SNORD115-35
16698034	1.31592	0.396074	0.168043	0.909682	False	16698034	RNU6-1314P		ENSG00000252948	RNA, U6 small nuclear 1314, pseudogene	Y	28507136	28507239	1	Yq11.23	36.54	snRNA			RNU6-1314P
16880881	1.31586	0.396004	0.168118	0.909682	False	16880881	AC023115.2	101930566	ENSG00000235885		2	67313578	67523207	1	2p14	36.96	lincRNA			AC023115.2
16882362	1.31576	0.395895	0.168236	0.909682	False	16882362	AC105053.3	284950	ENSG00000229498		2	86042253	86052514	1	2p11.2	41.79	antisense			AC105053.3
17063446	1.31538	0.395478	0.168684	0.909682	False	17063446	RNU6-206P		ENSG00000206843	RNA, U6 small nuclear 206, pseudogene	7	139000037	139000140	-1	7q34	41.35	snRNA			RNU6-206P
16967360	1.31526	0.395351	0.168821	0.909682	False	16967360	RP11-704M14.1	101930401	ENSG00000250696		4	70047818	70082484	1	4q13.2	34.87	antisense			RP11-704M14.1
17015731	1.31516	0.395242	0.168938	0.909682	False	17015731	RP1-257A7.4		ENSG00000215022		6	13265093	13295818	-1	6p24.1	46.94	antisense			RP1-257A7.4
16869044	1.31508	0.395145	0.169043	0.909682	False	16869044														16869044
17020147	1.31496	0.395024	0.169174	0.909682	False	17020147	RNU6-464P		ENSG00000253026	RNA, U6 small nuclear 464, pseudogene	6	53018593	53018696	-1	6p12.1	40.38	snRNA			RNU6-464P
16759714	1.31494	0.394993	0.169207	0.909682	False	16759714	Y_RNA		ENSG00000238443	Y RNA	12	133815041	133815135	1	12q24.33	42.11	misc_RNA			Y_RNA
16957038	1.31488	0.394932	0.169273	0.909682	False	16957038														16957038
16823046	1.31488	0.394927	0.169278	0.909682	False	16823046	SNORD60	26788	ENSG00000206630	small nucleolar RNA, C/D box 60	16	2205024	2205106	-1	16p13.3	42.17	snoRNA			SNORD60
16949905	1.31478	0.394821	0.169392	0.909682	False	16949905	LINC00969		ENSG00000242086	long intergenic non-protein coding RNA 969	3	195384933	195460422	1	3q29	48.48	lincRNA			LINC00969
17077269	1.31477	0.394809	0.169405	0.909682	False	17077269														17077269
16928411	1.31473	0.394766	0.169452	0.909682	False	16928411														16928411
17057460	1.31462	0.394647	0.169581	0.909682	False	17057460	SNORA5A	654319	ENSG00000206838	small nucleolar RNA, H/ACA box 5A	7	45143948	45144081	-1	7p13	52.24	snoRNA			SNORA5A
16920190	1.31462	0.394641	0.169588	0.909682	False	16920190	snoU13		ENSG00000239157	Small nucleolar RNA U13	20	48556833	48556937	-1	20q13.13	49.52	snoRNA			snoU13
16946532	1.31459	0.394618	0.169612	0.909682	False	16946532	RNU7-47P		ENSG00000251787	RNA, U7 small nuclear 47 pseudogene	3	142520049	142520110	1	3q23	45.16	snRNA			RNU7-47P
17069479	1.31448	0.39449	0.16975	0.909682	False	17069479	Y_RNA		ENSG00000200714	Y RNA	8	66504966	66505055	1	8q13.1	41.11	misc_RNA			Y_RNA
17013878	1.31442	0.394427	0.169819	0.909682	False	17013878	RNA5SP225		ENSG00000222806	RNA, 5S ribosomal pseudogene 225	6	153741573	153741707	1	6q25.2	44.44	rRNA			RNA5SP225
17005220	1.31428	0.39427	0.169989	0.909682	False	17005220														17005220
16942644	1.31415	0.394134	0.170136	0.909682	False	16942644	snoU13		ENSG00000238568	Small nucleolar RNA U13	3	72622116	72622219	1	3p13	46.15	snoRNA			snoU13
16971540	1.31408	0.39405	0.170227	0.909682	False	16971540	RP11-285C1.2		ENSG00000249022		4	153955363	154012317	1	4q31.3	41.49	lincRNA			RP11-285C1.2
16713055	1.31395	0.393909	0.17038	0.909682	False	16713055	Y_RNA		ENSG00000222412	Y RNA	10	32044970	32045064	-1	10p11.22	44.21	misc_RNA			Y_RNA
16684754	1.31368	0.393612	0.170703	0.909682	False	16684754														16684754
16827787	1.31362	0.393543	0.170777	0.909682	False	16827787	RP11-529K1.2	100506083	ENSG00000261777		16	70349543	70380650	-1	16q22.1	46.95	processed_transcript			RP11-529K1.2
17067454	1.31337	0.393273	0.171071	0.909682	False	17067454	RP11-662B19.2		ENSG00000254034		8	28655659	28656986	1	8p21.1	46.23	antisense			RP11-662B19.2
17045882	1.31305	0.392926	0.171449	0.909682	False	17045882	AC095067.1	101929086	ENSG00000236078		7	47661537	47669491	1	7p12.3	49.67	lincRNA			AC095067.1
17079707	1.31295	0.392809	0.171577	0.909682	False	17079707	Y_RNA		ENSG00000202001	Y RNA	8	101767329	101767423	-1	8q22.3	42.11	misc_RNA			Y_RNA
16729553	1.31287	0.39272	0.171674	0.909682	False	16729553														16729553
16762992	1.31275	0.392597	0.171809	0.909682	False	16762992														16762992
16694452	1.31272	0.392558	0.171851	0.909682	False	16694452	SNORA26		ENSG00000252236	Small nucleolar RNA SNORA26	1	156161854	156161994	-1	1q22	47.52	snoRNA			SNORA26
17103207	1.3121	0.391881	0.172591	0.909682	False	17103207														17103207
16888027	1.31204	0.391812	0.172667	0.909682	False	16888027	RNA5SP112		ENSG00000251746	RNA, 5S ribosomal pseudogene 112	2	178003427	178003525	1	2q31.2	42.42	rRNA			RNA5SP112
17001005	1.31203	0.391803	0.172677	0.909682	False	17001005														17001005
16922011	1.31189	0.391649	0.172845	0.909682	False	16922011														16922011
16901619	1.31178	0.39153	0.172976	0.909682	False	16901619														16901619
17066097	1.31148	0.391195	0.173344	0.909682	False	17066097	RNA5SP256		ENSG00000212280	RNA, 5S ribosomal pseudogene 256	8	17605627	17605739	1	8p22	51.33	rRNA			RNA5SP256
16722933	1.31132	0.39102	0.173536	0.909682	False	16722933	RP11-34N19.1		ENSG00000255357		11	22513658	22524392	1	11p14.3	35.24	lincRNA			RP11-34N19.1
16972293	1.3113	0.391003	0.173555	0.909682	False	16972293	RNY4P17		ENSG00000201818	RNA, Ro-associated Y4 pseudogene 17	4	169926400	169926495	1	4q32.3	42.71	misc_RNA			RNY4P17
16944892	1.31126	0.390956	0.173606	0.909682	False	16944892	RNU6-143P		ENSG00000252751	RNA, U6 small nuclear 143, pseudogene	3	124126538	124126630	1	3q21.2	41.94	snRNA			RNU6-143P
16928642	1.31101	0.390684	0.173906	0.909682	False	16928642														16928642
16698243	1.31096	0.390625	0.173971	0.909682	False	16698243														16698243
17052034	1.31048	0.390097	0.174554	0.909682	False	17052034	AC015987.2		ENSG00000236338		7	135611542	135613214	1	7q33	34.85	protein_coding			AC015987.2
16994696	1.31046	0.390077	0.174576	0.909682	False	16994696	RP11-124N3.3		ENSG00000249174		5	18965970	19142455	-1	5p14.3	34.81	lincRNA			RP11-124N3.3
16886860	1.30986	0.389409	0.175316	0.909682	False	16886860	AC009506.1	643072	ENSG00000224152		2	160471807	160473593	1	2q24.2	51.32	antisense			AC009506.1
16855375	1.30984	0.389392	0.175334	0.909682	False	16855375	CTD-2171N6.1	101927229	ENSG00000267013		18	52773135	52791537	-1	18q21.2	40.22	lincRNA			CTD-2171N6.1
16828913	1.30976	0.389299	0.175437	0.909682	False	16828913	RNU1-103P		ENSG00000252311	RNA, U1 small nuclear 103, pseudogene	16	85815381	85815505	-1	16q24.1	48.8	snRNA			RNU1-103P
16705212	1.30966	0.389193	0.175555	0.909682	False	16705212														16705212
16669443	1.30955	0.389068	0.175693	0.909682	False	16669443														16669443
16702870	1.30944	0.388955	0.175819	0.909682	False	16702870	MIR511-1	574445	ENSG00000207937	microRNA 511-1	10	17887107	17887193	1	10p12.33	39.08	miRNA	hsa-mir-511	MI0003127	MIR511-1
17034335	1.3094	0.388906	0.175874	0.909682	False	17034335														17034335
16709449	1.30936	0.388858	0.175926	0.909682	False	16709449														16709449
16670317	1.3093	0.388797	0.175994	0.909682	False	16670317	FCGR1C		ENSG00000253193	Fc fragment of IgG, high affinity Ic, receptor (CD64), pseudogene	1	149369294	149378365	1	1q21.2	41.87	pseudogene			FCGR1C
16966967	1.3092	0.388687	0.176116	0.909682	False	16966967	RNU6-652P		ENSG00000202358	RNA, U6 small nuclear 652, pseudogene	4	56751761	56751867	1	4q12	36.45	snRNA			RNU6-652P
16798198	1.30907	0.388547	0.176272	0.909682	False	16798198	SNHG14	101930404	ENSG00000224078	small nucleolar RNA host gene 14 (non-protein coding)	15	25223730	25664609	1	15q11.2	42.05	processed_transcript			SNHG14
16784275	1.30899	0.388454	0.176377	0.909682	False	16784275	RP11-589M4.1		ENSG00000259049		14	53241955	53244458	1	14q22.1	39.74	antisense			RP11-589M4.1
16920198	1.30893	0.388385	0.176452	0.909682	False	16920198	TRERNA1	100887755	ENSG00000231265	translation regulatory long non-coding RNA 1	20	48657253	48658041	-1	20q13.13	57.29	lincRNA			TRERNA1
17017600	1.30866	0.388085	0.176787	0.909682	False	17017600	MIR1236	100302242	ENSG00000221267	microRNA 1236	6	31924616	31924717	-1	6p21.33	54.9	miRNA	hsa-mir-1236	MI0006326	MIR1236
16822904	1.30865	0.388074	0.1768	0.909682	False	16822904	SNORA10	574042	ENSG00000206811	small nucleolar RNA, H/ACA box 10	16	2012335	2012467	-1	16p13.3	56.39	snoRNA			SNORA10
16692269	1.30857	0.387989	0.176894	0.909682	False	16692269	RP4-565E6.1	101929292	ENSG00000227733		1	146093234	146159103	-1	1q21.1	39.4	sense_intronic			RP4-565E6.1
16955872	1.30844	0.387849	0.177051	0.909682	False	16955872														16955872
16935370	1.30806	0.387425	0.177524	0.909682	False	16935370	Y_RNA		ENSG00000199515	Y RNA	22	41461558	41461650	-1	22q13.2	44.09	misc_RNA			Y_RNA
16973107	1.30788	0.387234	0.177739	0.909682	False	16973107	RNU6-1055P		ENSG00000212387	RNA, U6 small nuclear 1055, pseudogene	4	187422263	187422369	1	4q35.2	55.14	snRNA			RNU6-1055P
17092205	1.30764	0.386971	0.178033	0.909682	False	17092205	RP11-207C16.4		ENSG00000225408		9	5719021	5720244	-1	9p24.1	33.5	antisense			RP11-207C16.4
16662619	1.3075	0.386809	0.178215	0.909682	False	16662619	MIR4255	100422898	ENSG00000264698	microRNA 4255	1	37627164	37627235	1	1p34.3	47.22	miRNA	hsa-mir-4255	MI0015863	MIR4255
17097144	1.30738	0.386681	0.178358	0.909682	False	17097144	RNY4P18		ENSG00000212409	RNA, Ro-associated Y4 pseudogene 18	9	113859605	113859693	-1	9q31.3	41.57	misc_RNA			RNY4P18
16935259	1.30733	0.386621	0.178425	0.909682	False	16935259	SNORD83A	116937	ENSG00000209482	small nucleolar RNA, C/D box 83A	22	39711218	39711312	-1	22q13.1	54.74	snoRNA			SNORD83A
16852308	1.30729	0.386579	0.178473	0.909682	False	16852308	SCARNA17	677769	ENSG00000251992	small Cajal body-specific RNA 17	18	47340503	47340646	1	18q21.1	61.11	snoRNA			SCARNA17
17088439	1.30726	0.386546	0.17851	0.909682	False	17088439														17088439
16952785	1.30722	0.386501	0.17856	0.909682	False	16952785	U3		ENSG00000202268	Small nucleolar RNA U3	3	45296902	45297112	-1	3p21.31	44.55	snoRNA			U3
16797147	1.30717	0.38645	0.178617	0.909682	False	16797147	RP11-982M15.7		ENSG00000258736		14	105119885	105122124	-1	14q32.33	54.51	lincRNA			RP11-982M15.7
17068687	1.30681	0.386051	0.179067	0.909682	False	17068687	U3		ENSG00000201329	Small nucleolar RNA U3	8	43233441	43233652	1	8p11.1	44.81	snoRNA			U3
17067510	1.30659	0.385802	0.179348	0.909682	False	17067510	RP11-486M23.2		ENSG00000253182		8	29405688	29421858	1	8p12	40.31	lincRNA			RP11-486M23.2
16709783	1.30649	0.385693	0.17947	0.909682	False	16709783	LINC00867	100506126	ENSG00000232139	long intergenic non-protein coding RNA 867	10	120116620	120124615	1	10q26.11	37.81	lincRNA			LINC00867
16810133	1.30634	0.385531	0.179653	0.909682	False	16810133														16810133
16759200	1.30619	0.385365	0.17984	0.909682	False	16759200	snoU13		ENSG00000238822	Small nucleolar RNA U13	12	131299898	131299995	1	12q24.33	58.16	snoRNA			snoU13
17079774	1.30604	0.385203	0.180023	0.909682	False	17079774														17079774
17107460	1.30593	0.385075	0.180168	0.909682	False	17107460	RNA5SP516		ENSG00000201000	RNA, 5S ribosomal pseudogene 516	X	141498839	141498957	1	Xq27.2	48.74	rRNA			RNA5SP516
16786467	1.30574	0.384862	0.180409	0.909682	False	16786467														16786467
16691741	1.30573	0.384857	0.180415	0.909682	False	16691741	RP11-343N15.1	100873165	ENSG00000230806		1	121102017	121140666	-1	1p11.2	43.39	lincRNA			RP11-343N15.1
17074465	1.30555	0.384653	0.180646	0.909682	False	17074465	CTD-3023L14.3		ENSG00000253343		8	8413248	8418475	-1	8p23.1	37.09	lincRNA			CTD-3023L14.3
16983016	1.30546	0.384554	0.180758	0.909682	False	16983016	CTD-2296D1.1		ENSG00000251678		5	7344692	7346034	1	5p15.31	46.91	lincRNA			CTD-2296D1.1
16895266	1.30533	0.384414	0.180917	0.909682	False	16895266	RNA5SP88		ENSG00000202430	RNA, 5S ribosomal pseudogene 88	2	24787499	24787607	-1	2p23.3	49.54	rRNA			RNA5SP88
16684439	1.30528	0.384357	0.180981	0.909682	False	16684439														16684439
17053864	1.30521	0.384281	0.181067	0.909682	False	17053864	PAXIP1-AS1	202781	ENSG00000273344	PAXIP1 antisense RNA 1 (head to head)	7	154795158	154797413	1	7q36.2	48.32	lincRNA			PAXIP1-AS1
17085336	1.30518	0.384246	0.181108	0.909682	False	17085336	RP11-475I24.3		ENSG00000237357		9	44401766	44404440	1	9p11.2	48.67	lincRNA			RP11-475I24.3
16803706	1.30508	0.384142	0.181226	0.909682	False	16803706														16803706
16807268	1.30497	0.384021	0.181364	0.909682	False	16807268	CTD-2033D15.1		ENSG00000259279		15	39885781	39886432	-1	15q14	47.85	antisense			CTD-2033D15.1
17081093	1.30485	0.383881	0.181523	0.909682	False	17081093														17081093
17106620	1.30442	0.383404	0.182066	0.909682	False	17106620														17106620
17025264	1.3044	0.383392	0.18208	0.909682	False	17025264														17025264
16842830	1.30422	0.383191	0.182309	0.909682	False	16842830	MIR451B	100616385	ENSG00000264066	microRNA 451b	17	27188090	27188984	-1	17q11.2	51.62	lincRNA	hsa-mir-4732	MI0017369	MIR451B
16983152	1.30421	0.383175	0.182326	0.909682	False	16983152	SNHG18	100505806	ENSG00000250786	small nucleolar RNA host gene 18 (non-protein coding)	5	9546312	9550721	1	5p15.31	46.64	lincRNA			SNHG18
16996347	1.30395	0.382892	0.18265	0.909682	False	16996347	RNU6ATAC	100151684	ENSG00000221676	RNA, U6atac small nuclear (U12-dependent splicing)	9	137029561	137029686	-1	9q34.2	50	snRNA			RNU6ATAC
16789146	1.30386	0.382791	0.182765	0.909682	False	16789146														16789146
16766281	1.30381	0.382735	0.182829	0.909682	False	16766281	SNORD59A	26789	ENSG00000207031	small nucleolar RNA, C/D box 59A	12	57038811	57038885	-1	12q13.3	37.33	snoRNA			SNORD59A
17025827	1.30378	0.382695	0.182875	0.909682	False	17025827	RP3-495K2.3		ENSG00000225879		6	169362705	169364436	-1	6q27	49.02	lincRNA			RP3-495K2.3
16875465	1.30351	0.382404	0.183208	0.909682	False	16875465	AC008984.2		ENSG00000248166		19	54820182	54848439	-1	19q13.42	48.28	processed_transcript			AC008984.2
16707260	1.30347	0.382358	0.183261	0.909682	False	16707260	LINC00865	643529	ENSG00000232229	long intergenic non-protein coding RNA 865	10	91589267	91600618	1	10q23.31	42.12	lincRNA			LINC00865
17020733	1.30318	0.382031	0.183635	0.909682	False	17020733														17020733
17060184	1.30287	0.381693	0.184024	0.909682	False	17060184	snoU13		ENSG00000238459	Small nucleolar RNA U13	7	98482613	98482713	-1	7q22.1	41.58	snoRNA			snoU13
16851303	1.30263	0.38143	0.184326	0.909682	False	16851303	AP006564.1		ENSG00000265481		18	14771248	14771326	1	18p11.21	41.77	miRNA			AP006564.1
16662132	1.30257	0.38136	0.184407	0.909682	False	16662132	Y_RNA		ENSG00000200591	Y RNA	1	33105552	33105653	1	1p35.1	38.24	misc_RNA			Y_RNA
17070469	1.30247	0.381252	0.184532	0.909682	False	17070469	RP11-317J10.4		ENSG00000254380		8	86436128	86452740	1	8q21.2	39.1	lincRNA			RP11-317J10.4
16978862	1.30244	0.381215	0.184574	0.909682	False	16978862	RPL34-AS1	285456	ENSG00000234492	RPL34 antisense RNA 1 (head to head)	4	109459346	109541616	-1	4q25	40.05	lincRNA			RPL34-AS1
16981119	1.30237	0.381142	0.184658	0.909682	False	16981119														16981119
16988611	1.30221	0.380963	0.184864	0.909682	False	16988611														16988611
16908314	1.3022	0.380947	0.184882	0.909682	False	16908314	snoU13		ENSG00000238428	Small nucleolar RNA U13	2	219049702	219049805	-1	2q35	44.23	snoRNA			snoU13
16702251	1.30211	0.380846	0.184999	0.909682	False	16702251														16702251
16683374	1.302	0.380725	0.185139	0.909682	False	16683374														16683374
16893941	1.30188	0.3806	0.185283	0.909682	False	16893941														16893941
16798216	1.30181	0.380524	0.185371	0.909682	False	16798216	SNORD116-24	100033435	ENSG00000207279	small nucleolar RNA, C/D box 116-24	15	25339184	25339275	1	15q11.2	40.22	snoRNA			SNORD116-24
16785003	1.30172	0.380414	0.185498	0.909682	False	16785003														16785003
16860382	1.30136	0.380016	0.185959	0.909682	False	16860382	CTB-32O4.2		ENSG00000267498		19	29704142	29706722	1	19q12	43.86	lincRNA			CTB-32O4.2
16976558	1.30122	0.37986	0.186139	0.909682	False	16976558														16976558
16787926	1.30117	0.379805	0.186203	0.909682	False	16787926	RP11-991C1.2		ENSG00000258866		14	95514557	95517290	1	14q32.13	49.38	lincRNA			RP11-991C1.2
16683605	1.30104	0.379664	0.186366	0.909682	False	16683605														16683605
16984331	1.30091	0.379525	0.186528	0.909682	False	16984331	OXCT1-AS1	100874002	ENSG00000248668	OXCT1 antisense RNA 1	5	41870132	41871059	1	5p13.1	64.66	processed_transcript			OXCT1-AS1
16882746	1.30084	0.379441	0.186626	0.909682	False	16882746	IGKV2-26		ENSG00000254098	immunoglobulin kappa variable 2-26 (pseudogene)	2	89495584	89496317	-1	2p11.2	46.32	IG_V_pseudogene			IGKV2-26
16757248	1.30076	0.37935	0.18673	0.909682	False	16757248	Y_RNA		ENSG00000200135	Y RNA	12	112587164	112587276	1	12q24.13	39.82	misc_RNA			Y_RNA
17020738	1.30067	0.379257	0.186838	0.909682	False	17020738	KCNQ5-AS1	100873997	ENSG00000229154	KCNQ5 antisense RNA 1	6	73844526	73853237	-1	6q13	39.74	antisense			KCNQ5-AS1
16796310	1.30049	0.379051	0.187078	0.909682	False	16796310														16796310
16908208	1.30019	0.378722	0.187461	0.909682	False	16908208	AC007557.4		ENSG00000231597		2	217719112	217719855	-1	2q35	48.92	antisense			AC007557.4
16899476	1.30014	0.378669	0.187523	0.909682	False	16899476														16899476
17070075	1.30002	0.378535	0.187679	0.909682	False	17070075	RP11-6I2.4		ENSG00000253115		8	75015751	75018979	1	8q21.11	36.27	lincRNA			RP11-6I2.4
16796814	1.29993	0.378439	0.187792	0.909682	False	16796814	CTD-2017C7.2		ENSG00000259088		14	102262892	102276658	-1	14q32.31	42.41	antisense			CTD-2017C7.2
17085988	1.29993	0.378437	0.187794	0.909682	False	17085988														17085988
16766862	1.29976	0.378246	0.188016	0.909682	False	16766862	RNU6-871P		ENSG00000251931	RNA, U6 small nuclear 871, pseudogene	12	59844454	59844553	-1	12q14.1	33	snRNA			RNU6-871P
17014902	1.29971	0.378194	0.188077	0.909682	False	17014902	RP5-894D12.3	401289	ENSG00000227508		6	170581562	170588975	1	6q27	51.25	lincRNA			RP5-894D12.3
16821229	1.29949	0.377941	0.188373	0.909682	False	16821229	RP11-525K10.1		ENSG00000260706		16	80099733	80201474	1	16q23.2	40.89	lincRNA			RP11-525K10.1
17090954	1.29948	0.377936	0.188379	0.909682	False	17090954														17090954
16969247	1.29904	0.377444	0.188954	0.909682	False	16969247	RP11-15B17.1		ENSG00000245322		4	100871163	101116256	1	4q23	38.8	antisense			RP11-15B17.1
16742381	1.29888	0.377263	0.189167	0.909682	False	16742381	RP11-672A2.4		ENSG00000254810		11	76365213	76367756	-1	11q13.5	59.24	lincRNA			RP11-672A2.4
17052648	1.29882	0.377204	0.189236	0.909682	False	17052648	TRBV29-1		ENSG00000232869	T cell receptor beta variable 29-1	7	142448053	142448741	1	7q34	48.33	TR_V_gene			TRBV29-1
16987359	1.29874	0.377118	0.189337	0.909682	False	16987359	RNU6-308P		ENSG00000212259	RNA, U6 small nuclear 308, pseudogene	5	94857073	94857179	1	5q15	37.38	snRNA			RNU6-308P
16748196	1.29851	0.376856	0.189645	0.909682	False	16748196	RP11-705C15.2	374443	ENSG00000256594		12	9787188	9811008	1	12p13.31	39.75	pseudogene			RP11-705C15.2
16780416	1.29804	0.376337	0.190255	0.909682	False	16780416	LINC00359	100887754	ENSG00000243300	long intergenic non-protein coding RNA 359	13	97593535	97636426	-1	13q32.1	38.62	lincRNA			LINC00359
16666082	1.29778	0.376042	0.190602	0.909682	False	16666082	RP3-333A15.1		ENSG00000235782		1	71413062	71417176	1	1p31.1	37.47	antisense			RP3-333A15.1
16997644	1.29775	0.376015	0.190634	0.909682	False	16997644														16997644
17005023	1.2971	0.375293	0.191487	0.909682	False	17005023														17005023
16912738	1.29708	0.37527	0.191515	0.909682	False	16912738														16912738
17046882	1.29688	0.37505	0.191775	0.909682	False	17046882	Y_RNA		ENSG00000201913	Y RNA	7	99928400	99928500	-1	7q22.1	40.59	misc_RNA			Y_RNA
16905138	1.29663	0.374767	0.19211	0.909682	False	16905138	RAPGEF4-AS1	91149	ENSG00000228016	RAPGEF4 antisense RNA 1	2	173541869	173600934	-1	2q31.1	41.76	antisense			RAPGEF4-AS1
17009607	1.29659	0.374721	0.192164	0.909682	False	17009607	TRAM2-AS1	401264	ENSG00000225791	TRAM2 antisense RNA 1 (head to head)	6	52442105	52448783	1	6p12.2	44.56	lincRNA			TRAM2-AS1
16941065	1.29656	0.374685	0.192207	0.909682	False	16941065	RNA5SP131		ENSG00000202322	RNA, 5S ribosomal pseudogene 131	3	50457212	50457330	1	3p21.31	50.42	rRNA			RNA5SP131
16994690	1.2965	0.374617	0.192288	0.909682	False	16994690	RP11-432M8.6		ENSG00000249282		5	17601991	17602243	-1	5p15.1	54.15	pseudogene			RP11-432M8.6
17004081	1.29626	0.374355	0.1926	0.909682	False	17004081	CTC-338M12.1		ENSG00000248514		5	180632361	180633120	-1	5q35.3	60.53	antisense			CTC-338M12.1
16728615	1.2961	0.374182	0.192806	0.909682	False	16728615	snoU13		ENSG00000238768	Small nucleolar RNA U13	11	71815120	71815216	1	11q13.4	44.33	snoRNA			snoU13
16693720	1.2959	0.373954	0.193076	0.909682	False	16693720	RNU6-179P		ENSG00000200220	RNA, U6 small nuclear 179, pseudogene	1	154012392	154012498	-1	1q21.3	39.25	snRNA			RNU6-179P
16927821	1.2956	0.373616	0.193479	0.909682	False	16927821	D86998.1		ENSG00000207833		22	23134977	23135071	1	22q11.22	65.26	miRNA			D86998.1
17110276	1.29555	0.373561	0.193544	0.909682	False	17110276														17110276
16924061	1.29551	0.373524	0.193588	0.909682	False	16924061	DIP2A-IT1	100862692	ENSG00000223692	DIP2A intronic transcript 1 (non-protein coding)	21	47882384	47889219	1	21q22.3	40.16	sense_intronic			DIP2A-IT1
16806584	1.29517	0.373146	0.19404	0.909682	False	16806584	RNU6-466P		ENSG00000212526	RNA, U6 small nuclear 466, pseudogene	15	31248451	31248553	-1	15q13.3	39.81	snRNA			RNU6-466P
16846209	1.29491	0.372856	0.194387	0.909682	False	16846209	MIR1203	100302211	ENSG00000221739	microRNA 1203	17	46233789	46233873	-1	17q21.32	62.35	miRNA	hsa-mir-1203	MI0006335	MIR1203
16763624	1.29482	0.372754	0.194509	0.909682	False	16763624	MIR4494	100616478	ENSG00000264906	microRNA 4494	12	47757969	47758052	-1	12q13.11	41.67	miRNA	hsa-mir-4494	MI0016856	MIR4494
16662310	1.29454	0.372436	0.19489	0.909682	False	16662310														16662310
17095956	1.29452	0.372422	0.194906	0.909682	False	17095956	RP11-274J16.5		ENSG00000223446		9	95857221	95857811	-1	9q22.31	62.61	antisense			RP11-274J16.5
16979112	1.29431	0.37218	0.195197	0.909682	False	16979112	MIR302B	442894	ENSG00000249532	microRNA 302b	4	113567632	113571207	-1	4q25	33.61	antisense	hsa-mir-302b	MI0000772	MIR302B
16811760	1.29418	0.37204	0.195365	0.909682	False	16811760	MIR631	693216	ENSG00000207636	microRNA 631	15	75645952	75646026	-1	15q24.2	61.33	miRNA	hsa-mir-631	MI0003645	MIR631
16699552	1.29384	0.371656	0.195826	0.909682	False	16699552	RP11-815M8.1		ENSG00000238042		1	222054323	222151865	-1	1q41	41.3	lincRNA			RP11-815M8.1
16678231	1.29383	0.371645	0.19584	0.909682	False	16678231	RP5-1087E8.3		ENSG00000233706		1	227179841	227180907	1	1q42.13	44.61	antisense			RP5-1087E8.3
17078529	1.29381	0.371623	0.195866	0.909682	False	17078529	Y_RNA		ENSG00000251867	Y RNA	8	81396796	81397854	-1	8q21.13	33.52	antisense			Y_RNA
16679771	1.29359	0.371386	0.196152	0.909682	False	16679771	Y_RNA		ENSG00000199442	Y RNA	1	248160302	248160398	1	1q44	47.42	misc_RNA			Y_RNA
16997793	1.29356	0.371348	0.196197	0.909682	False	16997793	SCARNA18	677765	ENSG00000238835	small Cajal body-specific RNA 18	5	82360023	82360156	-1	5q14.2	40.3	snoRNA			SCARNA18
16905407	1.29347	0.371242	0.196325	0.909682	False	16905407														16905407
17086312	1.29335	0.371113	0.196481	0.909682	False	17086312	SNORD112		ENSG00000252256	Small nucleolar RNA SNORD112	9	86096182	86096252	1	9q21.32	35.21	snoRNA			SNORD112
16991760	1.29318	0.370924	0.196709	0.909682	False	16991760	MIR3142	100422938	ENSG00000265237	microRNA 3142	5	159901409	159901490	1	5q34	45.12	miRNA	hsa-mir-3142	MI0014166	MIR3142
16744167	1.29315	0.370895	0.196743	0.909682	False	16744167	RP11-262A12.1		ENSG00000254659		11	109622168	109694573	-1	11q22.3	38.67	lincRNA			RP11-262A12.1
16959843	1.29288	0.370585	0.197118	0.909682	False	16959843	RP11-68L1.2		ENSG00000249290		3	140168277	140179193	-1	3q23	46.15	antisense			RP11-68L1.2
16898354	1.29283	0.370537	0.197176	0.909682	False	16898354	AC008074.3		ENSG00000223935		2	64622354	64680932	-1	2p14	42.55	antisense			AC008074.3
16889450	1.29255	0.370216	0.197564	0.909682	False	16889450	RNU7-29P		ENSG00000252429	RNA, U7 small nuclear 29 pseudogene	1	28470667	28470728	-1	1p35.3	38.71	snRNA			RNU7-29P
16852537	1.29243	0.370086	0.197722	0.909682	False	16852537	U3		ENSG00000212539	Small nucleolar RNA U3	18	54624501	54624699	1	18q21.31	45.73	snoRNA			U3
16711413	1.29239	0.370041	0.197776	0.909682	False	16711413	RP13-463N16.6		ENSG00000242147		10	5636954	5638081	-1	10p15.1	48.58	lincRNA			RP13-463N16.6
16729781	1.29225	0.369881	0.19797	0.909682	False	16729781	CTD-2005H7.1		ENSG00000254731		11	86414141	86425134	1	11q14.2	37.7	lincRNA			CTD-2005H7.1
16981477	1.29219	0.369815	0.198051	0.909682	False	16981477	RP11-97E7.1		ENSG00000251176		4	172474151	172485418	-1	4q34.1	34.9	lincRNA			RP11-97E7.1
16879787	1.29212	0.36974	0.198142	0.909682	False	16879787														16879787
16891254	1.29205	0.369665	0.198232	0.909682	False	16891254	AC114803.3		ENSG00000230432		2	220163724	220168852	1	2q35	54.77	antisense			AC114803.3
16935487	1.29194	0.369543	0.19838	0.909682	False	16935487														16935487
17020606	1.29176	0.369334	0.198635	0.909682	False	17020606	RNA5SP208		ENSG00000251965	RNA, 5S ribosomal pseudogene 208	6	68177124	68177201	-1	6q12	57.69	rRNA			RNA5SP208
16909806	1.29171	0.369277	0.198703	0.909682	False	16909806	AC105760.3	93463	ENSG00000124835		2	237957242	237964810	-1	2q37.3	41.01	antisense			AC105760.3
16704475	1.29165	0.36922	0.198773	0.909682	False	16704475	FAM35DP		ENSG00000189014	family with sequence similarity 35, member D, pseudogene	10	47379727	47420712	1	10q11.22	38.46	pseudogene			FAM35DP
16848581	1.29158	0.369133	0.198878	0.909682	False	16848581	RNA5SP448		ENSG00000200021	RNA, 5S ribosomal pseudogene 448	17	72413733	72413843	-1	17q25.1	54.05	rRNA			RNA5SP448
16899488	1.29135	0.368885	0.199181	0.909682	False	16899488														16899488
17116061	1.29123	0.368748	0.199348	0.909682	False	17116061														17116061
17069515	1.29119	0.368702	0.199404	0.909682	False	17069515	AC084082.3		ENSG00000253190		8	67024902	67027440	1	8q13.1	53.17	lincRNA			AC084082.3
17016760	1.29106	0.36856	0.199576	0.909682	False	17016760	IFITM4P	340198	ENSG00000235821	interferon induced transmembrane protein 4 pseudogene	6	29718506	29718925	-1	6p22.1	55.48	pseudogene			IFITM4P
16857394	1.29099	0.368479	0.199675	0.909682	False	16857394														16857394
16692611	1.29098	0.368463	0.199695	0.909682	False	16692611	RP11-196G18.3		ENSG00000233030		1	149757215	149764576	-1	1q21.2	43.96	antisense			RP11-196G18.3
16949864	1.29062	0.368061	0.200186	0.909682	False	16949864														16949864
16737503	1.29054	0.367971	0.200296	0.909682	False	16737503	ALKBH3-AS1	100507300	ENSG00000244926	ALKBH3 antisense RNA 1	11	43930842	43942494	-1	11p11.2	40.55	antisense			ALKBH3-AS1
16747129	1.29041	0.367833	0.200465	0.909682	False	16747129														16747129
16951450	1.29026	0.367661	0.200676	0.909682	False	16951450	MIR4791	100616291	ENSG00000271898	microRNA 4791	3	19356340	19356423	-1	3p24.3	33.33	miRNA	hsa-mir-4791	MI0017438	MIR4791
17002469	1.29019	0.367585	0.200769	0.909682	False	17002469	AC022120.1		ENSG00000221002		5	160657057	160657154	-1	5q34	31.63	miRNA			AC022120.1
16966895	1.28989	0.367249	0.201181	0.909682	False	16966895	RNU6-746P		ENSG00000206839	RNA, U6 small nuclear 746, pseudogene	4	56160657	56160765	1	4q12	38.53	snRNA			RNU6-746P
17091877	1.28981	0.367156	0.201295	0.909682	False	17091877	TUBBP5		ENSG00000159247	tubulin, beta pseudogene 5	9	141044565	141071821	1	9q34.3	43.54	pseudogene			TUBBP5
16741637	1.28975	0.367093	0.201372	0.909682	False	16741637	RNU6-292P		ENSG00000206783	RNA, U6 small nuclear 292, pseudogene	11	71758919	71758997	-1	11q13.4	39.24	snRNA			RNU6-292P
17015860	1.28959	0.366909	0.201599	0.909682	False	17015860	Y_RNA		ENSG00000207193	Y RNA	6	16232462	16232561	-1	6p22.3	43	misc_RNA			Y_RNA
16883809	1.28958	0.366902	0.201607	0.909682	False	16883809	AC108051.2		ENSG00000227680		2	103603781	103605023	1	2q12.1	41.03	lincRNA			AC108051.2
17060543	1.28944	0.366747	0.201797	0.909682	False	17060543	AC005071.1		ENSG00000222482		7	99817650	99817743	-1	7q22.1	67.02	miRNA			AC005071.1
16696108	1.28938	0.366677	0.201883	0.909682	False	16696108	RP5-968D22.3	101928565	ENSG00000237658		1	168433452	168464882	-1	1q24.2	40.08	lincRNA			RP5-968D22.3
16798553	1.28931	0.366599	0.201979	0.909682	False	16798553	MIR4509-1	100616382	ENSG00000263930	microRNA 4509-1	15	22675148	22675241	-1	15q11.2	31.91	miRNA	hsa-mir-4509-3	MI0016875	MIR4509-1
16933422	1.28924	0.366517	0.202081	0.909682	False	16933422	RP11-46E17.6		ENSG00000227880		22	27853208	27856021	-1	22q12.1	50.57	lincRNA			RP11-46E17.6
16927765	1.28906	0.366314	0.20233	0.909682	False	16927765	snoU13		ENSG00000239066	Small nucleolar RNA U13	22	22872116	22872211	1	22q11.22	40.62	snoRNA			snoU13
16937167	1.28884	0.366073	0.202627	0.909682	False	16937167	SRGAP3-AS2	101927416	ENSG00000228723	SRGAP3 antisense RNA 2	3	9234177	9236137	1	3p25.3	49.67	antisense			SRGAP3-AS2
16920188	1.28862	0.36583	0.202927	0.909682	False	16920188	Y_RNA		ENSG00000199490	Y RNA	20	48537134	48537231	-1	20q13.13	40.82	misc_RNA			Y_RNA
16966135	1.28862	0.365828	0.20293	0.909682	False	16966135	Y_RNA		ENSG00000238797	Y RNA	4	39443285	39443384	1	4p14	46	misc_RNA			Y_RNA
16755001	1.28855	0.365747	0.203029	0.909682	False	16755001														16755001
16987455	1.28788	0.365001	0.203952	0.909682	False	16987455	RP11-254I22.1		ENSG00000250551		5	95385819	95551223	1	5q15	38.23	lincRNA			RP11-254I22.1
17016850	1.28766	0.364752	0.204262	0.909682	False	17016850	HCG18	414777	ENSG00000231074	HLA complex group 18 (non-protein coding)	6	30255174	30294927	-1	6p22.1	42.72	antisense			HCG18
16908112	1.28766	0.364749	0.204265	0.909682	False	16908112	AC012668.3		ENSG00000227981		2	216444130	216447358	-1	2q35	34	lincRNA			AC012668.3
17065663	1.28748	0.364549	0.204513	0.909682	False	17065663	RNU6-729P		ENSG00000207128	RNA, U6 small nuclear 729, pseudogene	8	10333733	10333839	1	8p23.1	49.53	snRNA			RNU6-729P
17001295	1.2874	0.364463	0.204619	0.909682	False	17001295	CTC-255N20.1		ENSG00000250343		5	146559767	146614422	-1	5q32	39.63	antisense			CTC-255N20.1
16667422	1.28738	0.364441	0.204648	0.909682	False	16667422	RP4-617C6.1	440594	ENSG00000233907		1	95940293	95944912	1	1p21.3	43.38	lincRNA			RP4-617C6.1
16860084	1.28734	0.364393	0.204707	0.909682	False	16860084	AC002306.1		ENSG00000259242		19	19717159	19719469	1	19p13.11	44.22	antisense			AC002306.1
16995457	1.28715	0.364179	0.204973	0.909682	False	16995457	RNU6-484P		ENSG00000206743	RNA, U6 small nuclear 484, pseudogene	5	37700433	37700539	-1	5p13.2	42.06	snRNA			RNU6-484P
17077563	1.28714	0.364173	0.20498	0.909682	False	17077563	RP11-91I20.4		ENSG00000255321		8	61464516	61465595	-1	8q12.1	40.74	antisense			RP11-91I20.4
16927023	1.28702	0.36403	0.205158	0.909682	False	16927023	DGCR10	26222	ENSG00000273164	DiGeorge syndrome critical region gene 10 (non-protein coding)	22	19010569	19011063	1	22q11.21	61.41	sense_intronic			DGCR10
16951557	1.28687	0.363862	0.205367	0.909682	False	16951557														16951557
17069718	1.28682	0.363805	0.205438	0.909682	False	17069718														17069718
16955883	1.28671	0.363683	0.205591	0.909682	False	16955883														16955883
16967888	1.28635	0.363285	0.206087	0.909682	False	16967888	RP11-567N4.3		ENSG00000250735		4	76326405	76348233	1	4q21.1	40.13	lincRNA			RP11-567N4.3
17107389	1.28564	0.362481	0.207092	0.909682	False	17107389	RP11-364B14.1		ENSG00000233145		X	139099427	139100196	1	Xq27.1	43.12	lincRNA			RP11-364B14.1
17015581	1.28545	0.362273	0.207353	0.909682	False	17015581	RP1-290I10.5	101928106	ENSG00000231056		6	10474733	10478735	-1	6p24.3	47.96	lincRNA			RP1-290I10.5
16744569	1.28541	0.362231	0.207406	0.909682	False	16744569	RP11-64D24.2		ENSG00000256947		11	114081338	114227293	-1	11q23.2	44.22	antisense			RP11-64D24.2
16837158	1.28535	0.362165	0.207488	0.909682	False	16837158	MIR634	693219	ENSG00000207943	microRNA 634	17	64783190	64783286	1	17q24.2	52.58	miRNA	hsa-mir-634	MI0003649	MIR634
16821581	1.28531	0.362121	0.207544	0.909682	False	16821581	LINC00311	197196	ENSG00000179219	long intergenic non-protein coding RNA 311	16	85316564	85319569	1	16q24.1	55.76	lincRNA			LINC00311
16992381	1.28509	0.361866	0.207865	0.909682	False	16992381														16992381
16781980	1.28498	0.361746	0.208015	0.909682	False	16781980	TRAV39		ENSG00000211818	T cell receptor alpha variable 39	14	22771939	22772438	1	14q11.2	48.2	TR_V_gene			TRAV39
16879815	1.28494	0.361703	0.208069	0.909682	False	16879815	AC016722.4		ENSG00000228925		2	47126414	47135817	1	2p21	43.95	antisense			AC016722.4
16938098	1.28472	0.361452	0.208385	0.909682	False	16938098	snoU13		ENSG00000238891	Small nucleolar RNA U13	3	15358127	15358229	1	3p25.1	37.86	snoRNA			snoU13
17005836	1.28464	0.361361	0.2085	0.909682	False	17005836	TRNAI6		ENSG00000238648	transfer RNA isoleucine 6 (anticodon UAU)	6	27599188	27599311	1	6p22.1	51.61	miRNA			TRNAI6
16728853	1.28464	0.361359	0.208501	0.909682	False	16728853	RP11-809N8.4		ENSG00000256448		11	73116342	73121727	1	11q13.4	49.09	antisense			RP11-809N8.4
17076981	1.28457	0.361286	0.208593	0.909682	False	17076981	RP11-770E5.2		ENSG00000253892		8	49569820	49571454	-1	8q11.21	37.98	lincRNA			RP11-770E5.2
16692073	1.28424	0.360912	0.209065	0.909682	False	16692073	NUDT4P1		ENSG00000177144	nudix (nucleoside diphosphate linked moiety X)-type motif 4 pseudogene 1	1	145139025	145139569	-1	1q21.1	49.72	pseudogene			NUDT4P1
16873221	1.28398	0.360621	0.209432	0.909682	False	16873221	CTB-179K24.3		ENSG00000267348		19	45579768	45593649	-1	19q13.32	50.44	antisense			CTB-179K24.3
16780883	1.28392	0.360557	0.209513	0.909682	False	16780883	AL354741.1		ENSG00000239050		13	107627286	107627374	-1	13q33.3	40.45	miRNA			AL354741.1
17031434	1.2839	0.360531	0.209547	0.909682	False	17031434	IFITM4P	340198	ENSG00000235821	interferon induced transmembrane protein 4 pseudogene	6	29718506	29718925	-1	6p22.1	55.48	pseudogene			IFITM4P
17117590	1.2836	0.360191	0.209977	0.909682	False	17117590														17117590
16665254	1.28355	0.360145	0.210035	0.909682	False	16665254	RP4-794H19.4		ENSG00000230812		1	59486059	59510286	1	1p32.1	43.2	lincRNA			RP4-794H19.4
16687729	1.28354	0.360126	0.210058	0.909682	False	16687729	RP11-504A18.1		ENSG00000260971		1	56713966	56724243	-1	1p32.2	40.51	lincRNA			RP11-504A18.1
16960638	1.28346	0.360043	0.210163	0.909682	False	16960638	RNU6-901P		ENSG00000207323	RNA, U6 small nuclear 901, pseudogene	3	153189255	153189360	-1	3q25.2	41.51	snRNA			RNU6-901P
16706985	1.28338	0.359952	0.210278	0.909682	False	16706985														16706985
17103776	1.28332	0.359881	0.210369	0.909682	False	17103776	RNU6-935P		ENSG00000222303	RNA, U6 small nuclear 935, pseudogene	X	50392641	50392740	1	Xp11.22	36	snRNA			RNU6-935P
16886466	1.28331	0.359865	0.210389	0.909682	False	16886466	AC016682.1		ENSG00000230645		2	151027937	151157594	1	2q23.3	37.58	lincRNA			AC016682.1
16871933	1.28304	0.359567	0.210767	0.909682	False	16871933	snoU13		ENSG00000238838	Small nucleolar RNA U13	19	38839649	38839750	-1	19q13.2	48.04	snoRNA			snoU13
16743762	1.28289	0.359395	0.210985	0.909682	False	16743762	RNU7-159P		ENSG00000238562	RNA, U7 small nuclear 159 pseudogene	11	102774622	102774683	-1	11q22.2	46.77	snRNA			RNU7-159P
16981045	1.2827	0.359181	0.211258	0.909682	False	16981045	AC106860.1		ENSG00000221362		4	161925029	161925110	-1	4q32.2	62.2	miRNA			AC106860.1
16668601	1.28265	0.359128	0.211325	0.909682	False	16668601	RNA5SP54		ENSG00000252760	RNA, 5S ribosomal pseudogene 54	1	111584456	111584547	1	1p13.3	50	rRNA			RNA5SP54
16995026	1.28263	0.359107	0.211351	0.909682	False	16995026	CTD-2004A9.1		ENSG00000250885		5	32646670	32652082	-1	5p13.3	44.49	lincRNA			CTD-2004A9.1
17071491	1.28258	0.35905	0.211423	0.909682	False	17071491														17071491
16997799	1.28231	0.358746	0.211811	0.909682	False	16997799	VCAN-AS1		ENSG00000249835	VCAN antisense RNA 1	5	82827171	82877139	-1	5q14.3	36.44	antisense			VCAN-AS1
16778786	1.28205	0.358451	0.212187	0.909682	False	16778786	RNA5SP27		ENSG00000200709	RNA, 5S ribosomal pseudogene 27	13	46125620	46125738	-1	13q14.13	48.74	rRNA			RNA5SP27
16668286	1.28197	0.358363	0.212299	0.909682	False	16668286	MIR197	406974	ENSG00000207709	microRNA 197	1	110141515	110141589	1	1p13.3	62.67	miRNA	hsa-mir-197	MI0000239	MIR197
16943040	1.28193	0.358312	0.212364	0.909682	False	16943040														16943040
17116071	1.2819	0.358284	0.2124	0.909682	False	17116071														17116071
16797333	1.28186	0.358234	0.212463	0.909682	False	16797333														16797333
16792068	1.28178	0.35815	0.212571	0.909682	False	16792068	snoU13		ENSG00000238718	Small nucleolar RNA U13	14	36256065	36256168	-1	14q13.2	37.5	snoRNA			snoU13
17086263	1.28172	0.35808	0.212661	0.909682	False	17086263	SNORD95		ENSG00000200969	Small nucleolar RNA SNORD95	9	84503833	84503900	1	9q21.32	52.94	snoRNA			SNORD95
16671786	1.28142	0.357744	0.213089	0.909682	False	16671786	ASH1L-AS1	645676	ENSG00000235919	ASH1L antisense RNA 1	1	155531821	155533775	1	1q22	61.53	processed_transcript			ASH1L-AS1
16813419	1.28135	0.357668	0.213187	0.909682	False	16813419	LINC00930	100144604	ENSG00000258647	long intergenic non-protein coding RNA 930	15	93111048	93115272	-1	15q26.1	47.2	lincRNA			LINC00930
16980148	1.28123	0.357531	0.213362	0.909682	False	16980148	RP11-362F19.1	100507639	ENSG00000248810		4	142240604	142253772	-1	4q31.21	37.68	lincRNA			RP11-362F19.1
16748974	1.28111	0.357391	0.213542	0.909682	False	16748974	RNU1-146P		ENSG00000200885	RNA, U1 small nuclear 146, pseudogene	12	19877369	19877533	1	12p12.3	46.67	snRNA			RNU1-146P
16722455	1.2811	0.357382	0.213553	0.909682	False	16722455	RP1-239B22.5		ENSG00000260196		11	17402196	17405078	1	11p15.1	48.42	antisense			RP1-239B22.5
16799811	1.28107	0.357352	0.213592	0.909682	False	16799811	RP11-16O9.2		ENSG00000259396		15	41635278	41636423	1	15q15.1	45.55	sense_intronic			RP11-16O9.2
16717685	1.28107	0.357344	0.213602	0.909682	False	16717685	RP11-31L23.3		ENSG00000226740		10	102896232	102899468	-1	10q24.31	53.51	antisense			RP11-31L23.3
16995863	1.28084	0.35709	0.213928	0.909682	False	16995863														16995863
17081160	1.28076	0.357001	0.214041	0.909682	False	17081160	RNU7-181P		ENSG00000253043	RNA, U7 small nuclear 181 pseudogene	8	131016774	131016847	-1	8q24.21	36.49	snRNA			RNU7-181P
16743086	1.28058	0.356796	0.214305	0.909682	False	16743086	RP11-736K20.5		ENSG00000255471		11	86603256	86636079	-1	11q14.2	40.89	antisense			RP11-736K20.5
16773538	1.28057	0.356781	0.214324	0.909682	False	16773538														16773538
17099394	1.28047	0.356679	0.214455	0.909682	False	17099394														17099394
16802851	1.28039	0.356585	0.214576	0.909682	False	16802851														16802851
16973352	1.28037	0.356563	0.214605	0.909682	False	16973352	RP11-1191J2.4		ENSG00000248416		4	716064	717823	-1	4p16.3	65.91	antisense			RP11-1191J2.4
16793661	1.28035	0.356538	0.214636	0.909682	False	16793661	RP11-47I22.2	101927780	ENSG00000250548		14	62023031	62037371	-1	14q23.1	47.26	lincRNA			RP11-47I22.2
16709361	1.28019	0.356361	0.214864	0.909682	False	16709361	RNU7-165P		ENSG00000238380	RNA, U7 small nuclear 165 pseudogene	10	115113184	115113243	1	10q25.3	35	snRNA			RNU7-165P
16860219	1.28013	0.35629	0.214956	0.909682	False	16860219														16860219
17103243	1.28011	0.356271	0.21498	0.909682	False	17103243	SSX6	280657	ENSG00000171483	synovial sarcoma, X breakpoint 6 (pseudogene)	X	47967367	47980068	1	Xp11.23	47.8	pseudogene			SSX6
17005251	1.28003	0.356179	0.215099	0.909682	False	17005251	Y_RNA		ENSG00000201683	Y RNA	6	20500406	20500507	1	6p22.3	44.12	misc_RNA			Y_RNA
16894557	1.28002	0.356169	0.215111	0.909682	False	16894557	RNA5SP85		ENSG00000202248	RNA, 5S ribosomal pseudogene 85	2	11701787	11701905	-1	2p25.1	56.3	rRNA			RNA5SP85
17117433	1.27998	0.356125	0.215167	0.909682	False	17117433	U1		ENSG00000233421	U1 spliceosomal RNA	1	16860381	16862144	-1	1p36.13	59.07	lincRNA			U1
16876470	1.27985	0.35597	0.215367	0.909682	False	16876470	AC105393.1		ENSG00000236856		2	388412	416885	1	2p25.3	45.95	lincRNA			AC105393.1
17109441	1.27984	0.355969	0.215369	0.909682	False	17109441	RP3-410B11.1		ENSG00000225882		X	17988317	18122764	-1	Xp22.13	41.35	lincRNA			RP3-410B11.1
16797447	1.27982	0.355938	0.215409	0.909682	False	16797447	IGHV4-4		ENSG00000211936	immunoglobulin heavy variable 4-4	14	106478110	106478603	-1	14q32.33	57.29	IG_V_gene			IGHV4-4
17117740	1.27968	0.355781	0.215611	0.909682	False	17117740														17117740
16758989	1.27959	0.355682	0.215739	0.909682	False	16758989	RP4-765H13.1		ENSG00000255778		12	126675924	126709860	1	12q24.32	40.54	lincRNA			RP4-765H13.1
16750320	1.27943	0.355501	0.215972	0.909682	False	16750320	RP11-478B9.1		ENSG00000257319		12	45444684	45496890	1	12q12	38.72	antisense			RP11-478B9.1
16877427	1.27942	0.35549	0.215987	0.909682	False	16877427	SNORA40		ENSG00000251704	Small nucleolar RNA SNORA40	2	16380471	16380563	1	2p24.3	33.33	snoRNA			SNORA40
16915858	1.27905	0.355074	0.216524	0.909682	False	16915858	HAR1A	768096	ENSG00000225978	highly accelerated region 1A (non-protein coding)	20	61733483	61735738	1	20q13.33	64.18	lincRNA			HAR1A
16721161	1.27899	0.355004	0.216615	0.909682	False	16721161														16721161
16997773	1.2786	0.35457	0.217178	0.909682	False	16997773														16997773
17102390	1.2783	0.354225	0.217625	0.909682	False	17102390	RP11-242C19.2		ENSG00000241886		X	30716324	30740049	1	Xp21.2	37.46	sense_intronic			RP11-242C19.2
17080688	1.2782	0.354118	0.217765	0.909682	False	17080688	RP11-557C18.4		ENSG00000259631		8	123989266	123997869	-1	8q24.13	44.83	lincRNA			RP11-557C18.4
16659684	1.2782	0.354114	0.217769	0.909682	False	16659684	SCARNA21		ENSG00000251866	Small Cajal body specific RNA 21	1	15868660	15868799	1	1p36.21	60.71	snoRNA			SCARNA21
16881863	1.27804	0.353934	0.218003	0.909682	False	16881863														16881863
17110283	1.27798	0.353861	0.218099	0.909682	False	17110283	RNU6-630P		ENSG00000212560	RNA, U6 small nuclear 630, pseudogene	X	41998678	41998783	-1	Xp11.4	37.74	snRNA			RNU6-630P
16695820	1.27792	0.353802	0.218176	0.909682	False	16695820														16695820
16678951	1.27777	0.353634	0.218394	0.909682	False	16678951	RP11-443B7.2		ENSG00000237520		1	235092978	235095736	1	1q42.3	52.12	lincRNA			RP11-443B7.2
17067532	1.27768	0.353528	0.218532	0.909682	False	17067532	AC131254.1		ENSG00000221003		8	29786121	29786205	1	8p12	31.76	miRNA			AC131254.1
16747158	1.27768	0.353523	0.218538	0.909682	False	16747158														16747158
17018741	1.27764	0.353482	0.218593	0.909682	False	17018741	RP1-153P14.3	100505550	ENSG00000229559		6	37511329	37515056	-1	6p21.2	52.39	pseudogene			RP1-153P14.3
16664476	1.27763	0.353469	0.218609	0.909682	False	16664476	RP4-683M8.2		ENSG00000226133		1	48519217	48532873	1	1p33	48.14	lincRNA			RP4-683M8.2
17046094	1.2776	0.353437	0.218651	0.909682	False	17046094	RNU1-14P		ENSG00000199629	RNA, U1 small nuclear 14, pseudogene	7	53433751	53433902	1	7p12.1	50	snRNA			RNU1-14P
17069937	1.27711	0.352886	0.21937	0.909682	False	17069937														17069937
17055780	1.27704	0.352803	0.219479	0.909682	False	17055780	AC002480.2	401312	ENSG00000238033		7	22689579	22705152	-1	7p15.3	43.51	lincRNA			AC002480.2
16709022	1.277	0.352757	0.219539	0.909682	False	16709022	RNU6-463P		ENSG00000207068	RNA, U6 small nuclear 463, pseudogene	10	107294417	107294523	1	10q25.1	40.19	snRNA			RNU6-463P
16838386	1.27694	0.352691	0.219625	0.909682	False	16838386	RP11-806H10.4	101928674	ENSG00000266970		17	76356534	76369992	1	17q25.3	53.5	lincRNA			RP11-806H10.4
16860217	1.27687	0.352617	0.219721	0.909682	False	16860217	RP11-420K14.6	641367	ENSG00000269845		19	21933549	21936240	1	19p12	43.42	pseudogene			RP11-420K14.6
17002893	1.27684	0.352583	0.219765	0.909682	False	17002893	RNA5SP200		ENSG00000252169	RNA, 5S ribosomal pseudogene 200	5	172719520	172719622	-1	5q35.1	53.4	rRNA			RNA5SP200
16805915	1.27682	0.352551	0.219807	0.909682	False	16805915	NF1P1		ENSG00000270831	neurofibromin 1 pseudogene 1	15	21122015	21140987	-1	15q11.2	36.09	pseudogene			NF1P1
16692334	1.27674	0.352461	0.219925	0.909682	False	16692334	LINC00624	100289211	ENSG00000234610	long intergenic non-protein coding RNA 624	1	146986158	146989699	-1	1q21.1	40.97	lincRNA			LINC00624
17076041	1.27651	0.352203	0.220263	0.909682	False	17076041	RBPMS-AS1	100128750	ENSG00000254109	RBPMS antisense RNA 1	8	30239635	30242917	-1	8p12	57.3	antisense			RBPMS-AS1
16775402	1.2765	0.352195	0.220273	0.909682	False	16775402	LINC00347	338864	ENSG00000236678	long intergenic non-protein coding RNA 347	13	75117975	75139582	1	13q22.1	36.4	lincRNA			LINC00347
16723789	1.27649	0.35218	0.220293	0.909682	False	16723789														16723789
16950337	1.27639	0.352064	0.220445	0.909682	False	16950337	AC026202.5		ENSG00000230944		3	5297220	5298446	-1	3p26.1	41.81	lincRNA			AC026202.5
16956351	1.27635	0.352021	0.220501	0.909682	False	16956351														16956351
16676641	1.27609	0.351732	0.22088	0.909682	False	16676641	SNORD112		ENSG00000252853	Small nucleolar RNA SNORD112	1	206855308	206855380	1	1q32.1	35.62	snoRNA			SNORD112
17045879	1.27597	0.351599	0.221056	0.909682	False	17045879														17045879
16827198	1.27593	0.351546	0.221124	0.909682	False	16827198														16827198
16893262	1.27584	0.351442	0.221261	0.909682	False	16893262	AC011298.2	285191	ENSG00000219159		2	241625751	241629831	1	2q37.3	57.17	lincRNA			AC011298.2
16963564	1.27578	0.351378	0.221345	0.909682	False	16963564	AC024560.2		ENSG00000236833		3	197387436	197392628	-1	3q29	55.13	lincRNA			AC024560.2
16792281	1.27563	0.351205	0.221573	0.909682	False	16792281	RP11-407N17.5	100288846	ENSG00000258940		14	39734907	39736265	-1	14q21.1	49.89	antisense			RP11-407N17.5
16984559	1.2756	0.351174	0.221614	0.909682	False	16984559	CTD-2013M15.1		ENSG00000250122		5	45890318	45896072	1	5p12	41.48	lincRNA			CTD-2013M15.1
16918516	1.27554	0.351109	0.2217	0.909682	False	16918516	Y_RNA		ENSG00000201498	Y RNA	20	32971971	32972071	-1	20q11.22	43.56	misc_RNA			Y_RNA
16693491	1.27532	0.350855	0.222034	0.909682	False	16693491	RP1-178F15.5		ENSG00000271853		1	153598808	153606816	-1	1q21.3	55.55	processed_transcript			RP1-178F15.5
16899474	1.27527	0.350806	0.222098	0.909682	False	16899474														16899474
16924300	1.2752	0.350726	0.222203	0.909682	False	16924300														16924300
17023225	1.27518	0.350698	0.222241	0.909682	False	17023225	Y_RNA		ENSG00000207403	Y RNA	6	121699943	121700044	-1	6q22.31	39.22	misc_RNA			Y_RNA
17013380	1.27517	0.35069	0.222252	0.909682	False	17013380	RP11-545I5.3	100507557	ENSG00000235652		6	146136048	146207721	1	6q24.3	37	antisense			RP11-545I5.3
16672494	1.27494	0.350435	0.222588	0.909682	False	16672494	RP11-536C5.2		ENSG00000225279		1	160032278	160049611	1	1q23.2	48.53	antisense			RP11-536C5.2
17067127	1.27491	0.3504	0.222634	0.909682	False	17067127	RP11-219J21.1		ENSG00000253100		8	25543314	25545040	1	8p21.2	45.4	lincRNA			RP11-219J21.1
17004911	1.27484	0.350312	0.222751	0.909682	False	17004911														17004911
16957292	1.27469	0.350142	0.222975	0.909682	False	16957292	PVRL3-AS1	100506555	ENSG00000242242	PVRL3 antisense RNA 1	3	110612555	110790400	-1	3q13.13	37.78	antisense			PVRL3-AS1
17093373	1.27464	0.350093	0.22304	0.909682	False	17093373	SNORD121A	100113379	ENSG00000238886	small nucleolar RNA, C/D box 121A	9	33952767	33952848	-1	9p13.3	39.02	snoRNA			SNORD121A
16994944	1.27461	0.350052	0.223094	0.909682	False	16994944	RP11-5N11.4		ENSG00000248813		5	31741940	31742434	-1	5p13.3	42.02	lincRNA			RP11-5N11.4
16911257	1.2744	0.349818	0.223404	0.909682	False	16911257	CASC20	101929244	ENSG00000229876	cancer susceptibility candidate 20 (non-protein coding)	20	6427370	6509106	1	20p12.3	38.35	lincRNA			CASC20
17116920	1.27431	0.349712	0.223543	0.909682	False	17116920														17116920
16811882	1.2742	0.349595	0.223699	0.909682	False	16811882	SNORD112		ENSG00000252372	Small nucleolar RNA SNORD112	15	76109433	76109504	-1	15q24.2	36.11	snoRNA			SNORD112
16956965	1.27419	0.34958	0.223718	0.909682	False	16956965	RP11-49I4.3		ENSG00000249474		3	101542637	101543842	-1	3q12.3	44.28	antisense			RP11-49I4.3
16718444	1.27392	0.349278	0.224119	0.909682	False	16718444	GUCY2GP	390003	ENSG00000243316	guanylate cyclase 2G, pseudogene	10	114067939	114116332	-1	10q25.2	45.38	pseudogene			GUCY2GP
16781348	1.27389	0.349246	0.224161	0.909682	False	16781348	RNU6-458P		ENSG00000206906	RNA, U6 small nuclear 458, pseudogene	14	19119515	19119621	1	14q11.2	40.19	snRNA			RNU6-458P
17046586	1.27383	0.349177	0.224253	0.909682	False	17046586	SNORA22	677807	ENSG00000206634	small nucleolar RNA, H/ACA box 22	7	65220513	65220646	1	7q11.21	41.04	snoRNA			SNORA22
16900084	1.2737	0.349029	0.224449	0.909682	False	16900084	AC096579.13		ENSG00000240040		2	89109984	89161075	-1	2p11.2	42.9	processed_transcript			AC096579.13
16796647	1.27356	0.348865	0.224666	0.909682	False	16796647	CTD-2376I20.1		ENSG00000258560		14	100519140	100541215	-1	14q32.2	43.74	antisense			CTD-2376I20.1
16830577	1.2734	0.348683	0.224909	0.909682	False	16830577	SNORA67	101928634	ENSG00000264772	small nucleolar RNA, H/ACA box 67	17	7476144	7485342	1	17p13.1	53.73	processed_transcript			SNORA67
16702254	1.27339	0.348674	0.224921	0.909682	False	16702254	RP11-554I8.2		ENSG00000223784		10	6779344	6780988	1	10p14	47.36	lincRNA			RP11-554I8.2
17001244	1.27337	0.348648	0.224956	0.909682	False	17001244	CTC-359M8.1		ENSG00000250025		5	145686661	145756526	-1	5q32	44.22	antisense			CTC-359M8.1
16658157	1.27319	0.348447	0.225223	0.909682	False	16658157														16658157
17088116	1.27318	0.348438	0.225234	0.909682	False	17088116	MIR4668	100616114	ENSG00000266315	microRNA 4668	9	114694380	114694449	1	9q31.3	30	miRNA	hsa-mir-4668	MI0017298	MIR4668
16928690	1.27316	0.34841	0.225272	0.909682	False	16928690	CTA-292E10.6		ENSG00000226471		22	29196671	29244547	1	22q12.1	45.98	antisense			CTA-292E10.6
16927049	1.27282	0.348029	0.22578	0.909682	False	16927049	AC000068.5		ENSG00000185065		22	19435416	19437628	1	22q11.21	49.84	antisense			AC000068.5
17046418	1.27277	0.347973	0.225854	0.909682	False	17046418	RP11-321E8.4		ENSG00000229881		7	63600873	63610436	1	7q11.21	43.39	lincRNA			RP11-321E8.4
17107066	1.27265	0.347838	0.226035	0.909682	False	17107066														17107066
17113973	1.2724	0.347556	0.226411	0.909682	False	17113973	RP1-30E17.2		ENSG00000225689		X	127457598	127734446	-1	Xq25	37.09	lincRNA			RP1-30E17.2
16712451	1.2724	0.347548	0.226422	0.909682	False	16712451	RNU6-306P		ENSG00000207347	RNA, U6 small nuclear 306, pseudogene	10	21853400	21853506	-1	10p12.31	35.51	snRNA			RNU6-306P
16956342	1.27239	0.347545	0.226426	0.909682	False	16956342	FAM86DP	692099	ENSG00000244026	family with sequence similarity 86, member D, pseudogene	3	75470703	75484261	-1	3p12.3	52.79	pseudogene			FAM86DP
16795791	1.27239	0.347544	0.226427	0.909682	False	16795791	CTD-3035D6.2		ENSG00000258884		14	91288709	91294472	-1	14q32.11	47.66	lincRNA			CTD-3035D6.2
16780596	1.27238	0.347532	0.226443	0.909682	False	16780596														16780596
16734670	1.27225	0.347381	0.226645	0.909682	False	16734670	Y_RNA		ENSG00000252034	Y RNA	18	43656970	43657065	-1	18q21.1	40.62	misc_RNA			Y_RNA
16824427	1.27221	0.34734	0.226699	0.909682	False	16824427	MIR3179-1	100423006	ENSG00000257264	microRNA 3179-1	16	14995356	14996031	1	16p13.11	46.75	lincRNA	hsa-mir-3179-3	MI0014221	MIR3179-1
17068953	1.27215	0.347269	0.226794	0.909682	False	17068953														17068953
16888085	1.27203	0.347131	0.22698	0.909682	False	16888085	RNU6-629P		ENSG00000206788	RNA, U6 small nuclear 629, pseudogene	2	178903629	178903731	1	2q31.2	40.78	snRNA			RNU6-629P
16886672	1.27187	0.346948	0.227224	0.909682	False	16886672														16886672
16937612	1.27179	0.346865	0.227336	0.909682	False	16937612	LINC00852	84657	ENSG00000231177	long intergenic non-protein coding RNA 852	3	10326103	10327430	1	3p25.3	48.64	antisense			LINC00852
16716501	1.2716	0.346646	0.227629	0.909682	False	16716501														16716501
16873785	1.27154	0.346579	0.227719	0.909682	False	16873785	CTD-2571L23.6		ENSG00000269656		19	48260293	48272097	-1	19q13.33	51.43	antisense			CTD-2571L23.6
17102475	1.27137	0.346388	0.227975	0.909682	False	17102475														17102475
16670467	1.27136	0.346371	0.227998	0.909682	False	16670467	snoU13		ENSG00000238526	Small nucleolar RNA U13	1	150234093	150234196	1	1q21.2	47.12	snoRNA			snoU13
17016444	1.27134	0.346355	0.228019	0.909682	False	17016444														17016444
16905117	1.27117	0.346155	0.228289	0.909725	False	16905117														16905117
16736679	1.27095	0.345909	0.228619	0.909794	False	16736679	NAV2-AS2		ENSG00000254453	NAV2 antisense RNA 2	11	20065392	20070849	-1	11p15.1	45.79	antisense			NAV2-AS2
16665086	1.27088	0.345824	0.228734	0.909794	False	16665086	RP11-67L3.5		ENSG00000242396		1	55352548	55353674	1	1p32.3	65.93	antisense			RP11-67L3.5
16862656	1.27049	0.345384	0.229326	0.909969	False	16862656	CTC-378H22.2	100505639	ENSG00000259436		19	42656721	42661675	1	19q13.2	57.17	antisense			CTC-378H22.2
16716515	1.27042	0.345301	0.229439	0.909969	False	16716515	TNKS2-AS1	100507633	ENSG00000228701	TNKS2 antisense RNA 1 (head to head)	10	93542596	93558048	-1	10q23.32	38.44	antisense			TNKS2-AS1
16699862	1.27006	0.344899	0.22998	0.909969	False	16699862	MIR4742	100616468	ENSG00000266618	microRNA 4742	1	224585929	224586013	-1	1q42.11	34.12	miRNA	hsa-mir-4742	MI0017380	MIR4742
16668815	1.26994	0.344757	0.230173	0.909969	False	16668815	snoU13		ENSG00000238975	Small nucleolar RNA U13	1	113195210	113195310	1	1p13.2	41.58	snoRNA			snoU13
16741161	1.26971	0.344497	0.230524	0.909969	False	16741161	FAM86C2P	645332	ENSG00000160172	family with sequence similarity 86, member C2, pseudogene	11	67559119	67572807	-1	11q13.2	52.92	pseudogene			FAM86C2P
17043328	1.26967	0.344458	0.230578	0.909969	False	17043328														17043328
16913981	1.26965	0.344428	0.230618	0.909969	False	16913981	RP5-1030M6.3		ENSG00000233277		20	42523360	42524108	1	20q13.12	46.86	lincRNA			RP5-1030M6.3
16837296	1.26964	0.344419	0.23063	0.909969	False	16837296	LOC440461	440461	ENSG00000267472		17	66195062	66195737	1	17q24.2	72.93	pseudogene			LOC440461
16703598	1.2695	0.344262	0.230843	0.909969	False	16703598														16703598
16690440	1.26937	0.344111	0.231047	0.909969	False	16690440	RP11-293A10.3		ENSG00000232971		1	109276878	109277347	-1	1p13.3	43.62	antisense			RP11-293A10.3
16919390	1.26933	0.344069	0.231104	0.909969	False	16919390	RP1-138B7.5		ENSG00000226143		20	42178029	42179589	-1	20q13.12	50.35	antisense			RP1-138B7.5
16983128	1.2693	0.344034	0.231152	0.909969	False	16983128	RP11-143A12.3	101929284	ENSG00000250198		5	8839844	8881637	1	5p15.31	40.19	lincRNA			RP11-143A12.3
16983159	1.26898	0.343666	0.231651	0.909969	False	16983159	RNA5SP177		ENSG00000222054	RNA, 5S ribosomal pseudogene 177	5	9761019	9761125	1	5p15.31	55.14	rRNA			RNA5SP177
16811753	1.26896	0.343652	0.23167	0.909969	False	16811753	SCARNA20		ENSG00000252722	Small Cajal body specific RNA 20	15	75413877	75414007	-1	15q24.2	54.2	snoRNA			SCARNA20
17117484	1.26891	0.343586	0.23176	0.909969	False	17117484														17117484
16917804	1.26881	0.343478	0.231906	0.909969	False	16917804														16917804
16981824	1.26851	0.34314	0.232366	0.909969	False	16981824														16981824
16956223	1.26844	0.34305	0.232489	0.909969	False	16956223														16956223
16757861	1.26838	0.342986	0.232576	0.909969	False	16757861	snoU13		ENSG00000272464	Small nucleolar RNA U13	12	120486234	120486332	1	12q24.23	39.39	snoRNA			snoU13
16965035	1.26838	0.342986	0.232576	0.909969	False	16965035	USP17L9P	391627	ENSG00000251694	ubiquitin specific peptidase 17-like family member 9, pseudogene	4	9360109	9361701	1	4p16.1	52.04	pseudogene			USP17L9P
16667175	1.26818	0.342757	0.232887	0.909969	False	16667175	SNORA66	26782	ENSG00000207523	small nucleolar RNA, H/ACA box 66	1	93306276	93306408	1	1p22.1	47.37	snoRNA			SNORA66
16734752	1.26812	0.342687	0.232983	0.909969	False	16734752	AC090587.5		ENSG00000228661		11	3875548	3876739	-1	11p15.4	60.49	antisense			AC090587.5
17117674	1.26806	0.342625	0.233067	0.909969	False	17117674														17117674
16659355	1.26802	0.342576	0.233134	0.909969	False	16659355	snoU13		ENSG00000238771	Small nucleolar RNA U13	1	12799693	12799796	1	1p36.21	47.12	snoRNA			snoU13
16718367	1.26757	0.342061	0.233837	0.91003	False	16718367	RP11-549L6.3		ENSG00000228417		10	111967608	111968349	-1	10q25.2	59.3	antisense			RP11-549L6.3
16789524	1.26748	0.341965	0.233969	0.91003	False	16789524	RP11-982M15.2		ENSG00000258430		14	105235686	105236608	1	14q32.33	54.39	antisense			RP11-982M15.2
16662336	1.26745	0.341933	0.234013	0.91003	False	16662336	SNORD112		ENSG00000252728	Small nucleolar RNA SNORD112	1	35409357	35409425	1	1p34.3	33.33	snoRNA			SNORD112
16851599	1.26737	0.341841	0.234139	0.91003	False	16851599	MIR320C2	100302195	ENSG00000212051	microRNA 320c-2	18	21901650	21901699	1	18q11.2	48	miRNA	hsa-mir-320c-2	MI0008191	MIR320C2
16866562	1.26715	0.341589	0.234484	0.91003	False	16866562	AC011558.5		ENSG00000267020		19	1038726	1039063	-1	19p13.3	57.99	antisense			AC011558.5
17094000	1.26715	0.341584	0.234491	0.91003	False	17094000	AL158155.1		ENSG00000216070		9	37296020	37296101	-1	9p13.2	36.59	miRNA			AL158155.1
17083622	1.2671	0.34153	0.234564	0.91003	False	17083622	RP11-536O18.1		ENSG00000226197		9	13446490	13487510	1	9p23	38.7	lincRNA			RP11-536O18.1
17004063	1.26698	0.341397	0.234747	0.91003	False	17004063	CTC-338M12.2	102577426	ENSG00000248473		5	180618046	180618852	-1	5q35.3	58.12	lincRNA			CTC-338M12.2
16966214	1.2668	0.341187	0.235034	0.91003	False	16966214														16966214
16738734	1.26664	0.341002	0.235289	0.91003	False	16738734	MIR3162	100422880	ENSG00000264559	microRNA 3162	11	59362550	59362631	-1	11q12.1	48.78	miRNA	hsa-mir-3162	MI0014192	MIR3162
16763456	1.26663	0.340999	0.235293	0.91003	False	16763456	Y_RNA		ENSG00000201788	Y RNA	12	45274651	45274752	-1	12q12	41.18	misc_RNA			Y_RNA
16788608	1.26635	0.340678	0.235734	0.91003	False	16788608	SNORD112		ENSG00000251918	Small nucleolar RNA SNORD112	14	101406904	101406974	1	14q32.31	28.17	snoRNA			SNORD112
16961372	1.26621	0.340516	0.235957	0.91003	False	16961372	TERC	7012	ENSG00000270141	telomerase RNA component	3	169482308	169482848	-1	3q26.2	66.73	lincRNA			TERC
16805382	1.26585	0.340108	0.236519	0.91003	False	16805382	RP11-57P19.1		ENSG00000259331		15	95143243	95144050	1	15q26.2	47.28	lincRNA			RP11-57P19.1
16894808	1.26573	0.339975	0.236702	0.91003	False	16894808	RNU6-1215P		ENSG00000207170	RNA, U6 small nuclear 1215, pseudogene	2	18764633	18764734	-1	2p24.2	37.25	snRNA			RNU6-1215P
16879189	1.26571	0.339949	0.236738	0.91003	False	16879189														16879189
17043154	1.26564	0.33987	0.236847	0.91003	False	17043154														17043154
17009974	1.26552	0.339731	0.237039	0.91003	False	17009974	SLC25A51P1		ENSG00000220483	solute carrier family 25, member 51 pseudogene 1	6	66498310	66499180	1	6q12	43.51	pseudogene			SLC25A51P1
17032405	1.2653	0.339475	0.237392	0.91003	False	17032405														17032405
16931707	1.26505	0.339195	0.237779	0.91003	False	16931707	Y_RNA		ENSG00000238604	Y RNA	22	50837249	50837349	1	22q13.33	43.56	misc_RNA			Y_RNA
16995323	1.265	0.339138	0.237858	0.91003	False	16995323														16995323
16796771	1.26486	0.33898	0.238077	0.91003	False	16796771	U3		ENSG00000206761	Small nucleolar RNA U3	14	101611818	101612032	-1	14q32.31	44.19	snoRNA			U3
17072293	1.26479	0.338894	0.238196	0.91003	False	17072293	snoU13		ENSG00000238901	Small nucleolar RNA U13	8	123683530	123683633	1	8q24.13	46.15	snoRNA			snoU13
16826129	1.26471	0.338805	0.238319	0.91003	False	16826129	RP11-80F22.9		ENSG00000261711		16	34711785	34714852	-1	16p11.1	42.41	pseudogene			RP11-80F22.9
17102626	1.26451	0.338577	0.238635	0.91003	False	17102626	RP4-646N3.1		ENSG00000235806		X	38629584	38658911	1	Xp11.4	37.2	lincRNA			RP4-646N3.1
16707026	1.26448	0.338547	0.238677	0.91003	False	16707026	CFL1P1	142913	ENSG00000223820	cofilin 1 (non-muscle) pseudogene 1	10	89577685	89605369	1	10q23.31	38.87	pseudogene			CFL1P1
17101248	1.26441	0.338459	0.238799	0.91003	False	17101248	ARSD-AS1		ENSG00000229851	ARSD antisense RNA 1	X	2822945	2824122	1	Xp22.33	47.71	antisense			ARSD-AS1
16719334	1.26435	0.338401	0.23888	0.91003	False	16719334	RP11-383C5.4	399821	ENSG00000224023		10	127389005	127408135	-1	10q26.13	42.12	lincRNA			RP11-383C5.4
17116497	1.2643	0.33834	0.238964	0.91003	False	17116497														17116497
16800642	1.26427	0.338302	0.239017	0.91003	False	16800642														16800642
16898445	1.26406	0.33807	0.239339	0.910123	False	16898445	MIR4778	100616464	ENSG00000264525	microRNA 4778	2	66585381	66585460	-1	2p14	41.25	miRNA	hsa-mir-4778	MI0017422	MIR4778
16975176	1.26379	0.337756	0.239776	0.910123	False	16975176	RP11-83C7.2	101928776	ENSG00000249534		4	38422283	38524801	-1	4p14	41.03	lincRNA			RP11-83C7.2
16950515	1.26367	0.337621	0.239964	0.910123	False	16950515	RP11-380O24.1	101930660	ENSG00000254485		3	9334272	9404987	-1	3p25.3	43.09	antisense			RP11-380O24.1
16766940	1.26351	0.337442	0.240213	0.910123	False	16766940	RNU1-83P		ENSG00000200296	RNA, U1 small nuclear 83, pseudogene	12	63244518	63244681	-1	12q14.2	50.61	snRNA			RNU1-83P
16976699	1.2635	0.337431	0.240229	0.910123	False	16976699	RNA5SP163		ENSG00000222236	RNA, 5S ribosomal pseudogene 163	4	72625235	72625333	-1	4q13.3	47.47	rRNA			RNA5SP163
16799514	1.26345	0.337374	0.240308	0.910123	False	16799514	LINC00594		ENSG00000259714	long intergenic non-protein coding RNA 594	15	40664026	40664677	1	15q15.1	47.85	lincRNA			LINC00594
16818880	1.26342	0.337334	0.240364	0.910123	False	16818880														16818880
16854230	1.26328	0.337171	0.240591	0.910123	False	16854230	RNU6-702P		ENSG00000201852	RNA, U6 small nuclear 702, pseudogene	18	19760073	19760179	-1	18q11.2	42.06	snRNA			RNU6-702P
16824039	1.26312	0.336992	0.240841	0.910123	False	16824039	RP11-276H1.3		ENSG00000175604		16	12180603	12184159	-1	16p13.13	50.66	protein_coding			RP11-276H1.3
16918939	1.26309	0.336962	0.240882	0.910123	False	16918939	RP5-977B1.11		ENSG00000259716		20	35177530	35232932	-1	20q11.23	49.82	antisense			RP5-977B1.11
16777276	1.26309	0.336954	0.240894	0.910123	False	16777276	SNORD27		ENSG00000252128	Small nucleolar RNA SNORD27	13	21714025	21714096	-1	13q12.11	38.89	snoRNA			SNORD27
16960165	1.26307	0.33693	0.240928	0.910123	False	16960165														16960165
17056513	1.26274	0.336563	0.24144	0.910197	False	17056513	RNU6-388P		ENSG00000252821	RNA, U6 small nuclear 388, pseudogene	7	33041562	33041666	-1	7p14.3	37.14	snRNA			RNU6-388P
16685036	1.2625	0.336283	0.241832	0.910197	False	16685036	RP11-244H3.4	9204	ENSG00000271741		1	35447134	35497342	-1	1p34.3	39.8	protein_coding			RP11-244H3.4
16731044	1.2624	0.336168	0.241992	0.910197	False	16731044														16731044
16871473	1.26233	0.336085	0.242109	0.910197	False	16871473	AC002398.5	644050	ENSG00000225872		19	36279778	36288787	-1	19q13.12	58.06	lincRNA			AC002398.5
16827280	1.26229	0.33604	0.242172	0.910197	False	16827280	MIR328	442901	ENSG00000207948	microRNA 328	16	67236224	67236298	-1	16q22.1	68	miRNA	hsa-mir-328	MI0000804	MIR328
16685845	1.26199	0.3357	0.242648	0.910197	False	16685845	RP11-656D10.5		ENSG00000227278		1	40980133	40980729	-1	1p34.2	45.23	antisense			RP11-656D10.5
16786906	1.26194	0.335638	0.242735	0.910197	False	16786906	MIR1260A	100302236	ENSG00000221754	microRNA 1260a	14	77732561	77732633	1	14q24.3	53.42	miRNA	hsa-mir-1260a	MI0006394	MIR1260A
16922070	1.26193	0.335627	0.242751	0.910197	False	16922070	AP001069.1		ENSG00000256818		21	31964786	31965076	1	21q22.11	59.79	pseudogene			AP001069.1
16772821	1.26189	0.335591	0.242802	0.910197	False	16772821	U4atac		ENSG00000251784	U4atac minor spliceosomal RNA	GL000223.1	110776	110888	1	GL000223.1	47.79	snRNA			U4atac
16688847	1.26179	0.33547	0.242972	0.910197	False	16688847														16688847
16948487	1.26177	0.335448	0.243003	0.910197	False	16948487	RP11-646E18.2		ENSG00000238837		3	182362002	182373668	1	3q26.33	37.41	lincRNA			RP11-646E18.2
16915963	1.26169	0.335354	0.243134	0.910197	False	16915963	RP11-261N11.8	100130587	ENSG00000203900		20	61991340	62002529	1	20q13.33	63.17	antisense			RP11-261N11.8
16766872	1.26158	0.335237	0.2433	0.910197	False	16766872	Y_RNA		ENSG00000252607	Y RNA	12	60735605	60735722	-1	12q14.1	40.68	misc_RNA			Y_RNA
16838838	1.26141	0.335041	0.243575	0.910197	False	16838838	TSPAN10	83882	ENSG00000182612	tetraspanin 10	17	79604197	79615779	1	17q25.3	55.77	polymorphic_pseudogene			TSPAN10
16907861	1.26125	0.334855	0.243837	0.910197	False	16907861														16907861
16966708	1.26116	0.334756	0.243976	0.910197	False	16966708	USP46-AS1	643783	ENSG00000248866	USP46 antisense RNA 1	4	53525573	53527835	1	4q12	49.93	lincRNA			USP46-AS1
16701933	1.26109	0.334669	0.244098	0.910197	False	16701933	RP11-433J20.1	101927964	ENSG00000236990		10	4093918	4131205	1	10p15.1	41.87	lincRNA			RP11-433J20.1
17094315	1.26108	0.334664	0.244106	0.910197	False	17094315	ANKRD20A7P		ENSG00000236816	ankyrin repeat domain 20 family, member A7, pseudogene	9	44076368	44118444	-1	9p11.2	36.09	pseudogene			ANKRD20A7P
16780311	1.26108	0.334657	0.244116	0.910197	False	16780311														16780311
17086307	1.26078	0.33432	0.244591	0.910813	False	17086307	RP11-439K3.3		ENSG00000237529		9	85891291	85894414	1	9q21.32	42.09	antisense			RP11-439K3.3
17005784	1.26078	0.334313	0.2446	0.910813	False	17005784														17005784
16984049	1.26075	0.334277	0.244651	0.910835	False	16984049	RNU6-1305P		ENSG00000201223	RNA, U6 small nuclear 1305, pseudogene	5	36155221	36155324	1	5p13.2	46.15	snRNA			RNU6-1305P
16821375	1.26068	0.3342	0.244761	0.910855	False	16821375	snoU13		ENSG00000238321	Small nucleolar RNA U13	16	82487925	82488023	1	16q23.3	44.44	snoRNA			snoU13
17025470	1.26065	0.334164	0.244811	0.910855	False	17025470														17025470
16962846	1.26051	0.334011	0.245027	0.910855	False	16962846	OPA1-AS1	100873941	ENSG00000224855	OPA1 antisense RNA 1	3	193336398	193345126	-1	3q29	33.58	antisense			OPA1-AS1
16776967	1.26042	0.3339	0.245183	0.910855	False	16776967	RP11-199F6.4		ENSG00000237699		13	114580581	114582349	1	13q34	50.25	lincRNA			RP11-199F6.4
16944922	1.26022	0.333671	0.245507	0.910855	False	16944922	snoU13		ENSG00000238992	Small nucleolar RNA U13	3	125164905	125165007	1	3q21.2	43.69	snoRNA			snoU13
16706544	1.25996	0.333383	0.245916	0.910855	False	16706544														16706544
17044403	1.25994	0.333353	0.245958	0.910855	False	17044403	AC004016.1		ENSG00000238976		7	24940431	24940524	1	7p15.3	42.55	miRNA			AC004016.1
16830907	1.25985	0.333247	0.246109	0.910855	False	16830907	RP11-599B13.7		ENSG00000266824		17	8080130	8086130	1	17p13.1	47.44	lincRNA			RP11-599B13.7
16688414	1.2594	0.332736	0.246834	0.911309	False	16688414	RP11-181B18.1		ENSG00000237919		1	70479665	70496905	-1	1p31.1	32.31	antisense			RP11-181B18.1
16691854	1.25933	0.332658	0.246943	0.911309	False	16691854														16691854
16991632	1.25914	0.332438	0.247257	0.911309	False	16991632	CTC-436K13.3		ENSG00000253424		5	157683145	157685444	1	5q33.3	36.7	lincRNA			CTC-436K13.3
17070816	1.25886	0.33212	0.247709	0.911309	False	17070816	CTD-3239E11.2		ENSG00000253197		8	93895212	93977873	1	8q22.1	33.54	antisense			CTD-3239E11.2
17074231	1.25862	0.331845	0.248101	0.911401	False	17074231														17074231
16781814	1.25852	0.331731	0.248263	0.911401	False	16781814	AE000658.22		ENSG00000257096		14	21989234	21990794	1	14q11.2	48.05	antisense			AE000658.22
16977309	1.25836	0.331539	0.248537	0.911401	False	16977309														16977309
16854792	1.25833	0.331512	0.248575	0.911401	False	16854792	LINC00669	647946	ENSG00000267374	long intergenic non-protein coding RNA 669	18	36786888	37380282	-1	18q12.3	37.1	lincRNA			LINC00669
16691787	1.25819	0.331348	0.24881	0.911401	False	16691787	RP11-782C8.2		ENSG00000232274		1	143118704	143211070	-1	1q21.1	42.55	lincRNA			RP11-782C8.2
16678815	1.25788	0.330996	0.249314	0.911821	False	16678815														16678815
16998409	1.25784	0.330948	0.249382	0.911821	False	16998409	Y_RNA		ENSG00000200884	Y RNA	5	96298360	96298461	-1	5q15	44.12	misc_RNA			Y_RNA
16944495	1.25767	0.330752	0.249662	0.911874	False	16944495														16944495
16962331	1.25764	0.33072	0.249708	0.911874	False	16962331														16962331
16976012	1.25763	0.330709	0.249724	0.911874	False	16976012	AC110298.1		ENSG00000221219		4	54969747	54969823	-1	4q12	58.44	miRNA			AC110298.1
16684142	1.25749	0.330542	0.249963	0.911874	False	16684142	RNU7-29P		ENSG00000252429	RNA, U7 small nuclear 29 pseudogene	1	28470667	28470728	-1	1p35.3	38.71	snRNA			RNU7-29P
16858515	1.25745	0.330502	0.25002	0.911874	False	16858515	ZNF833P	401898	ENSG00000197332	zinc finger protein 833, pseudogene	19	11750591	11797382	1	19p13.2	45.18	lincRNA			ZNF833P
17031712	1.25745	0.330498	0.250026	0.911874	False	17031712														17031712
16671401	1.25722	0.330236	0.250402	0.911874	False	16671401	RNU6-239P		ENSG00000212292	RNA, U6 small nuclear 239, pseudogene	1	154267979	154268077	1	1q21.3	36.36	snRNA			RNU6-239P
17000522	1.25691	0.329883	0.250909	0.911874	False	17000522	AC034243.1		ENSG00000253404		5	138080123	138088998	-1	5q31.2	47.63	antisense			AC034243.1
16812853	1.25687	0.32983	0.250985	0.911874	False	16812853	RNU6-796P		ENSG00000212388	RNA, U6 small nuclear 796, pseudogene	15	85482848	85482954	-1	15q25.3	38.32	snRNA			RNU6-796P
16657647	1.25686	0.329821	0.250997	0.911874	False	16657647	RP11-465B22.5	254099	ENSG00000223823		1	1072397	1079436	1	1p36.33	65	lincRNA			RP11-465B22.5
16949780	1.25661	0.329543	0.251398	0.911874	False	16949780	LINC00884	401106	ENSG00000233058	long intergenic non-protein coding RNA 884	3	194208183	194239008	1	3q29	45.2	antisense			LINC00884
17088033	1.2566	0.32953	0.251415	0.911874	False	17088033	RP11-410K21.2		ENSG00000232896		9	113361755	113367499	1	9q31.3	41.91	lincRNA			RP11-410K21.2
16666458	1.25659	0.32951	0.251445	0.911874	False	16666458	RP11-183M13.1	149047	ENSG00000237413		1	78695283	78835149	1	1p31.1	38.25	processed_transcript			RP11-183M13.1
16846042	1.25648	0.329389	0.251619	0.911874	False	16846042	RP11-156P1.3	101927060	ENSG00000262879		17	45061411	45177689	-1	17q21.32	43.56	processed_transcript			RP11-156P1.3
16715597	1.25643	0.329326	0.251709	0.911874	False	16715597	RP11-464F9.1		ENSG00000242288		10	75434053	75490272	-1	10q22.2	41.69	processed_transcript			RP11-464F9.1
16947449	1.25631	0.329196	0.251896	0.911874	False	16947449														16947449
16660101	1.25599	0.328824	0.252433	0.912836	False	16660101	snoU13		ENSG00000239020	Small nucleolar RNA U13	1	17776259	17776359	1	1p36.13	37.62	snoRNA			snoU13
17092184	1.25584	0.328656	0.252675	0.913142	False	17092184														17092184
16858118	1.25577	0.328575	0.252792	0.913142	False	16858118	SNORD105	692229	ENSG00000209645	small nucleolar RNA, C/D box 105	19	10218327	10218411	1	19p13.2	47.06	snoRNA			SNORD105
16971687	1.25563	0.328407	0.253035	0.913142	False	16971687	RNU2-66P		ENSG00000222582	RNA, U2 small nuclear 66, pseudogene	4	155708270	155708430	1	4q32.1	34.78	snRNA			RNU2-66P
16835141	1.25556	0.328334	0.253141	0.913142	False	16835141	AC002558.1		ENSG00000221016		17	45195868	45195957	1	17q21.32	33.33	miRNA			AC002558.1
16684389	1.25539	0.328133	0.253431	0.913142	False	16684389	SNORD85	692200	ENSG00000200181	small nucleolar RNA, C/D box 85	1	31441011	31441083	-1	1p35.2	45.21	snoRNA			SNORD85
16702455	1.25513	0.327834	0.253864	0.91357	False	16702455	RNU6-1095P		ENSG00000251957	RNA, U6 small nuclear 1095, pseudogene	10	11965180	11965287	1	10p14	50	snRNA			RNU6-1095P
16874512	1.25508	0.327784	0.253936	0.91357	False	16874512														16874512
16996847	1.25506	0.327758	0.253974	0.91357	False	16996847	CTC-537E7.3		ENSG00000248884		5	67726254	67730308	-1	5q13.1	42.69	lincRNA			CTC-537E7.3
16794861	1.25477	0.327428	0.254452	0.91357	False	16794861	RP11-950C14.3		ENSG00000258646		14	75471422	75475184	-1	14q24.3	41.8	antisense			RP11-950C14.3
17061208	1.25457	0.32719	0.254798	0.91357	False	17061208														17061208
16916559	1.25446	0.32707	0.254972	0.91357	False	16916559	SNORD119	100113378	ENSG00000251806	small nucleolar RNA, C/D box 119	20	2443608	2443683	-1	20p13	35.53	snoRNA			SNORD119
16795457	1.25426	0.326834	0.255315	0.91357	False	16795457														16795457
17100899	1.254	0.326535	0.25575	0.91357	False	17100899	RNA5SP174		ENSG00000199572	RNA, 5S ribosomal pseudogene 174	4	190936293	190936410	1	4q35.2	61.86	rRNA			RNA5SP174
16789830	1.25389	0.32641	0.255932	0.91357	False	16789830	BMS1P17		ENSG00000228294	BMS1 pseudogene 17	14	19670480	19686002	-1	14q11.2	43.81	lincRNA			BMS1P17
16833730	1.25379	0.326301	0.256091	0.91357	False	16833730	LRRC37A11P	342666	ENSG00000214553	leucine rich repeat containing 37, member A11, pseudogene	17	37183530	37209458	1	17q12	44.49	pseudogene			LRRC37A11P
17079997	1.25377	0.326271	0.256134	0.91357	False	17079997														17079997
16881949	1.25376	0.326264	0.256145	0.91357	False	16881949	RNU6-827P		ENSG00000202423	RNA, U6 small nuclear 827, pseudogene	2	79109573	79109678	1	2p12	38.68	snRNA			RNU6-827P
16677254	1.25358	0.326054	0.256451	0.91357	False	16677254	SNORA16B	692157	ENSG00000201544	small nucleolar RNA, H/ACA box 16B	1	212526158	212526292	1	1q32.3	41.48	snoRNA			SNORA16B
16973225	1.25353	0.326001	0.256528	0.91357	False	16973225														16973225
16746267	1.2535	0.325961	0.256587	0.91357	False	16746267	AP002806.1		ENSG00000221516		11	130981830	130981910	-1	11q25	71.6	miRNA			AP002806.1
16808550	1.25334	0.325774	0.25686	0.91357	False	16808550														16808550
16696422	1.2532	0.325622	0.257082	0.91357	False	16696422	RP3-395P12.2		ENSG00000226375		1	173143439	173144642	-1	1q25.1	39.12	lincRNA			RP3-395P12.2
16761231	1.25315	0.325562	0.25717	0.91357	False	16761231	AC091814.2	100506159	ENSG00000225231		12	10089178	10096094	-1	12p13.31	36.53	lincRNA			AC091814.2
17114791	1.25306	0.325455	0.257326	0.91357	False	17114791	MIR506	574511	ENSG00000207731	microRNA 506	X	146312238	146312361	-1	Xq27.3	41.94	miRNA	hsa-mir-506	MI0003193	MIR506
16719602	1.25289	0.325255	0.257618	0.91357	False	16719602														16719602
16910593	1.25282	0.325174	0.257736	0.91357	False	16910593	AL034548.1		ENSG00000247315		20	278214	280961	1	20p13	55.68	pseudogene			AL034548.1
16965126	1.25277	0.325118	0.257818	0.91357	False	16965126	RP11-341G5.1	101929071	ENSG00000250634		4	13656803	13978699	1	4p15.33	40.2	lincRNA			RP11-341G5.1
16701029	1.25273	0.325074	0.257884	0.91357	False	16701029	Y_RNA		ENSG00000202041	Y RNA	1	240317951	240318072	-1	1q43	36.07	misc_RNA			Y_RNA
17117395	1.25245	0.32475	0.258357	0.91357	False	17117395														17117395
16974446	1.25217	0.32443	0.258828	0.91357	False	16974446	AC007126.1		ENSG00000250497		4	13779001	13783781	-1	4p15.33	42.27	lincRNA			AC007126.1
16899564	1.25214	0.3244	0.258871	0.91357	False	16899564	AC079896.1		ENSG00000231781		2	82210396	82232824	-1	2p12	37.15	lincRNA			AC079896.1
16955937	1.25188	0.324091	0.259325	0.91357	False	16955937	RNU6-787P		ENSG00000206759	RNA, U6 small nuclear 787, pseudogene	3	66343538	66343644	-1	3p14.1	43.93	snRNA			RNU6-787P
17085439	1.25174	0.323939	0.259549	0.91357	False	17085439														17085439
16921783	1.25137	0.323504	0.26019	0.91357	False	16921783	AP000459.7		ENSG00000227716		21	24849960	24863043	1	21q21.2	32.25	lincRNA			AP000459.7
17077854	1.25123	0.323343	0.260427	0.91357	False	17077854	PTTG3P	26255	ENSG00000213005	pituitary tumor-transforming 3, pseudogene	8	67679632	67680240	-1	8q13.1	44.17	pseudogene			PTTG3P
16896617	1.25116	0.323262	0.260546	0.91357	False	16896617														16896617
17117431	1.25095	0.323027	0.260893	0.91357	False	17117431														17117431
16996180	1.25087	0.32293	0.261035	0.91357	False	16996180	MIR449C	100313923	ENSG00000251856	microRNA 449c	5	54468090	54468181	-1	5q11.2	46.74	miRNA	hsa-mir-449c	MI0003823	MIR449C
16727411	1.25084	0.322899	0.261081	0.91357	False	16727411	SNORA43		ENSG00000201733	Small nucleolar RNA SNORA43	11	66200234	66200373	1	11q13.2	49.29	snoRNA			SNORA43
16804057	1.25075	0.322791	0.261241	0.91357	False	16804057														16804057
16803094	1.25068	0.322711	0.261359	0.91357	False	16803094	RP11-414J4.2		ENSG00000261606		15	75108564	75124136	1	15q24.1	56.09	processed_transcript			RP11-414J4.2
16796749	1.25058	0.322602	0.26152	0.91357	False	16796749	RP11-123M6.2		ENSG00000258663		14	101300769	101327363	-1	14q32.2	52.2	antisense			RP11-123M6.2
17116958	1.25056	0.322577	0.261557	0.91357	False	17116958														17116958
16847878	1.25029	0.32226	0.262026	0.91357	False	16847878	PLEKHM1P	102464831	ENSG00000214176	pleckstrin homology domain containing, family M (with RUN domain) member 1 pseudogene	17	62775377	62833272	-1	17q24.1	51.2	pseudogene	hsa-mir-6080	MI0020357	PLEKHM1P
17009902	1.25013	0.322081	0.262292	0.91357	False	17009902	XXbac-BPG55C20.7		ENSG00000225096		6	58291908	58298496	1	6p11.2	39.41	lincRNA			XXbac-BPG55C20.7
16885319	1.25009	0.322035	0.26236	0.91357	False	16885319														16885319
16881424	1.24997	0.321895	0.262568	0.91357	False	16881424														16881424
17110119	1.24988	0.321785	0.26273	0.91357	False	17110119														17110119
17030718	1.24986	0.321768	0.262755	0.91357	False	17030718														17030718
16831529	1.24985	0.32176	0.262767	0.91357	False	16831529	USP32P1		ENSG00000188933	ubiquitin specific peptidase 32 pseudogene 1	17	16689803	16707769	1	17p11.2	42.86	pseudogene			USP32P1
16995134	1.24975	0.321644	0.26294	0.91357	False	16995134	CTD-2024P10.1		ENSG00000250234		5	34656517	34657355	-1	5p13.2	73.3	antisense			CTD-2024P10.1
16675443	1.24954	0.321392	0.263313	0.91357	False	16675443														16675443
16706912	1.24951	0.321361	0.26336	0.91357	False	16706912	RP11-96C23.5		ENSG00000271880		10	88730498	88769883	1	10q23.2	41.97	processed_transcript			RP11-96C23.5
16780853	1.24951	0.321361	0.26336	0.91357	False	16780853														16780853
16953121	1.24934	0.321163	0.263653	0.91357	False	16953121	snoU13		ENSG00000239128	Small nucleolar RNA U13	3	47292013	47292116	-1	3p21.31	44.23	snoRNA			snoU13
16977709	1.24906	0.320837	0.264139	0.91357	False	16977709	RNU6-469P		ENSG00000252062	RNA, U6 small nuclear 469, pseudogene	4	85807539	85807639	-1	4q21.23	42.57	snRNA			RNU6-469P
16691963	1.24904	0.320824	0.264159	0.91357	False	16691963	PFN1P2		ENSG00000203843	profilin 1 pseudogene 2	1	144612266	144612683	-1	1q21.1	55.02	pseudogene			PFN1P2
16792465	1.24903	0.320805	0.264187	0.91357	False	16792465	RNU6-297P		ENSG00000207366	RNA, U6 small nuclear 297, pseudogene	14	48810429	48810535	-1	14q21.3	33.64	snRNA			RNU6-297P
16667781	1.24895	0.320715	0.26432	0.91357	False	16667781	RNU6-352P		ENSG00000252717	RNA, U6 small nuclear 352, pseudogene	1	102325407	102325513	1	1p21.1	41.12	snRNA			RNU6-352P
16961648	1.24883	0.320573	0.264532	0.91357	False	16961648	RNU4-4P		ENSG00000201458	RNA, U4 small nuclear 4, pseudogene	3	172514219	172514348	-1	3q26.31	39.23	snRNA			RNU4-4P
16934366	1.24869	0.320415	0.264768	0.91357	False	16934366	RP1-272J12.1	101926957	ENSG00000227895		22	35318599	35468259	-1	22q12.3	45.02	antisense			RP1-272J12.1
16671491	1.24847	0.32016	0.265148	0.91357	False	16671491	UBE2Q1-AS1		ENSG00000229780	UBE2Q1 antisense RNA 1	1	154526085	154527493	1	1q21.3	44.07	antisense			UBE2Q1-AS1
17053011	1.24846	0.32015	0.265164	0.91357	False	17053011	U3		ENSG00000199370	Small nucleolar RNA U3	7	148086741	148086950	1	7q36.1	49.05	snoRNA			U3
16678812	1.24842	0.320108	0.265226	0.91357	False	16678812														16678812
16991208	1.24839	0.320069	0.265285	0.91357	False	16991208														16991208
16806182	1.24827	0.31993	0.265492	0.91357	False	16806182	RP11-1084I9.2		ENSG00000258931		15	26295685	26297423	-1	15q12	44.28	lincRNA			RP11-1084I9.2
16701891	1.24762	0.319175	0.266621	0.91357	False	16701891														16701891
16838238	1.24752	0.319068	0.266781	0.91357	False	16838238	Y_RNA		ENSG00000200651	Y RNA	17	75438191	75438295	1	17q25.3	42.86	misc_RNA			Y_RNA
16751973	1.24738	0.318905	0.267025	0.91357	False	16751973	RP11-834C11.4	400043	ENSG00000250742		12	54519882	54526627	1	12q13.13	53.22	lincRNA			RP11-834C11.4
16994130	1.24715	0.318632	0.267435	0.91357	False	16994130	CTD-2247C11.1		ENSG00000250481		5	4974803	5034380	-1	5p15.32	40.28	lincRNA			CTD-2247C11.1
16810974	1.24705	0.318518	0.267606	0.91357	False	16810974	SNORD16		ENSG00000199673	small nucleolar RNA, C/D box 16	15	66795150	66795248	-1	15q22.31	44.44	snoRNA			SNORD16
16827618	1.247	0.318461	0.267692	0.91357	False	16827618	Y_RNA		ENSG00000199263	Y RNA	16	68508456	68508567	-1	16q22.1	44.64	misc_RNA			Y_RNA
17001446	1.24691	0.318358	0.267847	0.91357	False	17001446	RNU6-732P		ENSG00000251842	RNA, U6 small nuclear 732, pseudogene	5	148437117	148437219	-1	5q32	40.78	snRNA			RNU6-732P
16719512	1.24682	0.318258	0.267997	0.91357	False	16719512	RP11-4C20.3		ENSG00000232259		10	129727640	129732781	-1	10q26.2	41.89	lincRNA			RP11-4C20.3
16915974	1.2468	0.318224	0.268048	0.91357	False	16915974														16915974
16922031	1.24671	0.318129	0.268191	0.91357	False	16922031														16922031
17063825	1.24667	0.318079	0.268267	0.91357	False	17063825	TRBV5-3		ENSG00000211715	T cell receptor beta variable 5-3 (non-functional)	7	142242281	142242747	-1	7q34	55.03	TR_V_gene			TRBV5-3
16898389	1.24658	0.317981	0.268415	0.91357	False	16898389														16898389
17008375	1.24657	0.317961	0.268445	0.91357	False	17008375														17008375
16975343	1.24656	0.317949	0.268463	0.91357	False	16975343	Y_RNA		ENSG00000252975	Y RNA	4	39711705	39711796	-1	4p14	35.87	misc_RNA			Y_RNA
16672301	1.24652	0.317909	0.268523	0.91357	False	16672301														16672301
16819178	1.24642	0.31779	0.268702	0.91357	False	16819178	RP11-441F2.2		ENSG00000260198		16	56334528	56336816	1	16q12.2	49.45	sense_intronic			RP11-441F2.2
16675668	1.24631	0.31766	0.268897	0.91357	False	16675668	RP11-92G12.3	101929224	ENSG00000260088		1	200638635	200663378	1	1q32.1	40.65	lincRNA			RP11-92G12.3
17095664	1.2463	0.317656	0.268903	0.91357	False	17095664	RP11-367F23.1		ENSG00000228216		9	93719542	93727675	-1	9q22.2	47.11	lincRNA			RP11-367F23.1
16726517	1.24623	0.317574	0.269027	0.91357	False	16726517	AP003774.5	101927738	ENSG00000231492		11	64187863	64200142	1	11q13.1	46.47	lincRNA			AP003774.5
17050887	1.24618	0.317511	0.269123	0.91357	False	17050887	RNU7-154P		ENSG00000252003	RNA, U7 small nuclear 154 pseudogene	7	121721774	121721835	1	7q31.32	43.55	snRNA			RNU7-154P
16748976	1.24613	0.317451	0.269212	0.91357	False	16748976	RP11-405A12.2		ENSG00000255910		12	19928385	20162871	1	12p12.3	37.65	lincRNA			RP11-405A12.2
16705992	1.24611	0.317428	0.269247	0.91357	False	16705992	MIR4676	100616286	ENSG00000266719	microRNA 4676	10	74480787	74480858	1	10q22.1	44.44	miRNA	hsa-mir-4676	MI0017307	MIR4676
16953809	1.24602	0.317328	0.269399	0.91357	False	16953809	MIR425	494337	ENSG00000199032	microRNA 425	3	49057581	49057667	-1	3p21.31	57.47	miRNA	hsa-mir-425	MI0001448	MIR425
17024425	1.24562	0.316867	0.270095	0.91357	False	17024425	RNU1-33P		ENSG00000201119	RNA, U1 small nuclear 33, pseudogene	6	145784374	145784535	-1	6q24.3	45.06	snRNA			RNU1-33P
16933562	1.24554	0.316767	0.270246	0.91357	False	16933562	RNU6-1219P		ENSG00000251952	RNA, U6 small nuclear 1219, pseudogene	22	29587685	29587796	-1	22q12.1	34.82	snRNA			RNU6-1219P
17118382	1.24551	0.316734	0.270296	0.91357	False	17118382	HSPE1P22		ENSG00000237306	heat shock 10kDa protein 1 pseudogene 22	9	94789780	94790106	1	9q22.31	38.23	pseudogene			HSPE1P22
16942795	1.24545	0.316672	0.27039	0.91357	False	16942795	RN7SKP61		ENSG00000222574	RNA, 7SK small nuclear pseudogene 61	3	78210849	78211143	1	3p12.3	53.56	misc_RNA			RN7SKP61
16939551	1.24545	0.316668	0.270395	0.91357	False	16939551	RP11-761N21.1		ENSG00000231873		3	40807698	40904117	1	3p22.1	40.79	lincRNA			RP11-761N21.1
17014608	1.24535	0.316547	0.270578	0.91357	False	17014608														17014608
17051342	1.24528	0.316469	0.270696	0.91357	False	17051342	RP11-309L24.4		ENSG00000239815		7	128506633	128508898	1	7q32.1	53.53	lincRNA			RP11-309L24.4
16679298	1.24522	0.316401	0.2708	0.91357	False	16679298														16679298
17017302	1.24518	0.316353	0.270872	0.91357	False	17017302														17017302
16706337	1.24516	0.316327	0.270912	0.91357	False	16706337	ZNF503-AS2		ENSG00000237149	ZNF503 antisense RNA 2	10	77160759	77168738	1	10q22.2	60.33	processed_transcript			ZNF503-AS2
16696132	1.2449	0.316034	0.271356	0.91357	False	16696132	LINC00970	101978719	ENSG00000203601	long intergenic non-protein coding RNA 970	1	168873143	169056243	-1	1q24.2	39.68	antisense			LINC00970
16687962	1.2448	0.315918	0.271532	0.91357	False	16687962	RP11-436K8.1	101926964	ENSG00000231252		1	61125303	61291256	-1	1p32.1	39.78	lincRNA			RP11-436K8.1
16728284	1.24469	0.315789	0.271728	0.91357	False	16728284														16728284
16882770	1.24468	0.315777	0.271745	0.91357	False	16882770	IGKV1D-16		ENSG00000241244	immunoglobulin kappa variable 1D-16	2	90139078	90139580	1	2p11.2	49.11	IG_V_gene			IGKV1D-16
17068371	1.24449	0.315556	0.272081	0.91357	False	17068371	RP11-15G16.1		ENSG00000253396		8	41292817	41297938	1	8p11.21	47.05	lincRNA			RP11-15G16.1
17016105	1.24438	0.315427	0.272278	0.91357	False	17016105														17016105
17065549	1.24424	0.315261	0.27253	0.91357	False	17065549	RP11-10A14.3		ENSG00000254340		8	8998934	9002945	1	8p23.1	40.98	antisense			RP11-10A14.3
16791803	1.24413	0.315137	0.272719	0.91357	False	16791803	RNU6-602P		ENSG00000223087	RNA, U6 small nuclear 602, pseudogene	14	32131244	32131349	-1	14q12	38.68	snRNA			RNU6-602P
16759522	1.24409	0.315094	0.272784	0.91357	False	16759522	RP13-977J11.8		ENSG00000256312		12	132674758	132675542	1	12q24.33	62.17	lincRNA			RP13-977J11.8
16810976	1.24383	0.314791	0.273245	0.91357	False	16810976	SNORD18A	595098	ENSG00000200623	small nucleolar RNA, C/D box 18A	15	66795581	66795652	-1	15q22.31	41.67	snoRNA			SNORD18A
16979646	1.24378	0.314734	0.273332	0.91357	False	16979646														16979646
16753576	1.24376	0.314706	0.273375	0.91357	False	16753576	RP11-766N7.3	400046	ENSG00000255693		12	65277174	65371302	1	12q14.3	40.77	lincRNA			RP11-766N7.3
16962602	1.24373	0.314669	0.273432	0.91357	False	16962602														16962602
16793290	1.24366	0.314591	0.27355	0.913645	False	16793290														16793290
17044473	1.24316	0.314009	0.274439	0.914909	False	17044473	AC004947.2	100506289	ENSG00000233760		7	26591441	26596819	1	7p15.2	42.63	lincRNA			AC004947.2
17085630	1.243	0.313822	0.274724	0.914991	False	17085630	RP11-274B18.4		ENSG00000226337		9	71155952	71259358	1	9q21.11	41.86	lincRNA			RP11-274B18.4
16977866	1.24283	0.313631	0.275017	0.915514	False	16977866	snoU13		ENSG00000238652	Small nucleolar RNA U13	4	88689637	88689733	-1	4q22.1	38.14	snoRNA			snoU13
17098866	1.24275	0.313531	0.27517	0.915522	False	17098866	MIR219-2	100616335	ENSG00000207955	microRNA 219-2	9	131154291	131155789	-1	9q34.11	66.71	lincRNA	hsa-mir-219b	MI0017299	MIR219-2
17057514	1.24229	0.313	0.275984	0.915522	False	17057514	AC004901.1		ENSG00000232072		7	46930223	47089276	-1	7p12.3	38.53	processed_transcript			AC004901.1
17013771	1.24226	0.312963	0.27604	0.915522	False	17013771	RNU6-300P		ENSG00000238616	RNA, U6 small nuclear 300, pseudogene	6	151522476	151522579	1	6q25.1	37.5	snRNA			RNU6-300P
16910565	1.24198	0.312646	0.276527	0.915522	False	16910565	AC137934.1		ENSG00000260923		16	90252405	90289086	1	16q24.3	40.25	lincRNA			AC137934.1
17024977	1.2419	0.312553	0.27667	0.915522	False	17024977														17024977
17080786	1.24177	0.312398	0.276908	0.915522	False	17080786														17080786
16710319	1.24176	0.31239	0.276921	0.915522	False	16710319	RP11-391M7.3		ENSG00000231138		10	125536186	125537265	1	10q26.13	50.56	antisense			RP11-391M7.3
17102900	1.24169	0.312304	0.277052	0.915522	False	17102900	RNU6-769P		ENSG00000207136	RNA, U6 small nuclear 769, pseudogene	12	51027056	51027159	1	12q13.12	36.54	snRNA			RNU6-769P
16745917	1.24165	0.312262	0.277118	0.915522	False	16745917	RP11-50B3.4		ENSG00000254694		11	126078506	126078922	-1	11q24.2	35.49	antisense			RP11-50B3.4
16708368	1.24165	0.312261	0.27712	0.915522	False	16708368	MIR608	693193	ENSG00000207551	microRNA 608	10	102734742	102734841	1	10q24.31	57	miRNA	hsa-mir-608	MI0003621	MIR608
16858003	1.24157	0.312161	0.277272	0.915522	False	16858003														16858003
17071257	1.24115	0.311674	0.278024	0.915522	False	17071257	RNU6-703P		ENSG00000252755	RNA, U6 small nuclear 703, pseudogene	8	99061084	99061190	1	8q22.2	40.19	snRNA			RNU6-703P
17086365	1.24104	0.311548	0.278218	0.915522	False	17086365														17086365
16983166	1.24102	0.311529	0.278247	0.915522	False	16983166	CTD-2199O4.1		ENSG00000249807		5	10137250	10138477	1	5p15.2	43	lincRNA			CTD-2199O4.1
16780920	1.24059	0.311025	0.279025	0.915522	False	16780920														16780920
17053958	1.24049	0.310913	0.279198	0.915522	False	17053958	AC104133.1		ENSG00000221113		7	155664585	155664701	1	7q36.3	34.19	miRNA			AC104133.1
17094586	1.24046	0.310873	0.279261	0.915522	False	17094586	AL359955.1		ENSG00000239028		9	69821760	69821841	-1	9q21.11	50	miRNA			AL359955.1
16849694	1.24	0.310337	0.28009	0.915522	False	16849694	CTD-2047H16.4	100294362	ENSG00000263069		17	78325628	78388968	-1	17q25.3	48.14	antisense			CTD-2047H16.4
16708570	1.23999	0.310325	0.280108	0.915522	False	16708570														16708570
16860446	1.23988	0.310197	0.280307	0.915522	False	16860446														16860446
16867072	1.23981	0.310117	0.28043	0.915522	False	16867072	SNORD38		ENSG00000252408	Small nucleolar RNA SNORD38	19	3521246	3521318	-1	19p13.3	38.36	snoRNA			SNORD38
16978251	1.23971	0.309999	0.280615	0.915522	False	16978251	ADH1C	126	ENSG00000248144	alcohol dehydrogenase 1C (class I), gamma polypeptide	4	100257649	100274184	-1	4q23	35.59	polymorphic_pseudogene			ADH1C
16840756	1.23955	0.309811	0.280906	0.915555	False	16840756														16840756
17095671	1.23947	0.309725	0.281039	0.915555	False	17095671														17095671
16762675	1.23945	0.309694	0.281087	0.915555	False	16762675	RP11-967K21.1		ENSG00000247934		12	28316231	28343299	-1	12p11.22	36.87	antisense			RP11-967K21.1
16841662	1.23934	0.309574	0.281274	0.915555	False	16841662														16841662
16882536	1.23929	0.309515	0.281365	0.915555	False	16882536														16882536
17016035	1.23906	0.309244	0.281787	0.916321	False	17016035	RP3-471C18.1		ENSG00000227116		6	19730658	19734798	-1	6p22.3	42.07	lincRNA			RP3-471C18.1
16677185	1.23894	0.309103	0.282007	0.916321	False	16677185														16677185
17010632	1.23885	0.309001	0.282165	0.916321	False	17010632														17010632
16686280	1.23877	0.308908	0.28231	0.916321	False	16686280														16686280
16984417	1.2387	0.308826	0.282439	0.916321	False	16984417	CTD-2035E11.3		ENSG00000251131		5	43018531	43024349	1	5p12	41.59	antisense			CTD-2035E11.3
16847914	1.23856	0.308658	0.2827	0.916321	False	16847914	AMZ2P1	201283	ENSG00000214174	archaelysin family metallopeptidase 2 pseudogene 1	17	62962668	62971694	-1	17q24.1	41.33	pseudogene			AMZ2P1
16716715	1.23811	0.308144	0.283502	0.916881	False	16716715	RP11-391J2.3		ENSG00000228553		10	95984917	95987045	-1	10q23.33	41.94	antisense			RP11-391J2.3
16847352	1.23809	0.308122	0.283537	0.916881	False	16847352														16847352
16810970	1.23802	0.308033	0.283677	0.916881	False	16810970	SNORD18C	595100	ENSG00000199574	small nucleolar RNA, C/D box 18C	15	66793588	66793656	-1	15q22.31	33.33	snoRNA			SNORD18C
16787312	1.2379	0.307896	0.283889	0.916881	False	16787312	RNU4-92P		ENSG00000200653	RNA, U4 small nuclear 92, pseudogene	14	89286641	89286776	1	14q31.3	38.97	snRNA			RNU4-92P
17009615	1.23788	0.307874	0.283925	0.916881	False	17009615	RP1-152L7.5	730101	ENSG00000216775		6	52529946	52533953	1	6p12.2	41.39	pseudogene			RP1-152L7.5
17095582	1.23768	0.307635	0.284299	0.916881	False	17095582	RP11-82L18.2		ENSG00000224945		9	91703519	91724849	-1	9q22.1	41.82	sense_intronic			RP11-82L18.2
17008176	1.23707	0.306929	0.285404	0.916881	False	17008176														17008176
16699288	1.23705	0.306908	0.285439	0.916881	False	16699288	SNORD116		ENSG00000202498	Small nucleolar RNA SNORD116	1	215803368	215803459	-1	1q41	38.04	snoRNA			SNORD116
16938522	1.2366	0.306376	0.286273	0.916881	False	16938522														16938522
17011071	1.23654	0.306315	0.28637	0.916881	False	17011071	SNORA18		ENSG00000252249	Small nucleolar RNA SNORA18	6	94588824	94588947	1	6q16.1	41.13	snoRNA			SNORA18
16778053	1.23653	0.306301	0.286392	0.916881	False	16778053	LINC00457	100874179	ENSG00000225179	long intergenic non-protein coding RNA 457	13	35009587	35214822	-1	13q13.2	39.95	lincRNA			LINC00457
16862790	1.23646	0.306219	0.286522	0.916881	False	16862790	CD177	57126	ENSG00000204936	CD177 molecule	19	43857811	43867480	1	19q13.31	55.95	polymorphic_pseudogene			CD177
16832336	1.23633	0.306068	0.286759	0.916881	False	16832336	TBC1D3P5	440419	ENSG00000266433	TBC1 domain family, member 3 pseudogene 5	17	25744716	25758649	1	17q11.1	55.54	pseudogene			TBC1D3P5
16868029	1.23629	0.306015	0.286843	0.916881	False	16868029	RNA5SP463		ENSG00000199900	RNA, 5S ribosomal pseudogene 463	19	7951862	7951981	-1	19p13.2	52.5	rRNA			RNA5SP463
17080711	1.23595	0.305619	0.287466	0.916881	False	17080711	RP11-539E17.5		ENSG00000253258		8	124193878	124195028	-1	8q24.13	59.34	antisense			RP11-539E17.5
17118266	1.2359	0.305558	0.287563	0.916881	False	17118266														17118266
16852096	1.23589	0.305552	0.287571	0.916881	False	16852096	RNU7-145P		ENSG00000238333	RNA, U7 small nuclear 145 pseudogene	18	38052785	38052846	1	18q12.3	35.48	snRNA			RNU7-145P
16757508	1.23583	0.30548	0.287686	0.916881	False	16757508														16757508
16994952	1.2358	0.30545	0.287732	0.916881	False	16994952	MIR4279	100422874	ENSG00000266243	microRNA 4279	5	31936208	31936265	-1	5p13.3	58.62	miRNA	hsa-mir-4279	MI0015887	MIR4279
16769861	1.23574	0.305379	0.287844	0.916881	False	16769861	RNU6-361P		ENSG00000201324	RNA, U6 small nuclear 361, pseudogene	12	109320211	109320317	-1	12q24.11	35.51	snRNA			RNU6-361P
17100348	1.23573	0.305362	0.287871	0.916881	False	17100348	snoU13		ENSG00000238824	Small nucleolar RNA U13	9	140017961	140018060	-1	9q34.3	41	snoRNA			snoU13
16798134	1.23572	0.305351	0.28789	0.916881	False	16798134	SNHG14	101930404	ENSG00000224078	small nucleolar RNA host gene 14 (non-protein coding)	15	25223730	25664609	1	15q11.2	42.05	processed_transcript			SNHG14
17118142	1.23565	0.305275	0.288009	0.916884	False	17118142														17118142
16675253	1.23549	0.305087	0.288307	0.916884	False	16675253	RP11-547I7.2		ENSG00000237457		1	190447681	190449865	1	1q31.1	37.76	lincRNA			RP11-547I7.2
16827570	1.2354	0.304979	0.288477	0.916884	False	16827570	AC130462.1		ENSG00000221789		16	68089682	68089787	-1	16q22.1	34.91	miRNA			AC130462.1
16681957	1.23536	0.304934	0.288547	0.916884	False	16681957	RP11-344F13.1		ENSG00000231606		1	14548386	14549613	-1	1p36.21	37.38	lincRNA			RP11-344F13.1
16758511	1.23519	0.304737	0.288859	0.916884	False	16758511	RP11-197N18.2		ENSG00000256028		12	123459867	123467454	1	12q24.31	61.54	processed_transcript			RP11-197N18.2
16763322	1.23516	0.3047	0.288919	0.916884	False	16763322	RP11-547C5.2		ENSG00000257373		12	43373057	43390289	-1	12q12	39.15	lincRNA			RP11-547C5.2
16800613	1.23504	0.304563	0.289135	0.916884	False	16800613														16800613
17049776	1.23444	0.303856	0.290256	0.916884	False	17049776														17049776
17056065	1.23426	0.303641	0.290597	0.916884	False	17056065														17056065
17087688	1.23414	0.303509	0.290807	0.916884	False	17087688	LINC00587	414319	ENSG00000204250	long intergenic non-protein coding RNA 587	9	105281918	105419796	1	9q31.1	34.49	lincRNA			LINC00587
16790456	1.23408	0.303433	0.290928	0.916884	False	16790456	TRDV3		ENSG00000256590	T cell receptor delta variable 3	14	22938033	22938690	-1	14q11.2	43.77	TR_V_gene			TRDV3
17006163	1.23399	0.303326	0.291098	0.916884	False	17006163	HLA-J	3137	ENSG00000204622	major histocompatibility complex, class I, J (pseudogene)	6	29974360	29977733	1	6p22.1	57.74	pseudogene			HLA-J
16842193	1.23398	0.303318	0.291112	0.916884	False	16842193	AC090286.4	101928787	ENSG00000196893		17	18854938	18857462	-1	17p11.2	54.22	antisense			AC090286.4
17051147	1.23396	0.303297	0.291145	0.916884	False	17051147														17051147
16836212	1.23396	0.303296	0.291146	0.916884	False	16836212	RN7SKP14		ENSG00000251809	RNA, 7SK small nuclear pseudogene 14	17	52848310	52848638	1	17q22	44.07	misc_RNA			RN7SKP14
16877605	1.23394	0.303268	0.291191	0.916884	False	16877605	AC096570.1		ENSG00000233587		2	22759351	22761160	1	2p24.1	37.46	lincRNA			AC096570.1
16848120	1.23389	0.303214	0.291276	0.916884	False	16848120														16848120
17071720	1.23375	0.303047	0.291542	0.916884	False	17071720	AP001572.1		ENSG00000216113		8	104863827	104863916	1	8q22.3	43.33	miRNA			AP001572.1
16983169	1.23361	0.302888	0.291795	0.916884	False	16983169	CTD-2256P15.1		ENSG00000248968		5	10248437	10250027	1	5p15.2	51.23	antisense			CTD-2256P15.1
17058947	1.2336	0.302876	0.291815	0.916884	False	17058947	AC004980.1		ENSG00000221249		7	76326819	76326971	-1	7q11.23	18.95	miRNA			AC004980.1
16781841	1.23357	0.302842	0.291868	0.916884	False	16781841	TRAV6		ENSG00000211780	T cell receptor alpha variable 6	14	22236729	22237320	1	14q11.2	47.3	TR_V_gene			TRAV6
17025664	1.23351	0.302771	0.291981	0.916884	False	17025664	MIR1913	100302141	ENSG00000222958	microRNA 1913	6	166922842	166922921	-1	6q27	63.75	miRNA	hsa-mir-1913	MI0008334	MIR1913
16703616	1.23347	0.30272	0.292063	0.916884	False	16703616														16703616
16963238	1.23325	0.30246	0.292478	0.916884	False	16963238														16963238
16719641	1.23319	0.3024	0.292574	0.916884	False	16719641														16719641
17060317	1.23306	0.302247	0.292818	0.916884	False	17060317														17060317
16761106	1.23296	0.302123	0.293016	0.916884	False	16761106	A2MP1	3	ENSG00000256069	alpha-2-macroglobulin pseudogene 1	12	9381129	9428413	-1	12p13.31	37.03	pseudogene			A2MP1
16723157	1.23296	0.302121	0.293019	0.916884	False	16723157	CTD-3012A18.1		ENSG00000255029		11	29540623	29574186	1	11p14.1	37.14	lincRNA			CTD-3012A18.1
17083253	1.23291	0.302062	0.293113	0.916884	False	17083253	RP11-252M18.3		ENSG00000236724		9	3875584	3878809	1	9p24.2	38.72	antisense			RP11-252M18.3
16813322	1.2329	0.302053	0.293128	0.916884	False	16813322	AC068831.15		ENSG00000259661		15	91463448	91464416	-1	15q26.1	47.88	antisense			AC068831.15
16939813	1.23281	0.301951	0.293291	0.916884	False	16939813	Y_RNA		ENSG00000251811	Y RNA	3	43513969	43514088	1	3p22.1	45	misc_RNA			Y_RNA
16687271	1.23277	0.301907	0.293361	0.916884	False	16687271	RNU6-969P		ENSG00000206627	RNA, U6 small nuclear 969, pseudogene	1	53270780	53270884	-1	1p32.3	38.1	snRNA			RNU6-969P
17012237	1.23269	0.301815	0.293508	0.916884	False	17012237														17012237
17022183	1.23258	0.301679	0.293726	0.916884	False	17022183	RP3-359N14.2		ENSG00000237567		6	106060542	106080071	-1	6q21	40.71	lincRNA			RP3-359N14.2
17015497	1.23256	0.301652	0.293769	0.916884	False	17015497														17015497
16696687	1.23224	0.301288	0.294352	0.917027	False	16696687	RNU2-12P		ENSG00000253025	RNA, U2 small nuclear 12, pseudogene	1	176212998	176213165	-1	1q25.2	44.05	snRNA			RNU2-12P
16804453	1.2321	0.301114	0.29463	0.917027	False	16804453	NTRK3-AS1	283738	ENSG00000260305	NTRK3 antisense RNA 1	15	88795961	88814297	1	15q25.3	52.76	lincRNA			NTRK3-AS1
16727381	1.23202	0.301023	0.294777	0.917027	False	16727381	RP11-867G23.13		ENSG00000254458		11	66080324	66086708	1	11q13.2	62.51	antisense			RP11-867G23.13
16964113	1.23193	0.30092	0.294941	0.917027	False	16964113	RP11-317B7.3		ENSG00000250623		4	2141400	2142785	1	4p16.3	46.18	antisense			RP11-317B7.3
16925339	1.23186	0.300833	0.295082	0.917027	False	16925339	SNORA11		ENSG00000221398	Small nucleolar RNA SNORA11	21	35828408	35828535	-1	21q22.12	57.03	snoRNA			SNORA11
16923763	1.23145	0.300354	0.295851	0.917027	False	16923763														16923763
17009478	1.23122	0.300094	0.296269	0.917027	False	17009478	RNU1-105P		ENSG00000200340	RNA, U1 small nuclear 105, pseudogene	6	47791126	47791286	1	6p12.3	45.96	snRNA			RNU1-105P
16806063	1.23117	0.300025	0.296381	0.917027	False	16806063	RP11-566K19.9		ENSG00000259145		15	23572032	23579274	-1	15q11.2	51.08	pseudogene			RP11-566K19.9
16925442	1.23116	0.300021	0.296387	0.917027	False	16925442	CBR3-AS1	100506428	ENSG00000236830	CBR3 antisense RNA 1	21	37504065	37528615	-1	21q22.12	47.29	processed_transcript			CBR3-AS1
16784333	1.23111	0.299957	0.29649	0.917027	False	16784333														16784333
16697040	1.23086	0.29967	0.296952	0.917027	False	16697040														16697040
16718493	1.23073	0.299516	0.2972	0.917027	False	16718493	RP11-57H14.2		ENSG00000233547		10	114710405	114711634	-1	10q25.2	63.09	antisense			RP11-57H14.2
16812881	1.23057	0.299325	0.297509	0.917027	False	16812881	RNU6-1280P		ENSG00000202081	RNA, U6 small nuclear 1280, pseudogene	15	86194753	86194859	-1	15q25.3	42.99	snRNA			RNU6-1280P
16665963	1.23048	0.299226	0.297669	0.917027	False	16665963	RP4-694A7.4	101927220	ENSG00000234264		1	68962359	69004310	1	1p31.2	36.39	antisense			RP4-694A7.4
17019037	1.23038	0.299109	0.297857	0.917027	False	17019037														17019037
16796444	1.23038	0.299106	0.297863	0.917027	False	16796444	SCARNA13	677768	ENSG00000252481	small Cajal body-specific RNA 13	14	95999692	95999966	-1	14q32.13	47.64	snoRNA			SCARNA13
16753743	1.23034	0.29906	0.297937	0.917027	False	16753743														16753743
16775755	1.23029	0.298996	0.298039	0.917027	False	16775755	LINC00440		ENSG00000234660	long intergenic non-protein coding RNA 440	13	89925457	89932494	1	13q31.2	33.59	lincRNA			LINC00440
16948540	1.2301	0.298777	0.298395	0.917027	False	16948540														16948540
17015315	1.23006	0.29873	0.29847	0.917027	False	17015315	MIR3691	100500900	ENSG00000265083	microRNA 3691	6	5148467	5148556	-1	6p25.1	57.78	miRNA	hsa-mir-3691	MI0016092	MIR3691
16777052	1.22996	0.298612	0.298661	0.917027	False	16777052	LINC00388		ENSG00000229788	long intergenic non-protein coding RNA 388	13	19184438	19185815	-1	13q11	52.76	lincRNA			LINC00388
16780856	1.22986	0.298495	0.29885	0.917027	False	16780856														16780856
16728716	1.22984	0.298467	0.298896	0.917027	False	16728716	RP11-31L22.3		ENSG00000255808		11	72354281	72370451	1	11q13.4	55.01	antisense			RP11-31L22.3
16704003	1.22982	0.298446	0.298929	0.917027	False	16704003	RP11-162G10.5		ENSG00000236514		10	38146668	38148038	1	10p11.1	49.23	antisense			RP11-162G10.5
16997780	1.22982	0.298445	0.298932	0.917027	False	16997780	CTD-2227C6.3		ENSG00000249857		5	82236277	82236802	-1	5q14.2	46.77	lincRNA			CTD-2227C6.3
16667606	1.22973	0.298336	0.299108	0.917027	False	16667606	RNU6-750P		ENSG00000212248	RNA, U6 small nuclear 750, pseudogene	1	100444495	100444601	1	1p21.2	43.93	snRNA			RNU6-750P
17028741	1.22955	0.298126	0.299449	0.917027	False	17028741	HCG18	414777	ENSG00000231074	HLA complex group 18 (non-protein coding)	6	30255174	30294927	-1	6p22.1	42.72	antisense			HCG18
17044644	1.22952	0.29809	0.299507	0.917027	False	17044644	AC005162.5		ENSG00000233517		7	29026644	29028515	1	7p14.3	42.52	antisense			AC005162.5
16724899	1.22941	0.297972	0.299698	0.917027	False	16724899	MIR130A	406919	ENSG00000208009	microRNA 130a	11	57408671	57408759	1	11q12.1	50.56	miRNA	hsa-mir-130a	MI0000448	MIR130A
16861596	1.22936	0.297907	0.299803	0.917027	False	16861596	CTD-2554C21.2	644554	ENSG00000267640		19	38307999	38317278	1	19q13.13	41.97	lincRNA			CTD-2554C21.2
16757546	1.22933	0.297868	0.299867	0.917027	False	16757546														16757546
16781821	1.22929	0.297831	0.299927	0.917027	False	16781821	TRAV1-2		ENSG00000256553	T cell receptor alpha variable 1-2	14	22111109	22111798	1	14q11.2	43.62	TR_V_gene			TRAV1-2
17005231	1.22923	0.297759	0.300043	0.917027	False	17005231														17005231
16797501	1.22903	0.297524	0.300425	0.917027	False	16797501	IGHV2-26		ENSG00000211951	immunoglobulin heavy variable 2-26	14	106757650	106758116	-1	14q32.33	53.75	IG_V_gene			IGHV2-26
16966561	1.22894	0.29742	0.300594	0.917027	False	16966561	Y_RNA		ENSG00000202014	Y RNA	4	48155451	48155552	1	4p12	41.18	misc_RNA			Y_RNA
16726332	1.2289	0.297366	0.300682	0.917027	False	16726332	RP11-783K16.5		ENSG00000256940		11	64013436	64015689	1	11q13.1	65.71	antisense			RP11-783K16.5
17090158	1.22858	0.296996	0.301284	0.917607	False	17090158	RP11-409K20.6		ENSG00000230684		9	132695815	132698820	1	9q34.11	41.42	antisense			RP11-409K20.6
17086208	1.22855	0.296952	0.301355	0.917607	False	17086208														17086208
16914804	1.22853	0.296933	0.301386	0.917607	False	16914804	RP11-112L6.4	101927541	ENSG00000231742		20	48789087	48793096	1	20q13.13	49.5	lincRNA			RP11-112L6.4
16797490	1.22842	0.296806	0.301593	0.917607	False	16797490	IGHV3-20		ENSG00000211946	immunoglobulin heavy variable 3-20	14	106667581	106668095	-1	14q32.33	52.43	IG_V_gene			IGHV3-20
16962883	1.22837	0.296742	0.301698	0.917607	False	16962883	RP11-135A1.2		ENSG00000232874		3	193848405	193848990	-1	3q29	49.83	antisense			RP11-135A1.2
16929967	1.22831	0.296673	0.30181	0.917607	False	16929967	RNU6-900P		ENSG00000207227	RNA, U6 small nuclear 900, pseudogene	22	38287354	38287455	1	22q13.1	43.14	snRNA			RNU6-900P
16794472	1.22825	0.2966	0.301929	0.917607	False	16794472	RP4-647C14.3		ENSG00000258944		14	73738890	73740789	-1	14q24.2	47.74	antisense			RP4-647C14.3
17032264	1.22817	0.296513	0.30207	0.917607	False	17032264														17032264
16661646	1.2281	0.296432	0.302203	0.917607	False	16661646	RP11-442N24__B.1		ENSG00000229388		1	28969740	28975093	1	1p35.3	47.96	lincRNA			RP11-442N24__B.1
16703431	1.22806	0.296375	0.302295	0.917607	False	16703431														16703431
16753458	1.22791	0.296209	0.302567	0.917607	False	16753458	RP11-274J7.2		ENSG00000256571		12	64272567	64273254	1	12q14.2	40.99	sense_intronic			RP11-274J7.2
17004950	1.22786	0.296141	0.302677	0.917607	False	17004950														17004950
17117238	1.22774	0.296007	0.302896	0.917607	False	17117238	AC007359.6	101929148	ENSG00000236951		Y	24246961	24293631	-1	Yq11.223	46.54	lincRNA			AC007359.6
16972245	1.22762	0.295864	0.303129	0.917607	False	16972245	snoU13		ENSG00000238744	Small nucleolar RNA U13	4	169231843	169231946	1	4q32.3	38.46	snoRNA			snoU13
16902271	1.22757	0.295808	0.303222	0.917607	False	16902271	Y_RNA		ENSG00000201584	Y RNA	2	121798186	121798286	-1	2q14.2	45.54	misc_RNA			Y_RNA
17055182	1.22753	0.295758	0.303303	0.917607	False	17055182														17055182
16678516	1.22751	0.295734	0.303342	0.917607	False	16678516	RNA5SP19		ENSG00000202056	RNA, 5S ribosomal pseudogene 19	1	228743494	228743602	1	1q42.13	57.8	rRNA			RNA5SP19
16696346	1.22744	0.295658	0.303467	0.917607	False	16696346	MIR1295A	100847009	ENSG00000221390	microRNA 1295a	1	171070869	171070947	-1	1q24.3	51.9	miRNA	hsa-mir-1295b	MI0019146	MIR1295A
16813658	1.22742	0.29563	0.303513	0.917607	False	16813658	RNU6-1186P		ENSG00000222361	RNA, U6 small nuclear 1186, pseudogene	15	98617896	98617992	-1	15q26.3	36.08	snRNA			RNU6-1186P
16827483	1.22741	0.295611	0.303543	0.917607	False	16827483	CTC-479C5.12		ENSG00000261884		16	67963517	67969920	-1	16q22.1	57.23	protein_coding			CTC-479C5.12
16942806	1.22702	0.295154	0.304291	0.917607	False	16942806														16942806
16805870	1.22688	0.294992	0.304557	0.917607	False	16805870	NBEAP1		ENSG00000258590	neurobeachin pseudogene 1	15	20862967	20893737	-1	15q11.2	31.39	pseudogene			NBEAP1
16798442	1.22678	0.294875	0.304748	0.917607	False	16798442	RNA5SP390		ENSG00000222123	RNA, 5S ribosomal pseudogene 390	15	25983655	25983767	1	15q12	40.71	rRNA			RNA5SP390
17052859	1.22675	0.294844	0.3048	0.917607	False	17052859														17052859
17108617	1.22673	0.294813	0.304851	0.917607	False	17108617	WASH6P		ENSG00000182484	WAS protein family homolog 6 pseudogene	X	155250491	155255375	1	Xq28	59.75	pseudogene			WASH6P
17104183	1.22671	0.294789	0.304889	0.917607	False	17104183	RP11-431N15.2		ENSG00000230105		X	56644824	56650891	1	Xp11.21	35.27	lincRNA			RP11-431N15.2
16668687	1.22642	0.294453	0.305442	0.917607	False	16668687	Y_RNA		ENSG00000199890	Y RNA	1	111989420	111989530	1	1p13.2	40.54	misc_RNA			Y_RNA
16915802	1.22629	0.294306	0.305684	0.917607	False	16915802	DPH3P1		ENSG00000233838	diphthamide biosynthesis 3 pseudogene 1	20	61476490	61477543	1	20q13.33	46.39	pseudogene			DPH3P1
16748394	1.22626	0.29427	0.305742	0.917607	False	16748394	RNU7-60P		ENSG00000251747	RNA, U7 small nuclear 60 pseudogene	12	11699413	11699474	1	12p13.2	43.55	snRNA			RNU7-60P
16842217	1.22625	0.294252	0.305772	0.917607	False	16842217	SNORD3D	780854	ENSG00000262202	small nucleolar RNA, C/D box 3D	17	19015313	19015949	-1	17p11.2	56.2	lincRNA			SNORD3D
17022231	1.22622	0.294221	0.305822	0.917607	False	17022231														17022231
16911780	1.22617	0.294154	0.305934	0.917607	False	16911780	LINC00493	388789	ENSG00000232388	long intergenic non-protein coding RNA 493	20	18548064	18550207	1	20p11.23	43.47	lincRNA			LINC00493
16900148	1.22604	0.294003	0.306181	0.917725	False	16900148	IGKV2-24		ENSG00000241294	immunoglobulin kappa variable 2-24	2	89475812	89476644	-1	2p11.2	45.5	IG_V_gene			IGKV2-24
17007907	1.22593	0.29388	0.306384	0.917906	False	17007907														17007907
17020731	1.22591	0.293858	0.306419	0.917906	False	17020731	RNU4-66P		ENSG00000202069	RNA, U4 small nuclear 66, pseudogene	6	72362177	72362314	-1	6q13	39.86	snRNA			RNU4-66P
16690621	1.22556	0.293445	0.307101	0.917906	False	16690621	RNU6V		ENSG00000206832	RNA, U6 small nuclear variant sequence with SNRPE pseudogene sequence	1	110134156	110134262	-1	1p13.3	42.99	snRNA			RNU6V
16808330	1.22556	0.293442	0.307105	0.917906	False	16808330	AC011330.5		ENSG00000249839		15	43955852	43976537	-1	15q15.3	45.14	pseudogene			AC011330.5
16733848	1.22555	0.29343	0.307125	0.917906	False	16733848	RP11-326C3.7		ENSG00000254910		11	310139	311141	-1	11p15.5	70.09	antisense			RP11-326C3.7
17076471	1.2253	0.293137	0.307607	0.917906	False	17076471	RP11-675F6.4		ENSG00000254100		8	38409766	38416538	-1	8p11.22	52.3	lincRNA			RP11-675F6.4
16774614	1.22526	0.293091	0.307683	0.917906	False	16774614	RNU6-68P	100873772	ENSG00000252385	RNA, U6 small nuclear 68, pseudogene	13	46984589	46984692	1	13q14.13	37.5	snRNA			RNU6-68P
16931763	1.22526	0.293083	0.307697	0.917906	False	16931763	CTA-384D8.31		ENSG00000226738		22	50984844	50986081	1	22q13.33	73.34	antisense			CTA-384D8.31
16698864	1.22519	0.293007	0.307822	0.917906	False	16698864	RP11-565N2.2		ENSG00000259815		1	208800086	208801430	-1	1q32.2	41.56	lincRNA			RP11-565N2.2
16930974	1.2251	0.292903	0.307994	0.917916	False	16930974	RP4-754E20__A.5		ENSG00000236117		22	43796337	43805687	1	22q13.2	56	lincRNA			RP4-754E20__A.5
16709322	1.22479	0.29253	0.308612	0.918861	False	16709322	RP11-57H14.4		ENSG00000260917		10	114583249	114587485	1	10q25.2	49.54	sense_overlapping			RP11-57H14.4
16714878	1.22426	0.291914	0.30963	0.919586	False	16714878	snoU13		ENSG00000239000	Small nucleolar RNA U13	10	68374995	68375096	-1	10q21.3	36.27	snoRNA			snoU13
16889406	1.22414	0.291763	0.30988	0.919595	False	16889406	RNU6-1206P		ENSG00000252148	RNA, U6 small nuclear 1206, pseudogene	2	201944565	201944667	1	2q33.1	30.1	snRNA			RNU6-1206P
16927834	1.22408	0.291694	0.309996	0.919595	False	16927834	D87024.1		ENSG00000207832		22	23198720	23198813	1	22q11.22	65.96	miRNA			D87024.1
16699340	1.22395	0.291543	0.310245	0.920057	False	16699340	SPATA17-AS1		ENSG00000234070	SPATA17 antisense RNA 1	1	217954540	217958462	-1	1q41	30.82	antisense			SPATA17-AS1
16813730	1.22375	0.291311	0.310631	0.920299	False	16813730	RP11-20G13.3		ENSG00000259590		15	99935384	99936798	-1	15q26.3	34.2	lincRNA			RP11-20G13.3
16761187	1.22372	0.291274	0.310692	0.920299	False	16761187	RP11-705C15.4		ENSG00000256442		12	9799610	9800605	-1	12p13.31	50.9	antisense			RP11-705C15.4
16901589	1.22369	0.29124	0.31075	0.920299	False	16901589	MIR4265	100422863	ENSG00000264934	microRNA 4265	2	109757946	109758044	-1	2q12.3	59.6	miRNA	hsa-mir-4265	MI0015869	MIR4265
16784556	1.22357	0.291093	0.310993	0.920299	False	16784556														16784556
16762657	1.22355	0.291076	0.311022	0.920299	False	16762657	RP11-860B13.3		ENSG00000256512		12	27951574	27953641	-1	12p11.22	35.83	antisense			RP11-860B13.3
17058098	1.22347	0.290973	0.311193	0.920299	False	17058098														17058098
16931336	1.22346	0.290965	0.311207	0.920299	False	16931336														16931336
16843096	1.22319	0.290643	0.311742	0.920299	False	16843096	SNORD63		ENSG00000252112	Small nucleolar RNA SNORD63	17	28573775	28573838	-1	17q11.2	43.75	snoRNA			SNORD63
16804533	1.22304	0.290471	0.312028	0.920655	False	16804533	RP11-326A19.4		ENSG00000260123		15	89584454	89626050	1	15q26.1	45.04	lincRNA			RP11-326A19.4
16936729	1.2228	0.290193	0.312493	0.921435	False	16936729	AC002056.5		ENSG00000254499		22	51179021	51181948	-1	22q13.33	52.94	antisense			AC002056.5
17074223	1.22272	0.29009	0.312664	0.921453	False	17074223	SNORA70		ENSG00000206661	Small nucleolar RNA SNORA70	8	4985801	4985934	-1	8p23.2	52.24	snoRNA			SNORA70
16788713	1.22266	0.290025	0.312773	0.921453	False	16788713	MIR411	693121	ENSG00000199109	microRNA 411	14	101489662	101489757	1	14q32.31	46.88	miRNA	hsa-mir-411	MI0003675	MIR411
16983248	1.22242	0.289735	0.313256	0.921535	False	16983248	RP11-1C1.7		ENSG00000246016		5	10479483	10482421	1	5p15.2	51	antisense			RP11-1C1.7
17084485	1.22241	0.289733	0.31326	0.921535	False	17084485	CNTFR-AS1	415056	ENSG00000237159	CNTFR antisense RNA 1	9	34568013	34582827	1	9p13.3	56.46	antisense			CNTFR-AS1
16900718	1.22235	0.28966	0.313382	0.921535	False	16900718														16900718
16917746	1.22232	0.289619	0.31345	0.921535	False	16917746	RNA5SP477		ENSG00000199509	RNA, 5S ribosomal pseudogene 477	20	21119597	21119715	-1	20p11.23	52.94	rRNA			RNA5SP477
16795447	1.22229	0.289588	0.313501	0.921535	False	16795447	RP11-452D21.1		ENSG00000258426		14	83484545	83505946	-1	14q31.1	33.33	lincRNA			RP11-452D21.1
16767132	1.22228	0.289579	0.313517	0.921535	False	16767132	RP11-366L20.4		ENSG00000256259		12	66421505	66424846	-1	12q14.3	38.03	lincRNA			RP11-366L20.4
16897273	1.22228	0.28957	0.313532	0.921535	False	16897273	AC016722.3		ENSG00000226548		2	47079159	47080635	-1	2p21	44.55	antisense			AC016722.3
16853294	1.22223	0.28952	0.313616	0.921625	False	16853294	RP11-567M16.1	284240	ENSG00000267287		18	77336460	77349010	1	18q23	59.04	processed_transcript			RP11-567M16.1
16970025	1.22197	0.289205	0.314141	0.921849	False	16970025	RNU6-119P		ENSG00000201752	RNA, U6 small nuclear 119, pseudogene	4	117760435	117760541	1	4q26	42.06	snRNA			RNU6-119P
16768896	1.22192	0.28915	0.314234	0.921849	False	16768896	Y_RNA		ENSG00000202368	Y RNA	12	97373306	97373407	-1	12q23.1	45.1	misc_RNA			Y_RNA
16896854	1.22187	0.289094	0.314327	0.921849	False	16896854	Y_RNA		ENSG00000207218	Y RNA	2	42084411	42084512	-1	2p21	41.18	misc_RNA			Y_RNA
16781863	1.22183	0.289048	0.314406	0.921849	False	16781863	TRAV8-2		ENSG00000211786	T cell receptor alpha variable 8-2	14	22314719	22315403	1	14q11.2	51.39	TR_V_gene			TRAV8-2
16711985	1.2217	0.288892	0.314666	0.921849	False	16711985	RNA5SP302		ENSG00000201766	RNA, 5S ribosomal pseudogene 302	10	14705394	14705493	-1	10p13	53	rRNA			RNA5SP302
17085408	1.22168	0.288866	0.314711	0.921849	False	17085408	RP11-211N8.2	389741	ENSG00000226007		9	46843638	46846025	1	9p11.2	49.08	lincRNA			RP11-211N8.2
17096155	1.22168	0.288861	0.314719	0.921849	False	17096155														17096155
16979038	1.22164	0.288822	0.314783	0.921849	False	16979038	AC024198.1		ENSG00000251808		4	111774532	111774626	-1	4q25	30.53	miRNA			AC024198.1
17005032	1.22156	0.28873	0.314938	0.921849	False	17005032	RNU6-793P		ENSG00000206960	RNA, U6 small nuclear 793, pseudogene	6	14646766	14646869	1	6p23	38.46	snRNA			RNU6-793P
16792891	1.22155	0.288714	0.314964	0.921849	False	16792891	RP11-218E20.3		ENSG00000258711		14	51422977	51428720	-1	14q22.1	45.65	lincRNA			RP11-218E20.3
16691617	1.22131	0.288434	0.315434	0.922285	False	16691617	RNU1-75P		ENSG00000194297	RNA, U1 small nuclear 75, pseudogene	1	119874020	119874148	-1	1p12	43.41	snRNA			RNU1-75P
17047597	1.22113	0.288217	0.315798	0.922678	False	17047597	DTX2P1		ENSG00000186704	deltex homolog 2 pseudogene 1	7	76607934	76673092	1	7q11.23	50.98	pseudogene			DTX2P1
16983283	1.22082	0.287855	0.316407	0.922986	False	16983283														16983283
16771427	1.2207	0.287711	0.316649	0.923427	False	16771427														16771427
17105816	1.22044	0.2874	0.317172	0.923527	False	17105816	H2BFXP		ENSG00000233320	H2B histone family, member X, pseudogene	X	103230535	103230898	1	Xq22.2	60.71	pseudogene			H2BFXP
16980869	1.22028	0.287217	0.31748	0.923527	False	16980869	RP11-21G20.3		ENSG00000249041		4	155675908	155703025	-1	4q32.1	39.78	antisense			RP11-21G20.3
16945659	1.22025	0.287176	0.31755	0.923527	False	16945659	NUDT16P1	152195	ENSG00000246082	nudix (nucleoside diphosphate linked moiety X)-type motif 16 pseudogene 1	3	131080742	131083966	1	3q22.1	47.69	pseudogene			NUDT16P1
16751896	1.22025	0.287174	0.317553	0.923527	False	16751896	SNORD81		ENSG00000223213	Small nucleolar RNA SNORD81	12	54185089	54185131	1	12q13.13	32.56	snoRNA			SNORD81
16877847	1.22024	0.287167	0.317564	0.923527	False	16877847	RNU6-942P		ENSG00000199872	RNA, U6 small nuclear 942, pseudogene	2	26265544	26265650	1	2p23.3	38.32	snRNA			RNU6-942P
17034269	1.22023	0.287147	0.317598	0.923527	False	17034269														17034269
16941362	1.22008	0.286974	0.31789	0.923527	False	16941362														16941362
16794997	1.22007	0.286969	0.317899	0.923527	False	16794997														16794997
16677847	1.21998	0.286855	0.318091	0.923527	False	16677847														16677847
17100993	1.21964	0.286461	0.318756	0.923527	False	17100993	CU459211.1		ENSG00000222670		GL000241.1	11451	11589	-1	GL000241.1	26.62	miRNA			CU459211.1
16919254	1.2196	0.286406	0.318849	0.923527	False	16919254	RNA5SP484		ENSG00000238908	RNA, 5S ribosomal pseudogene 484	20	39482759	39482869	-1	20q12	47.75	rRNA			RNA5SP484
16979833	1.21959	0.286396	0.318865	0.923527	False	16979833	RP11-192C21.2		ENSG00000249847		4	135854044	135855286	-1	4q28.3	32.98	lincRNA			RP11-192C21.2
16706830	1.21949	0.286282	0.319058	0.923527	False	16706830	RNU6-780P		ENSG00000212332	RNA, U6 small nuclear 780, pseudogene	10	88248203	88248306	1	10q23.2	43.27	snRNA			RNU6-780P
17107111	1.21939	0.286158	0.319268	0.923527	False	17107111	RP11-85L21.4	101805489	ENSG00000228372		X	134193715	134257880	1	Xq26.3	42.45	lincRNA			RP11-85L21.4
16946051	1.21933	0.286086	0.31939	0.923527	False	16946051	RNY4P4		ENSG00000200843	RNA, Ro-associated Y4 pseudogene 4	3	136307051	136307153	1	3q22.3	41.75	misc_RNA			RNY4P4
17098716	1.21932	0.286077	0.319404	0.923527	False	17098716	RP11-379C10.1		ENSG00000230848		9	130801414	130819641	-1	9q34.11	49.41	antisense			RP11-379C10.1
16773113	1.21929	0.286039	0.319469	0.923527	False	16773113														16773113
16736379	1.21928	0.286034	0.319478	0.923527	False	16736379														16736379
16983603	1.21918	0.285916	0.319678	0.923565	False	16983603														16983603
17047333	1.21892	0.285605	0.320204	0.923761	False	17047333	AC004878.2		ENSG00000224804		7	74855312	74864233	1	7q11.23	51.67	antisense			AC004878.2
16740994	1.21845	0.285053	0.321141	0.923876	False	16740994	AP003419.16		ENSG00000255949		11	67198838	67202870	-1	11q13.2	61.94	antisense			AP003419.16
16723150	1.21833	0.28491	0.321383	0.923876	False	16723150	RP11-460B17.2		ENSG00000255227		11	29467034	29478940	1	11p14.1	38.31	lincRNA			RP11-460B17.2
16774764	1.21831	0.284881	0.321432	0.923876	False	16774764	RNY3P2		ENSG00000199788	RNA, Ro-associated Y3 pseudogene 2	13	49669527	49669628	1	13q14.2	44.12	misc_RNA			RNY3P2
16666929	1.21826	0.284827	0.321524	0.923876	False	16666929	RNU6-125P		ENSG00000207234	RNA, U6 small nuclear 125, pseudogene	1	89282462	89282568	1	1p22.2	41.12	snRNA			RNU6-125P
17083911	1.21822	0.284774	0.321615	0.923985	False	17083911	AL512635.1		ENSG00000221744		9	20295002	20295086	1	9p21.3	29.41	miRNA			AL512635.1
16820164	1.21806	0.284587	0.321932	0.924067	False	16820164														16820164
16825055	1.21796	0.284467	0.322137	0.924067	False	16825055	RN7SKP23		ENSG00000252838	RNA, 7SK small nuclear pseudogene 23	16	23424905	23425197	-1	16p12.2	47.1	misc_RNA			RN7SKP23
16982800	1.21795	0.28445	0.322165	0.924067	False	16982800	RP11-35O7.1		ENSG00000248736		5	2965120	2967742	1	5p15.33	45.14	lincRNA			RP11-35O7.1
16868027	1.21783	0.284312	0.3224	0.924237	False	16868027	CTD-3193O13.10	388499	ENSG00000269153		19	7944330	7945005	-1	19p13.2	58.73	pseudogene			CTD-3193O13.10
16976219	1.21768	0.284131	0.322708	0.924264	False	16976219	snoU13		ENSG00000238541	Small nucleolar RNA U13	4	57972409	57972511	-1	4q12	40.78	snoRNA			snoU13
16945171	1.21756	0.283992	0.322945	0.92434	False	16945171														16945171
16754452	1.21742	0.283827	0.323226	0.924531	False	16754452	RP11-461F16.3		ENSG00000257910		12	77271973	77274132	1	12q21.2	57.59	antisense			RP11-461F16.3
17107512	1.21741	0.283814	0.323248	0.924531	False	17107512														17107512
16998443	1.21738	0.283777	0.323311	0.924531	False	16998443	CTD-2215E18.2		ENSG00000248758		5	96523794	96537584	-1	5q15	37.81	antisense			CTD-2215E18.2
16780893	1.21709	0.283435	0.323894	0.925164	False	16780893	FAM155A-IT1	100874375	ENSG00000227248	FAM155A intronic transcript 1 (non-protein coding)	13	108440690	108487799	-1	13q33.3	35.94	sense_intronic			FAM155A-IT1
16906526	1.21705	0.283391	0.323969	0.925164	False	16906526	AC006460.2		ENSG00000228509		2	191541670	191573442	-1	2q32.2	37.78	antisense			AC006460.2
16995039	1.21697	0.283296	0.324133	0.925176	False	16995039														16995039
17058303	1.21693	0.283249	0.324212	0.925208	False	17058303	RNU6-229P		ENSG00000252423	RNA, U6 small nuclear 229, pseudogene	7	68866188	68866289	-1	7q11.22	39.22	snRNA			RNU6-229P
17045871	1.21669	0.282961	0.324704	0.925333	False	17045871	AC004870.4		ENSG00000223829		7	47009300	47067079	1	7p12.3	37.26	processed_transcript			AC004870.4
16780914	1.21652	0.282754	0.325058	0.925621	False	16780914														16780914
16770254	1.21632	0.282526	0.325448	0.925742	False	16770254	U7		ENSG00000272215	U7 small nuclear RNA	12	112002625	112002687	-1	12q24.12	46.03	snRNA			U7
16945806	1.216	0.282143	0.326105	0.925742	False	16945806	NPHP3-AS1	348808	ENSG00000248724	NPHP3 antisense RNA 1	3	132440594	132593067	1	3q22.1	39.02	antisense			NPHP3-AS1
17000340	1.21597	0.282108	0.326164	0.925742	False	17000340	RNU6-1148P		ENSG00000222924	RNA, U6 small nuclear 1148, pseudogene	5	137405044	137405147	-1	5q31.2	33.65	snRNA			RNU6-1148P
16698500	1.21592	0.282051	0.326262	0.925742	False	16698500	MIR135B	442891	ENSG00000199059	microRNA 135b	1	205417430	205417526	-1	1q32.1	52.58	miRNA	hsa-mir-135b	MI0000810	MIR135B
16674694	1.21592	0.282049	0.326266	0.925742	False	16674694	RP11-538D16.3		ENSG00000225982		1	182055686	182059247	1	1q25.3	53.2	lincRNA			RP11-538D16.3
16892229	1.21581	0.281913	0.3265	0.925742	False	16892229	MIR562	693147	ENSG00000207626	microRNA 562	2	233037363	233037457	1	2q37.1	37.89	miRNA	hsa-mir-562	MI0003568	MIR562
16992537	1.21561	0.281675	0.326907	0.925742	False	16992537	CTB-33O18.3	285593	ENSG00000253955		5	173006646	173012071	1	5q35.2	45.04	antisense			CTB-33O18.3
16901283	1.21558	0.281648	0.326955	0.925742	False	16901283	AC073987.1		ENSG00000229209		2	103726217	103792718	-1	2q12.1	38.37	lincRNA			AC073987.1
16834089	1.21554	0.2816	0.327037	0.925742	False	16834089	RNA5SP441		ENSG00000252618	RNA, 5S ribosomal pseudogene 441	17	38530341	38530428	1	17q21.2	46.59	rRNA			RNA5SP441
16991372	1.21548	0.281525	0.327165	0.925742	False	16991372	MIR1294	100302181	ENSG00000221430	microRNA 1294	5	153726666	153726807	1	5q33.2	45.77	miRNA	hsa-mir-1294	MI0006356	MIR1294
17052725	1.21548	0.281524	0.327167	0.925742	False	17052725	RP11-114L10.2		ENSG00000224970		7	142573589	142590199	1	7q34	50.92	antisense			RP11-114L10.2
17004146	1.21541	0.281448	0.327298	0.925742	False	17004146														17004146
16671856	1.21534	0.281361	0.327448	0.925742	False	16671856	MSTO2P		ENSG00000203761	misato family member 2, pseudogene	1	155581011	155720105	1	1q22	45.15	pseudogene			MSTO2P
16834300	1.21534	0.281358	0.327453	0.925742	False	16834300	AC107993.1		ENSG00000221020		17	40551027	40551109	1	17q21.2	32.53	miRNA			AC107993.1
16809913	1.21528	0.281285	0.327579	0.925742	False	16809913	snoU13		ENSG00000239100	Small nucleolar RNA U13	15	58892331	58892434	-1	15q21.3	41.35	snoRNA			snoU13
17111018	1.21527	0.281281	0.327585	0.925742	False	17111018	RNU6-504P		ENSG00000252377	RNA, U6 small nuclear 504, pseudogene	X	51613802	51613905	-1	Xp11.22	41.35	snRNA			RNU6-504P
16746095	1.21526	0.281268	0.327608	0.925742	False	16746095														16746095
16777712	1.21525	0.281251	0.327637	0.925742	False	16777712														16777712
17083639	1.21516	0.281151	0.327809	0.925742	False	17083639														17083639
16871110	1.21515	0.281137	0.327832	0.925742	False	16871110														16871110
17008213	1.21514	0.281119	0.327863	0.925742	False	17008213	BTBD9-AS1	101929425	ENSG00000226533	BTBD9 antisense RNA 1	6	38449468	38450307	1	6p21.2	41.07	antisense			BTBD9-AS1
16662735	1.21507	0.281036	0.328007	0.925742	False	16662735	RNU6-605P		ENSG00000199963	RNA, U6 small nuclear 605, pseudogene	1	39392542	39392649	1	1p34.3	40.74	snRNA			RNU6-605P
17089817	1.21504	0.281	0.328069	0.925742	False	17089817														17089817
16676350	1.21497	0.280917	0.328211	0.925742	False	16676350	RP11-23I7.1		ENSG00000228153		1	204633000	204633741	1	1q32.1	52.7	lincRNA			RP11-23I7.1
16796807	1.21488	0.280811	0.328394	0.925742	False	16796807	RP11-1029J19.4		ENSG00000258919		14	102095321	102098867	-1	14q32.31	50.44	lincRNA			RP11-1029J19.4
16884297	1.21472	0.280626	0.328714	0.925742	False	16884297	RP13-1039J1.3		ENSG00000227574		2	111206819	111208641	1	2q13	39.88	antisense			RP13-1039J1.3
17061370	1.21472	0.280625	0.328714	0.925742	False	17061370	RN7SKP86		ENSG00000222386	RNA, 7SK small nuclear pseudogene 86	7	103124655	103124986	-1	7q22.1	46.99	misc_RNA			RN7SKP86
16761133	1.21463	0.280518	0.328899	0.925742	False	16761133														16761133
16892521	1.21456	0.280436	0.329041	0.925742	False	16892521	SCARNA5	677775	ENSG00000252010	small Cajal body-specific RNA 5	2	234184373	234184648	1	2q37.1	47.46	snoRNA			SCARNA5
16759619	1.21454	0.280405	0.329095	0.925742	False	16759619														16759619
16959579	1.21445	0.280307	0.329264	0.925742	False	16959579														16959579
17092482	1.2144	0.280239	0.329381	0.925742	False	17092482	RP11-272P10.2		ENSG00000234740		9	13274509	13279186	-1	9p23	43.07	sense_intronic			RP11-272P10.2
16768913	1.21432	0.280152	0.329531	0.925742	False	16768913	MIR4303	100422924	ENSG00000263890	microRNA 4303	12	98389161	98389226	-1	12q23.1	43.94	miRNA	hsa-mir-4303	MI0015834	MIR4303
17118158	1.21428	0.280098	0.329624	0.925742	False	17118158														17118158
16676453	1.21424	0.280054	0.3297	0.925742	False	16676453	LEMD1-AS1	284576	ENSG00000226235	LEMD1 antisense RNA 1	1	205342380	205356568	1	1q32.1	44.6	antisense			LEMD1-AS1
16785144	1.21415	0.279944	0.32989	0.925983	False	16785144	CTD-2302E22.2		ENSG00000258800		14	64065592	64065966	1	14q23.2	41.87	lincRNA			CTD-2302E22.2
16927700	1.21391	0.279661	0.330379	0.926227	False	16927700	IGLV4-60		ENSG00000211639	immunoglobulin lambda variable 4-60	22	22516592	22517074	1	22q11.22	55.28	IG_V_gene			IGLV4-60
17110280	1.21389	0.279641	0.330414	0.926227	False	17110280	RP11-524P6.1		ENSG00000233103		X	41907136	41914089	-1	Xp11.4	42.55	lincRNA			RP11-524P6.1
17052645	1.21387	0.279612	0.330463	0.926227	False	17052645	TRBV28		ENSG00000211753	T cell receptor beta variable 28	7	142428484	142428984	1	7q34	47.5	TR_V_gene			TRBV28
16988562	1.21385	0.279587	0.330507	0.926227	False	16988562	RP11-359P5.1		ENSG00000249996		5	122371966	122390362	1	5q23.2	38.45	antisense			RP11-359P5.1
16965710	1.21376	0.279489	0.330677	0.926227	False	16965710														16965710
16788622	1.21369	0.279396	0.330837	0.926227	False	16788622	AL132709.5	100507242	ENSG00000225746		14	101403738	101426536	1	14q32.31	32.9	lincRNA			AL132709.5
16713419	1.21367	0.27938	0.330865	0.926227	False	16713419	ZNF37BP	100129482	ENSG00000234420	zinc finger protein 37B, pseudogene	10	43008958	43048270	-1	10q11.21	39.07	pseudogene			ZNF37BP
17025830	1.21367	0.279373	0.330877	0.926227	False	17025830	RP3-495K2.2	101929460	ENSG00000229720		6	169434292	169435737	-1	6q27	51.31	lincRNA			RP3-495K2.2
16956382	1.21366	0.279367	0.330887	0.926227	False	16956382	RP11-354H21.1		ENSG00000244461		3	78087856	78095945	-1	3p12.3	35.13	lincRNA			RP11-354H21.1
16990716	1.21361	0.279303	0.330998	0.926408	False	16990716	CTC-327F10.4		ENSG00000251320		5	147266675	147267267	1	5q32	34.74	antisense			CTC-327F10.4
17014843	1.21354	0.279218	0.331146	0.926564	False	17014843	RP1-266L20.4		ENSG00000227704		6	170125600	170139088	1	6q27	40	antisense			RP1-266L20.4
16981041	1.2134	0.279059	0.331421	0.926689	False	16981041	RP11-6C14.1		ENSG00000250488		4	160587655	160698936	-1	4q32.1	36.61	lincRNA			RP11-6C14.1
17101010	1.2134	0.279054	0.33143	0.926689	False	17101010	CU459201.1	100996283	ENSG00000251180		GL000242.1	12836	34543	1	GL000242.1	49.39	protein_coding			CU459201.1
17101141	1.21326	0.278893	0.331709	0.927111	False	17101141														17101141
[truncated: 3,824 more rows]

## Sheet: Downregulated
Probe ID	Fold Change	log2FoldChange	p-value	p-adjust	Significant	affy_hugene_2_0_st_v1	Symbol	Entrez	EnsemblGene	Description	Chromosome	Start	End	Strand	Band	GC	Biotype	miRBaseID	miRBaseAcc	Label
16979389	3.24201	-1.69689	3.51895e-09	3.71587e-05	True	16979389	MAD2L1	4085	ENSG00000164109	MAD2 mitotic arrest deficient-like 1 (yeast)	4	120976763	120988229	-1	4q27	38.16	protein_coding			MAD2L1
16692077	3.23707	-1.69469	3.68638e-09	3.71587e-05	True	16692077	RP11-458D21.1	101928979	ENSG00000233396		1	145373054	145382434	-1	1q21.1	44.78	lincRNA			RP11-458D21.1
16968403	2.94955	-1.56049	5.61129e-08	0.000377078	True	16968403	snoR442		ENSG00000252834	Small nucleolar RNA R442	4	83870321	83870397	1	4q21.22	36.36	snoRNA			snoR442
16766860	2.77423	-1.47209	3.0047e-07	0.00151437	True	16766860	RNU6-279P		ENSG00000212599	RNA, U6 small nuclear 279, pseudogene	12	59762832	59762932	-1	12q14.1	35.64	snRNA			RNU6-279P
17005886	2.71974	-1.44347	5.07218e-07	0.0020451	True	17005886	U3		ENSG00000199851	Small nucleolar RNA U3	6	27983346	27983553	1	6p22.1	46.15	snoRNA			U3
16841481	2.65279	-1.40751	9.65968e-07	0.00324565	True	16841481	MIR1269B	100616494	ENSG00000265503	microRNA 1269b	17	12820585	12820659	-1	17p12	50.67	miRNA	hsa-mir-1269b	MI0016888	MIR1269B
17061757	2.60728	-1.38255	1.49746e-06	0.00427274	True	17061757	AC005048.1		ENSG00000216085		7	107677291	107677381	-1	7q31.1	36.26	miRNA			AC005048.1
16909819	2.47141	-1.30534	5.54847e-06	0.0124286	True	16909819														16909819
16996182	2.40836	-1.26805	1.01876e-05	0.0171153	True	16996182	RNA5SP515		ENSG00000201440	RNA, 5S ribosomal pseudogene 515	X	134562093	134562210	-1	Xq26.3	49.15	rRNA			RNA5SP515
17085602	2.39286	-1.25874	1.18275e-05	0.0183418	True	17085602														17085602
16816702	2.28423	-1.19171	3.36136e-05	0.0423531	True	16816702	RNU6-1005P		ENSG00000207248	RNA, U6 small nuclear 1005, pseudogene	16	21653375	21653481	1	16p12.2	43.93	snRNA			RNU6-1005P
16724755	2.24179	-1.16465	5.04942e-05	0.0525539	False	16724755	TRIM51	84767	ENSG00000124900	tripartite motif-containing 51	11	55650773	55659286	1	11q11	36.58	protein_coding			TRIM51
16768463	2.23403	-1.15965	5.43871e-05	0.0525539	False	16768463	Y_RNA		ENSG00000199895	Y RNA	12	92564129	92564229	-1	12q21.33	43.56	misc_RNA			Y_RNA
16727974	2.22297	-1.15249	6.0461e-05	0.0525539	False	16727974	AC133041.1		ENSG00000221602		3	75598948	75599096	1	3p12.3	39.6	miRNA			AC133041.1
16757734	2.21957	-1.15028	6.2459e-05	0.0525539	False	16757734	RNA5SP374		ENSG00000199809	RNA, 5S ribosomal pseudogene 374	12	119267486	119267610	1	12q24.23	46.4	rRNA			RNA5SP374
16794153	2.21248	-1.14566	6.68411e-05	0.0525539	False	16794153	CTD-2325P2.3		ENSG00000258623		14	69150128	69152282	-1	14q24.1	50.3	antisense			CTD-2325P2.3
16911630	2.21081	-1.14457	6.79188e-05	0.0525539	False	16911630	RNU1-131P		ENSG00000238833	RNA, U1 small nuclear 131, pseudogene	20	17189705	17189865	1	20p12.1	45.96	snRNA			RNU1-131P
17114304	2.2094	-1.14366	6.88356e-05	0.0525539	False	17114304	Y_RNA		ENSG00000200572	Y RNA	X	133276258	133276370	-1	Xq26.2	45.13	misc_RNA			Y_RNA
16683873	2.20745	-1.14238	7.01345e-05	0.0525539	False	16683873	snoU13		ENSG00000238316	Small nucleolar RNA U13	1	26968777	26968880	-1	1p36.11	38.46	snoRNA			snoU13
16837128	2.20454	-1.14048	7.21076e-05	0.0525539	False	16837128	PRKCA	5578	ENSG00000154229	protein kinase C, alpha	17	64298754	64806861	1	17q24.2	43.87	protein_coding			PRKCA
17001132	2.19549	-1.13454	7.86248e-05	0.0528359	False	17001132	RNU7-156P		ENSG00000253023	RNA, U7 small nuclear 156 pseudogene	5	142922079	142922152	-1	5q31.3	43.24	snRNA			RNU7-156P
16946258	2.18727	-1.12913	8.50441e-05	0.0535778	False	16946258	RNU6-736P		ENSG00000252245	RNA, U6 small nuclear 736, pseudogene	3	139107119	139107206	1	3q23	51.14	snRNA			RNU6-736P
16922916	2.16439	-1.11396	0.00010578	0.0641672	False	16922916	AF064863.1		ENSG00000221396		21	41949429	41949538	1	21q22.2	47.27	miRNA			AF064863.1
17078019	2.15874	-1.11019	0.000111629	0.0641672	False	17078019														17078019
16974224	2.15807	-1.10974	0.000112345	0.0641672	False	16974224	AC090954.1		ENSG00000221424		3	15175890	15176037	-1	3p25.1	39.86	miRNA			AC090954.1
16694611	2.156	-1.10836	0.000114584	0.0641672	False	16694611	Y_RNA		ENSG00000206651	Y RNA	1	156453890	156454002	-1	1q22	41.59	misc_RNA			Y_RNA
16754954	2.14727	-1.1025	0.000124516	0.0678446	False	16754954														16754954
16951506	2.14289	-1.09956	0.000129812	0.0688687	False	16951506	AC104183.1		ENSG00000252306		3	21430025	21430109	-1	3p24.3	43.53	miRNA			AC104183.1
17118156	2.12603	-1.08816	0.000152378	0.0731414	False	17118156	RP11-239L20.3		ENSG00000243307		6	26864731	26866556	1	6p22.2	61.12	pseudogene			RP11-239L20.3
16738393	2.11324	-1.07945	0.000172064	0.0806698	False	16738393	OR5M1	390168	ENSG00000255012	olfactory receptor, family 5, subfamily M, member 1	11	56380031	56380978	-1	11q12.1	44.73	protein_coding			OR5M1
16958432	2.10105	-1.07111	0.000193155	0.0885001	False	16958432	SLC12A8	84561	ENSG00000221955	solute carrier family 12, member 8	3	124801480	124998021	-1	3q21.2	42.7	protein_coding			SLC12A8
16776228	2.08653	-1.0611	0.000221633	0.09681	False	16776228	snoU13		ENSG00000238869	Small nucleolar RNA U13	13	103374152	103374255	1	13q33.1	44.23	snoRNA			snoU13
16687827	2.08461	-1.05977	0.000225698	0.09681	False	16687827	DAB1	1600	ENSG00000173406	Dab, reelin signal transducer, homolog 1 (Drosophila)	1	57460451	59012406	-1	1p32.1	40.83	protein_coding			DAB1
16669463	2.08238	-1.05823	0.000230506	0.0968125	False	16669463	RP11-417J8.1		ENSG00000227552		1	142553293	142559170	1	1q12	36.25	lincRNA			RP11-417J8.1
16922078	2.06178	-1.04389	0.000280038	0.113323	False	16922078	KRTAP20-1	337975	ENSG00000244624	keratin associated protein 20-1	21	31988750	31989003	1	21q22.11	45.67	protein_coding			KRTAP20-1
16981911	2.06024	-1.04282	0.000284137	0.113323	False	16981911	snoU13		ENSG00000239116	Small nucleolar RNA U13	4	184503348	184503454	-1	4q35.1	36.45	snoRNA			snoU13
16927850	2.04645	-1.03312	0.000323634	0.123103	False	16927850	IGLJ2		ENSG00000211676	immunoglobulin lambda joining 2	22	23241661	23241835	1	22q11.22	62.86	IG_J_gene			IGLJ2
16910589	2.04433	-1.03163	0.000330157	0.123259	False	16910589	DEFB132	400830	ENSG00000186458	defensin, beta 132	20	238377	241737	1	20p13	42.9	protein_coding			DEFB132
16900189	2.03205	-1.02293	0.000370634	0.135565	False	16900189														16900189
17016419	2.02998	-1.02146	0.000377924	0.135565	False	17016419	RNU6-502P		ENSG00000199289	RNA, U6 small nuclear 502, pseudogene	6	26519579	26519686	-1	6p22.2	44.44	snRNA			RNU6-502P
17075238	2.00516	-1.00371	0.000477134	0.160317	False	17075238	RP11-369E15.3		ENSG00000254092		8	20810156	20831388	-1	8p21.3	43.38	lincRNA			RP11-369E15.3
17011268	1.99208	-0.994275	0.000539324	0.175223	False	17011268	RP3-355L5.4		ENSG00000231628		6	105726891	105729630	1	6q21	40.47	antisense			RP3-355L5.4
17061879	1.99046	-0.993101	0.000547571	0.175223	False	17061879	snoU13		ENSG00000238922	Small nucleolar RNA U13	7	110749324	110749413	-1	7q31.1	41.11	snoRNA			snoU13
16951140	1.98753	-0.990976	0.000562782	0.176638	False	16951140	AC090954.1		ENSG00000221424		3	15175890	15176037	-1	3p25.1	39.86	miRNA			AC090954.1
16707213	1.98626	-0.990053	0.000569516	0.176638	False	16707213														16707213
16772855	1.97235	-0.979912	0.000648582	0.18968	False	16772855														16772855
17076963	1.97089	-0.978851	0.000657424	0.18968	False	17076963	Y_RNA		ENSG00000207450	Y RNA	8	48717640	48717740	-1	8q11.21	35.64	misc_RNA			Y_RNA
16958522	1.96966	-0.977945	0.000665058	0.18968	False	16958522	MIR548I1	100302204	ENSG00000221737	microRNA 548i-1	3	125509247	125509395	-1	3q21.2	38.93	miRNA	hsa-mir-548i-1	MI0006421	MIR548I1
17013588	1.96918	-0.977596	0.000668018	0.18968	False	17013588	SUMO4	387082	ENSG00000177688	small ubiquitin-like modifier 4	6	149721495	149722177	1	6q25.1	40.26	protein_coding			SUMO4
16839104	1.96247	-0.972668	0.000711191	0.199134	False	16839104	snoU13		ENSG00000238403	Small nucleolar RNA U13	17	80540381	80540476	1	17q25.3	42.71	snoRNA			snoU13
16805310	1.95685	-0.968536	0.000749368	0.206949	False	16805310														16805310
17037580	1.94788	-0.961903	0.000814657	0.216098	False	17037580	OR2J2	26707	ENSG00000204700	olfactory receptor, family 2, subfamily J, member 2	6	29141311	29142351	1	6p22.1	44.48	protein_coding			OR2J2
17063240	1.94613	-0.960608	0.000828009	0.216788	False	17063240	Y_RNA		ENSG00000206705	Y RNA	7	135814728	135814829	-1	7q33	40.2	misc_RNA			Y_RNA
16759285	1.94205	-0.957579	0.000860021	0.219469	False	16759285	RP11-495K9.6	100128002	ENSG00000249926		12	132147141	132149249	1	12q24.33	58.99	lincRNA			RP11-495K9.6
16903519	1.9363	-0.953301	0.000907193	0.228613	False	16903519	AC023469.1		ENSG00000222031	HCG1817310; Uncharacterized protein	2	151857734	151905288	-1	2q23.3	39.5	protein_coding			AC023469.1
16975040	1.93127	-0.949548	0.000950548	0.236028	False	16975040														16975040
16843678	1.92851	-0.947489	0.000975133	0.236508	False	16843678	RNA5SP439		ENSG00000252912	RNA, 5S ribosomal pseudogene 439	17	34847043	34847166	-1	17q12	51.61	rRNA			RNA5SP439
16889526	1.92624	-0.945785	0.000995934	0.236508	False	16889526	Y_RNA		ENSG00000202008	Y RNA	2	202288236	202288327	1	2q33.1	36.96	misc_RNA			Y_RNA
16920147	1.9261	-0.945684	0.000997181	0.236508	False	16920147														16920147
17037200	1.92373	-0.943903	0.00101938	0.238961	False	17037200														17037200
16698714	1.91732	-0.93909	0.00108168	0.250651	False	16698714														16698714
16828196	1.91224	-0.935267	0.00113365	0.256094	False	16828196														16828196
16794439	1.91183	-0.934954	0.001138	0.256094	False	16794439	snoU13		ENSG00000238972	Small nucleolar RNA U13	14	73376145	73376231	-1	14q24.2	43.68	snoRNA			snoU13
16949650	1.90761	-0.931769	0.00118321	0.257507	False	16949650	Y_RNA		ENSG00000201860	Y RNA	3	191358924	191359026	1	3q28	40.78	misc_RNA			Y_RNA
16934432	1.90721	-0.931463	0.00118765	0.257507	False	16934432														16934432
16985748	1.90671	-0.931083	0.00119317	0.257507	False	16985748	RP11-1023L17.2	646652	ENSG00000215156		5	34190161	34193758	1	5p13.2	60.14	pseudogene			RP11-1023L17.2
16834135	1.89821	-0.924639	0.00129051	0.271006	False	16834135	KRTAP9-1	728318	ENSG00000240542	keratin associated protein 9-1	17	39344697	39346891	1	17q21.2	48.61	protein_coding			KRTAP9-1
16761581	1.89673	-0.923514	0.00130823	0.271414	False	16761581	AC007450.1		ENSG00000221128		12	11694857	11694979	-1	12p13.2	23.58	miRNA			AC007450.1
16851799	1.8931	-0.920753	0.00135269	0.271414	False	16851799	RNU6-1050P		ENSG00000222320	RNA, U6 small nuclear 1050, pseudogene	18	29517496	29517602	1	18q12.1	35.51	snRNA			RNU6-1050P
17011893	1.89147	-0.919506	0.00137323	0.271414	False	17011893	TPI1P3		ENSG00000186743	triosephosphate isomerase 1 pseudogene 3	6	116359919	116360658	1	6q22.1	54.73	pseudogene			TPI1P3
16729710	1.8852	-0.914719	0.00145476	0.275831	False	16729710	RNU6-560P		ENSG00000200877	RNA, U6 small nuclear 560, pseudogene	11	85864269	85864376	1	11q14.2	39.81	snRNA			RNU6-560P
16951857	1.88452	-0.914193	0.00146398	0.275831	False	16951857	U3		ENSG00000199927	Small nucleolar RNA U3	3	30345813	30346027	-1	3p24.1	45.12	snoRNA			U3
16797423	1.88012	-0.910826	0.00152432	0.278658	False	16797423	IGHD2-15		ENSG00000211918	immunoglobulin heavy diversity 2-15	14	106363815	106363845	-1	14q32.33	48.39	IG_D_gene			IGHD2-15
16926765	1.87966	-0.910473	0.00153079	0.278658	False	16926765	POTEH-AS1	100508046	ENSG00000236666	POTEH antisense RNA 1	22	16274560	16278602	1	22q11.1	38.26	antisense			POTEH-AS1
16703601	1.87602	-0.907676	0.00158285	0.279914	False	16703601														16703601
17010849	1.87449	-0.9065	0.00160523	0.281403	False	17010849	C6ORF165	154313	ENSG00000272514	UPF0704 protein C6orf165	6	88117701	88174183	1	6q15	37.91	protein_coding			C6ORF165
16854816	1.87266	-0.905088	0.00163247	0.281994	False	16854816														16854816
17118273	1.87154	-0.904229	0.00164926	0.281994	False	17118273														17118273
16896254	1.87146	-0.904163	0.00165056	0.281994	False	16896254	AL121652.2		ENSG00000238448		2	32035264	32035357	-1	2p23.1	41.49	miRNA			AL121652.2
17016516	1.86711	-0.900805	0.00171774	0.291006	False	17016516	RNU7-26P		ENSG00000238610	RNA, U7 small nuclear 26 pseudogene	6	27865282	27865344	-1	6p22.1	44.44	snRNA			RNU7-26P
16852644	1.86528	-0.899394	0.00174672	0.293449	False	16852644	RP11-108P20.4		ENSG00000267593		18	56481112	56501596	1	18q21.32	45.24	lincRNA			RP11-108P20.4
16910070	1.86363	-0.898114	0.00177339	0.294185	False	16910070	AC017028.8		ENSG00000265891		2	240007394	240007492	-1	2q37.3	49.49	miRNA			AC017028.8
16704440	1.86231	-0.897094	0.00179492	0.294192	False	16704440	FAM35BP	439965	ENSG00000165874	family with sequence similarity 35, member B, pseudogene	10	46897592	46939143	1	10q11.22	38.41	pseudogene			FAM35BP
17056699	1.86088	-0.895985	0.00181859	0.294666	False	17056699	Y_RNA		ENSG00000201432	Y RNA	7	36377276	36377387	-1	7p14.2	42.86	misc_RNA			Y_RNA
16821411	1.85872	-0.894307	0.00185495	0.295652	False	16821411	RP11-505K9.4		ENSG00000260300		16	83941738	83985058	1	16q23.3	54.22	protein_coding			RP11-505K9.4
17079315	1.85827	-0.893958	0.00186261	0.295652	False	17079315	snoU13		ENSG00000238791	Small nucleolar RNA U13	8	95918245	95918347	-1	8q22.1	44.66	snoRNA			snoU13
16668355	1.85606	-0.892246	0.00190053	0.295652	False	16668355	GSTM2	2946	ENSG00000213366	glutathione S-transferase mu 2 (muscle)	1	110210644	110252171	1	1p13.3	46.7	protein_coding			GSTM2
16769159	1.85572	-0.89198	0.00190649	0.295652	False	16769159	GNPTAB	79158	ENSG00000111670	N-acetylglucosamine-1-phosphate transferase, alpha and beta subunits	12	102139275	102224716	-1	12q23.2	40.94	protein_coding			GNPTAB
17052040	1.85213	-0.889184	0.00197015	0.300896	False	17052040														17052040
17106341	1.85075	-0.88811	0.00199514	0.302421	False	17106341	MIR448	554212	ENSG00000199001	microRNA 448	X	114058017	114058127	1	Xq23	53.15	miRNA	hsa-mir-448	MI0001637	MIR448
16909411	1.84841	-0.886286	0.0020382	0.304372	False	16909411	Y_RNA		ENSG00000252034	Y RNA	18	43656970	43657065	-1	18q21.1	40.62	misc_RNA			Y_RNA
16876939	1.84586	-0.884296	0.00208616	0.306986	False	16876939	Y_RNA		ENSG00000207086	Y RNA	2	9755396	9755502	1	2p25.1	42.06	misc_RNA			Y_RNA
16882942	1.84138	-0.88079	0.00217321	0.312448	False	16882942														16882942
17026053	1.83984	-0.879581	0.00220398	0.312448	False	17026053	OR2J2	26707	ENSG00000204700	olfactory receptor, family 2, subfamily J, member 2	6	29141311	29142351	1	6p22.1	44.48	protein_coding			OR2J2
16844578	1.83858	-0.878591	0.00222948	0.312448	False	16844578	KRTAP2-1	81872	ENSG00000212725	keratin associated protein 2-1	17	39202793	39203568	-1	17q21.2	62.63	protein_coding			KRTAP2-1
16677646	1.83737	-0.877639	0.00225425	0.312448	False	16677646	snoU13		ENSG00000238576	Small nucleolar RNA U13	1	220310506	220310608	1	1q41	45.63	snoRNA			snoU13
17006024	1.83614	-0.876675	0.00227959	0.312448	False	17006024	OR2J2	26707	ENSG00000204700	olfactory receptor, family 2, subfamily J, member 2	6	29141311	29142351	1	6p22.1	44.48	protein_coding			OR2J2
16950987	1.83577	-0.876385	0.00228726	0.312448	False	16950987	AC093611.1		ENSG00000238827		3	13779558	13779629	-1	3p25.1	47.22	miRNA			AC093611.1
16921516	1.83529	-0.876007	0.00229731	0.312448	False	16921516														16921516
17117545	1.83349	-0.874592	0.00233525	0.313064	False	17117545														17117545
17046393	1.83304	-0.874236	0.00234488	0.313064	False	17046393														17046393
16792149	1.82894	-0.871006	0.00243398	0.320713	False	16792149	RN7SKP257		ENSG00000201395	RNA, 7SK small nuclear pseudogene 257	14	37063044	37063352	-1	14q13.3	48.87	misc_RNA			RN7SKP257
17048563	1.82694	-0.869428	0.00247864	0.322909	False	17048563	PEG10	23089	ENSG00000242265	paternally expressed 10	7	94285637	94299007	1	7q21.3	43.22	protein_coding			PEG10
17001242	1.82426	-0.86731	0.00253972	0.328209	False	17001242	RNU7-180P		ENSG00000238374	RNA, U7 small nuclear 180 pseudogene	5	145624754	145624816	-1	5q32	46.03	snRNA			RNU7-180P
17111709	1.82272	-0.866091	0.00257551	0.330716	False	17111709	FRMD8P1	83957	ENSG00000227942	FERM domain containing 8 pseudogene 1	X	64770778	64772301	-1	Xq12	65.16	pseudogene			FRMD8P1
16803334	1.82027	-0.864156	0.00263327	0.332975	False	16803334	PSTPIP1	9051	ENSG00000140368	proline-serine-threonine phosphatase interacting protein 1	15	77285700	77329673	1	15q24.3	56.51	protein_coding			PSTPIP1
17016363	1.82007	-0.86399	0.00263826	0.332975	False	17016363	HIST1H3B	8968	ENSG00000124693	histone cluster 1, H3b	6	26031817	26032288	-1	6p22.2	56.57	protein_coding			HIST1H3B
17099165	1.81988	-0.863845	0.00264266	0.332975	False	17099165	SNORA31		ENSG00000252582	Small nucleolar RNA SNORA31	9	133896555	133896693	-1	9q34.12	47.48	snoRNA			SNORA31
16780423	1.81672	-0.861336	0.00271955	0.339048	False	16780423	OXGR1	27199	ENSG00000165621	oxoglutarate (alpha-ketoglutarate) receptor 1	13	97637973	97646984	-1	13q32.1	42.74	protein_coding			OXGR1
17012839	1.811	-0.85679	0.00286413	0.349944	False	17012839	MIR548A2	693126	ENSG00000207689	microRNA 548a-2	6	135560298	135560394	1	6q23.3	32.99	miRNA	hsa-mir-548a-2	MI0003598	MIR548A2
16691755	1.80493	-0.851944	0.00302592	0.360962	False	16691755														16691755
16828448	1.80285	-0.850277	0.00308347	0.363525	False	16828448	RNU6-758P		ENSG00000252101	RNA, U6 small nuclear 758, pseudogene	16	75320610	75320696	-1	16q23.1	40.23	snRNA			RNU6-758P
16870746	1.80189	-0.849508	0.00311037	0.364564	False	16870746	ZNF506	440515	ENSG00000081665	zinc finger protein 506	19	19896648	19932560	-1	19p13.11	40.49	protein_coding			ZNF506
16917543	1.79979	-0.847827	0.00316988	0.367269	False	16917543	RNU7-137P		ENSG00000252597	RNA, U7 small nuclear 137 pseudogene	20	18076215	18076276	-1	20p11.23	41.94	snRNA			RNU7-137P
17048603	1.79753	-0.846018	0.00323512	0.370568	False	17048603	RNU4-16P		ENSG00000201607	RNA, U4 small nuclear 16, pseudogene	7	94727539	94727679	1	7q21.3	41.13	snRNA			RNU4-16P
16781897	1.79376	-0.842985	0.00334718	0.381239	False	16781897	TRAV8-6		ENSG00000211795	T cell receptor alpha variable 8-6	14	22446699	22447360	1	14q11.2	48.94	TR_V_gene			TRAV8-6
16987296	1.79076	-0.84057	0.00343893	0.386123	False	16987296	AC093311.1		ENSG00000211498		5	93914474	93914555	1	5q15	39.02	miRNA			AC093311.1
16872862	1.79071	-0.840532	0.00344042	0.386123	False	16872862	PSG10P	653492	ENSG00000248257	pregnancy specific beta-1-glycoprotein 10, pseudogene	19	43343520	43359870	-1	19q13.2	44.23	pseudogene			PSG10P
17104448	1.79026	-0.840166	0.00345453	0.386123	False	17104448	RNA5SP507		ENSG00000200473	RNA, 5S ribosomal pseudogene 507	X	69472892	69473012	1	Xq13.1	48.76	rRNA			RNA5SP507
17015679	1.78843	-0.838691	0.00351191	0.386123	False	17015679	RNU1-64P		ENSG00000202313	RNA, U1 small nuclear 64, pseudogene	6	11503742	11503904	-1	6p24.2	45.4	snRNA			RNU1-64P
16808993	1.78804	-0.83838	0.00352413	0.386123	False	16808993	Y_RNA		ENSG00000200120	Y RNA	15	49429959	49430060	-1	15q21.1	42.16	misc_RNA			Y_RNA
16844626	1.7849	-0.835846	0.00362509	0.395037	False	16844626	KRTAP4-1	85285	ENSG00000198443	keratin associated protein 4-1	17	39340354	39341594	-1	17q21.2	46.33	protein_coding			KRTAP4-1
16710668	1.78363	-0.834817	0.00366684	0.39708	False	16710668														16710668
16745503	1.78313	-0.834416	0.00368323	0.39708	False	16745503	BLID	414899	ENSG00000259571	BH3-like motif containing, cell death inducer	11	121986062	121986923	-1	11q24.1	40.26	protein_coding			BLID
16688792	1.78192	-0.833434	0.00372361	0.399298	False	16688792	RNA5SP22		ENSG00000202263	RNA, 5S ribosomal pseudogene 22	1	78560491	78560599	-1	1p31.1	45.87	rRNA			RNA5SP22
16742742	1.7804	-0.8322	0.00377495	0.40019	False	16742742	MIR708	100126333	ENSG00000211997	microRNA 708	11	79113066	79113153	-1	11q14.1	48.86	miRNA	hsa-mir-708	MI0005543	MIR708
16837366	1.77991	-0.831806	0.00379148	0.40019	False	16837366	AC003051.1	101928122	ENSG00000227517		17	67573392	67899141	1	17q24.3	38.59	lincRNA			AC003051.1
16854395	1.77853	-0.830685	0.00383889	0.403083	False	16854395	RNU6-1289P		ENSG00000207160	RNA, U6 small nuclear 1289, pseudogene	18	23946265	23946370	-1	18q11.2	36.79	snRNA			RNU6-1289P
16712701	1.7778	-0.830095	0.00386404	0.403259	False	16712701	RNU6-490P		ENSG00000199855	RNA, U6 small nuclear 490, pseudogene	10	27377250	27377356	-1	10p12.1	39.25	snRNA			RNU6-490P
16721320	1.77675	-0.829244	0.00390057	0.403259	False	16721320	OR56A3	390083	ENSG00000184478	olfactory receptor, family 56, subfamily A, member 3	11	5968570	5969591	1	11p15.4	49.41	protein_coding			OR56A3
17044370	1.7743	-0.827248	0.00398756	0.410149	False	17044370	RNA5SP228		ENSG00000252041	RNA, 5S ribosomal pseudogene 228	7	24172324	24172456	1	7p15.3	51.88	rRNA			RNA5SP228
16887556	1.77279	-0.826022	0.00404186	0.412155	False	16887556	snoU13		ENSG00000238567	Small nucleolar RNA U13	2	172002840	172002937	1	2q31.1	41.84	snoRNA			snoU13
17076035	1.77215	-0.825505	0.00406495	0.412155	False	17076035	RP11-51J9.4		ENSG00000253708		8	30034070	30038404	-1	8p12	39.65	antisense			RP11-51J9.4
16764595	1.77191	-0.825306	0.00407386	0.412155	False	16764595	RP3-405J10.3		ENSG00000257298		12	50579363	50585146	-1	12q13.12	43.93	sense_intronic			RP3-405J10.3
16678320	1.76977	-0.823558	0.00415295	0.415952	False	16678320	MIR3620	100500810	ENSG00000264944	microRNA 3620	1	228284964	228285042	1	1q42.13	70.89	miRNA	hsa-mir-3620	MI0016011	MIR3620
17046776	1.76937	-0.823234	0.00416777	0.415952	False	17046776														17046776
17095627	1.76853	-0.822554	0.00419903	0.416712	False	17095627														17095627
16797892	1.76806	-0.822171	0.00421673	0.416712	False	16797892	GOLGA8S	653061	ENSG00000261739	golgin A8 family, member S	15	23599895	23612378	1	15q11.2	50.37	protein_coding			GOLGA8S
16657746	1.76501	-0.81968	0.00433351	0.42509	False	16657746														16657746
17025549	1.7644	-0.819175	0.00435752	0.42509	False	17025549	RNU6-730P		ENSG00000206681	RNA, U6 small nuclear 730, pseudogene	6	166131723	166131826	-1	6q27	40.38	snRNA			RNU6-730P
16885795	1.76309	-0.81811	0.00440861	0.427296	False	16885795	LINC01087	101927994	ENSG00000224559	long intergenic non-protein coding RNA 1087	2	132394598	132407188	1	2q21.1	39.13	lincRNA			LINC01087
16794156	1.76218	-0.817365	0.00444463	0.428503	False	16794156	RNU6-921P		ENSG00000207089	RNA, U6 small nuclear 921, pseudogene	14	69202639	69202745	-1	14q24.1	42.99	snRNA			RNU6-921P
17094475	1.76171	-0.816976	0.00446358	0.428503	False	17094475														17094475
17110463	1.75964	-0.815278	0.00454704	0.434447	False	17110463	CFP	5199	ENSG00000126759	complement factor properdin	X	47483612	47489704	-1	Xp11.23	55.47	protein_coding			CFP
16964530	1.75731	-0.813365	0.00464274	0.438845	False	16964530	AC116562.1		ENSG00000221301		4	4086061	4086208	1	4p16.3	41.22	miRNA			AC116562.1
16665154	1.75677	-0.812926	0.00466497	0.438845	False	16665154														16665154
17105747	1.75626	-0.812507	0.0046863	0.438845	False	17105747	TCEAL3	85012	ENSG00000196507	transcription elongation factor A (SII)-like 3	X	102862379	102884618	1	Xq22.2	41.11	protein_coding			TCEAL3
16972477	1.75482	-0.811326	0.00474679	0.438969	False	16972477														16972477
16738351	1.75322	-0.81001	0.00481504	0.440731	False	16738351	OR5I1	10798	ENSG00000167825	olfactory receptor, family 5, subfamily I, member 1	11	55702932	55703876	-1	11q12.1	40.53	protein_coding			OR5I1
16713362	1.75137	-0.80848	0.00489553	0.440731	False	16713362	RNU6-795P		ENSG00000252132	RNA, U6 small nuclear 795, pseudogene	10	38332801	38332903	-1	10p11.1	37.86	snRNA			RNU6-795P
16848376	1.75136	-0.808477	0.00489568	0.440731	False	16848376	KCNJ2-AS1	400617	ENSG00000267365	KCNJ2 antisense RNA 1 (head to head)	17	68163102	68165543	-1	17q24.3	47.38	antisense			KCNJ2-AS1
17103748	1.75079	-0.808007	0.00492064	0.440731	False	17103748	MIR362	574030	ENSG00000208015	microRNA 362	X	49773572	49773636	1	Xp11.23	41.54	miRNA	hsa-mir-362	MI0000762	MIR362
16781386	1.74961	-0.80703	0.00497292	0.440731	False	16781386	CTD-2314B22.1		ENSG00000258314		14	19611768	19643377	1	14q11.2	44.41	lincRNA			CTD-2314B22.1
16814065	1.749	-0.80653	0.00499988	0.440731	False	16814065	DDX11L9	100288486	ENSG00000248472	DEAD/H (Asp-Glu-Ala-Asp/His) box helicase 11 like 9	15	102516758	102519298	-1	15q26.3	57.5	pseudogene			DDX11L9
16936531	1.74882	-0.806378	0.0050081	0.440731	False	16936531														16936531
16914585	1.74802	-0.805718	0.00504391	0.440731	False	16914585														16914585
16920437	1.74789	-0.805612	0.0050497	0.440731	False	16920437														16920437
16778918	1.74168	-0.800483	0.00533637	0.449701	False	16778918	RP11-189B4.6		ENSG00000231817		13	47029270	47060641	-1	13q14.13	44.5	lincRNA			RP11-189B4.6
16774221	1.7413	-0.800165	0.00535461	0.449701	False	16774221														16774221
17060820	1.73992	-0.799024	0.00542051	0.449701	False	17060820	RP11-395B7.4		ENSG00000227053		7	100657601	100660889	-1	7q22.1	55.52	antisense			RP11-395B7.4
16798820	1.73557	-0.795405	0.00563451	0.459228	False	16798820	Y_RNA		ENSG00000206846	Y RNA	15	30965953	30966046	1	15q13.2	43.62	misc_RNA			Y_RNA
16799129	1.73527	-0.795161	0.00564924	0.459228	False	16799129	RP11-814P5.1	101928174	ENSG00000250007		15	35047285	35105124	1	15q14	41.61	antisense			RP11-814P5.1
17067525	1.73465	-0.794647	0.00568033	0.459901	False	17067525	RP11-489E7.1		ENSG00000253604		8	29763251	29766472	1	8p12	39.45	lincRNA			RP11-489E7.1
16989421	1.7328	-0.793104	0.00577453	0.465658	False	16989421	PCBD2	84105	ENSG00000132570	pterin-4 alpha-carbinolamine dehydratase/dimerization cofactor of hepatocyte nuclear factor 1 alpha (TCF1) 2	5	134240596	134343649	1	5q31.1	42.21	protein_coding			PCBD2
17016366	1.72976	-0.790569	0.00593243	0.475733	False	17016366	HIST1H2AB	8335	ENSG00000137259	histone cluster 1, H2ab	6	26033320	26033796	-1	6p22.2	57.44	protein_coding			HIST1H2AB
16865072	1.72949	-0.790343	0.00594667	0.475733	False	16865072	MIR516B2	574485	ENSG00000207925	microRNA 516b-2	19	54228696	54228780	1	19q13.42	41.18	miRNA	hsa-mir-516b-2	MI0003167	MIR516B2
16753404	1.72613	-0.787539	0.00612623	0.485756	False	16753404	Y_RNA		ENSG00000252660	Y RNA	12	63329481	63329582	1	12q14.2	43.14	misc_RNA			Y_RNA
16899680	1.72575	-0.787226	0.00614656	0.485756	False	16899680	RNU7-64P		ENSG00000252293	RNA, U7 small nuclear 64 pseudogene	2	85669039	85669100	-1	2p11.2	41.94	snRNA			RNU7-64P
16696361	1.72461	-0.786266	0.0062093	0.485756	False	16696361	RNU6-773P		ENSG00000201126	RNA, U6 small nuclear 773, pseudogene	1	171488955	171489052	-1	1q24.3	35.71	snRNA			RNU6-773P
17086634	1.72368	-0.785494	0.0062602	0.485756	False	17086634	CKS2	1164	ENSG00000123975	CDC28 protein kinase regulatory subunit 2	9	91926113	91931618	1	9q22.2	38.43	protein_coding			CKS2
16838266	1.72295	-0.784885	0.00630062	0.485756	False	16838266	RNU1-80P		ENSG00000238898	RNA, U1 small nuclear 80, pseudogene	17	75916180	75916340	1	17q25.3	52.17	snRNA			RNU1-80P
16926408	1.72224	-0.784283	0.00634083	0.485756	False	16926408	KRTAP12-1	353332	ENSG00000187175	keratin associated protein 12-1	21	46101491	46102078	-1	21q22.3	60.37	protein_coding			KRTAP12-1
17100621	1.72216	-0.784217	0.00634523	0.485756	False	17100621	BX088702.2		ENSG00000239867		GL000199.1	4722	4804	1	GL000199.1	48.19	miRNA			BX088702.2
17101787	1.72187	-0.78398	0.00636109	0.485756	False	17101787	AC073597.1		ENSG00000238623		X	16393759	16393855	1	Xp22.2	43.3	miRNA			AC073597.1
16919256	1.72032	-0.78268	0.0064489	0.486977	False	16919256	RP1-1J6.2	101927117	ENSG00000226648		20	39726969	39766643	-1	20q12	43.09	antisense			RP1-1J6.2
16658653	1.72031	-0.782671	0.00644955	0.486977	False	16658653	Z98044.1		ENSG00000252841		1	9338450	9338592	1	1p36.22	31.47	miRNA			Z98044.1
16685767	1.71964	-0.782107	0.00648794	0.48748	False	16685767	Y_RNA		ENSG00000202222	Y RNA	1	40347238	40347350	-1	1p34.2	41.59	misc_RNA			Y_RNA
16959437	1.7192	-0.781735	0.00651341	0.48748	False	16959437														16959437
16686834	1.71713	-0.779999	0.00663343	0.49343	False	16686834														16686834
17008589	1.71389	-0.777271	0.00682602	0.499726	False	17008589														17008589
17076965	1.71341	-0.776871	0.00685474	0.499726	False	17076965	RNU6-295P		ENSG00000252710	RNA, U6 small nuclear 295, pseudogene	8	49220487	49220590	-1	8q11.21	43.27	snRNA			RNU6-295P
16974242	1.71322	-0.77671	0.00686627	0.499726	False	16974242	RNA5SP153		ENSG00000252307	RNA, 5S ribosomal pseudogene 153	4	9412904	9412979	-1	4p16.1	35.53	rRNA			RNA5SP153
16968043	1.7123	-0.775939	0.00692195	0.500435	False	16968043	MIR4450	100616299	ENSG00000263445	microRNA 4450	4	77494721	77494785	1	4q21.1	58.46	miRNA	hsa-mir-4450	MI0016795	MIR4450
17057200	1.70769	-0.772044	0.00720924	0.510958	False	17057200	RNA5SP230		ENSG00000252848	RNA, 5S ribosomal pseudogene 230	7	44165351	44165472	-1	7p13	45.08	rRNA			RNA5SP230
16705715	1.70738	-0.771784	0.00722876	0.510958	False	16705715	EIF4EBP2	1979	ENSG00000148730	eukaryotic translation initiation factor 4E binding protein 2	10	72164135	72188374	1	10q22.1	43.66	protein_coding			EIF4EBP2
16921456	1.7062	-0.770786	0.00730425	0.510958	False	16921456														16921456
17090604	1.70609	-0.770693	0.00731135	0.510958	False	17090604	RP11-323H21.3		ENSG00000236687		9	134691579	134696375	1	9q34.13	46.9	lincRNA			RP11-323H21.3
16872567	1.70581	-0.770458	0.00732925	0.510958	False	16872567	EXOSC5	56915	ENSG00000077348	exosome component 5	19	41892279	41903384	-1	19q13.2	52.53	protein_coding			EXOSC5
17023236	1.70561	-0.770286	0.00734235	0.510958	False	17023236														17023236
17057366	1.70504	-0.769802	0.00737938	0.511232	False	17057366	AC013436.6		ENSG00000228596		7	44824649	44826939	-1	7p13	50.07	antisense			AC013436.6
16892858	1.70366	-0.76864	0.007469	0.513907	False	16892858														16892858
16705507	1.70315	-0.768208	0.00750259	0.513907	False	16705507	SRGN	5552	ENSG00000122862	serglycin	10	70847862	70864567	1	10q22.1	42.48	protein_coding			SRGN
16728986	1.70162	-0.766911	0.00760414	0.515942	False	16728986	MIR548AL	100616215	ENSG00000264402	microRNA 548al	11	74110282	74110378	1	11q13.4	32.99	miRNA	hsa-mir-548al	MI0016851	MIR548AL
16943433	1.7012	-0.766556	0.00763222	0.515942	False	16943433	PDCL3P5		ENSG00000213089	phosducin-like 3 pseudogene 5	6	151148799	151149520	1	6q25.1	46.12	pseudogene			PDCL3P5
16781877	1.6999	-0.765448	0.00772023	0.516208	False	16781877	TRAV8-4		ENSG00000211790	T cell receptor alpha variable 8-4	14	22362613	22363210	1	14q11.2	51.34	TR_V_gene			TRAV8-4
17062039	1.69919	-0.764848	0.00776827	0.516859	False	17062039	SNORA25		ENSG00000202377	Small nucleolar RNA SNORA25	7	115221369	115221496	-1	7q31.2	42.97	snoRNA			SNORA25
16826412	1.69839	-0.76417	0.00782291	0.518782	False	16826412	RPL10P14		ENSG00000260031	ribosomal protein L10 pseudogene 14	16	50185191	50185488	-1	16q12.1	53.02	pseudogene			RPL10P14
16985567	1.69665	-0.762689	0.00794341	0.523254	False	16985567	U8		ENSG00000212249	U8 small nucleolar RNA	5	68169781	68169914	1	5q13.1	37.31	snoRNA			U8
16686086	1.6963	-0.762387	0.0079682	0.523254	False	16686086	RNU6-870P		ENSG00000252803	RNA, U6 small nuclear 870, pseudogene	1	43489220	43489308	-1	1p34.2	37.08	snRNA			RNU6-870P
16932716	1.69493	-0.761223	0.00806438	0.52537	False	16932716	P2RX6P	440799	ENSG00000206145	purinergic receptor P2X, ligand-gated ion channel, 6 pseudogene	22	21389532	21399306	-1	22q11.21	48.06	pseudogene			P2RX6P
16815912	1.69483	-0.761139	0.00807132	0.52537	False	16815912	snoU13		ENSG00000272310	Small nucleolar RNA U13	16	11561497	11561585	1	16p13.13	39.33	snoRNA			snoU13
16839687	1.69334	-0.759871	0.00817737	0.530083	False	16839687	OR3A1	4994	ENSG00000180090	olfactory receptor, family 3, subfamily A, member 1	17	3194929	3195876	-1	17p13.3	54.22	protein_coding			OR3A1
17118058	1.69247	-0.759129	0.00823995	0.530748	False	17118058	RP11-848G14.5	101929573	ENSG00000250138		5	68927790	68932312	1	5q13.2	59.69	pseudogene			RP11-848G14.5
16959146	1.69243	-0.759098	0.0082426	0.530748	False	16959146	Y_RNA		ENSG00000252894	Y RNA	3	130633185	130633296	-1	3q22.1	41.96	misc_RNA			Y_RNA
16894733	1.6921	-0.758815	0.00826661	0.530748	False	16894733	RN7SKP168		ENSG00000222842	RNA, 7SK small nuclear pseudogene 168	2	17304108	17304407	-1	2p24.2	49.33	misc_RNA			RN7SKP168
16695388	1.69135	-0.758175	0.00832112	0.532552	False	16695388	Y_RNA		ENSG00000202078	Y RNA	1	160295894	160296006	-1	1q23.2	40.71	misc_RNA			Y_RNA
16684271	1.69059	-0.757529	0.00837649	0.534399	False	16684271	RP3-437I16.1	101928460	ENSG00000230523		1	29656132	29676626	-1	1p35.3	47.84	lincRNA			RP3-437I16.1
16742690	1.68997	-0.757001	0.00842195	0.535604	False	16742690	RNU6-311P		ENSG00000252033	RNA, U6 small nuclear 311, pseudogene	11	78290300	78290401	-1	11q14.1	32.35	snRNA			RNU6-311P
17006761	1.68859	-0.755818	0.00852463	0.537052	False	17006761	Y_RNA		ENSG00000201207	Y RNA	6	31631065	31631178	1	6p21.33	42.98	misc_RNA			Y_RNA
16679795	1.68812	-0.755414	0.00855996	0.537486	False	16679795	OR2M4	26245	ENSG00000171180	olfactory receptor, family 2, subfamily M, member 4	1	248402231	248403166	1	1q44	46.47	protein_coding			OR2M4
16688022	1.68616	-0.75374	0.00870775	0.543493	False	16688022	RNU6-371P		ENSG00000201153	RNA, U6 small nuclear 371, pseudogene	1	62763821	62763928	-1	1p31.3	37.04	snRNA			RNU6-371P
16670267	1.68293	-0.750976	0.00895675	0.54813	False	16670267	RP11-666A1.5		ENSG00000237253		1	148598398	148599531	1	1q21.2	58.73	lincRNA			RP11-666A1.5
16851230	1.68273	-0.750805	0.00897236	0.54813	False	16851230	ANKRD20A5P		ENSG00000186481	ankyrin repeat domain 20 family, member A5, pseudogene	18	14179096	14249455	1	18p11.21	37.38	pseudogene			ANKRD20A5P
17100737	1.68113	-0.749433	0.00909848	0.550289	False	17100737														17100737
16917249	1.68062	-0.748992	0.00913937	0.550289	False	16917249	RP4-742J24.2		ENSG00000236526		20	11890052	11899325	-1	20p12.2	36.76	antisense			RP4-742J24.2
17074071	1.67895	-0.747558	0.00927349	0.550289	False	17074071	CTD-2281E23.3		ENSG00000254160		8	1196789	1198760	-1	8p23.3	56.74	lincRNA			CTD-2281E23.3
16705308	1.67886	-0.747481	0.00928067	0.550289	False	16705308	RNU6-1250P		ENSG00000212520	RNA, U6 small nuclear 1250, pseudogene	10	69568260	69568366	1	10q21.3	42.99	snRNA			RNU6-1250P
16775542	1.67826	-0.746968	0.00932912	0.55154	False	16775542														16775542
16723942	1.67715	-0.746011	0.00942008	0.55206	False	16723942	MIR129-2	406918	ENSG00000199077	microRNA 129-2	11	43602944	43603033	1	11p11.2	53.33	miRNA	hsa-mir-129-2	MI0000473	MIR129-2
16855475	1.67441	-0.743653	0.00964753	0.562122	False	16855475	RNU6-737P		ENSG00000202240	RNA, U6 small nuclear 737, pseudogene	18	54951833	54951939	-1	18q21.31	42.99	snRNA			RNU6-737P
17099482	1.67259	-0.742088	0.00980116	0.566164	False	17099482	Y_RNA		ENSG00000201451	Y RNA	9	136204565	136204661	-1	9q34.2	45.36	misc_RNA			Y_RNA
16862572	1.67021	-0.740033	0.0100061	0.576354	False	16862572	CEACAM3	1084	ENSG00000170956	carcinoembryonic antigen-related cell adhesion molecule 3	19	42300369	42315591	1	19q13.2	51	protein_coding			CEACAM3
17014588	1.66671	-0.737007	0.0103151	0.587436	False	17014588														17014588
16729220	1.6661	-0.736478	0.01037	0.588897	False	16729220	RNA5SP344		ENSG00000223013	RNA, 5S ribosomal pseudogene 344	11	75645980	75646083	1	11q13.5	47.12	rRNA			RNA5SP344
16944982	1.66543	-0.735891	0.0104311	0.590705	False	16944982	RP11-71E19.1	644662	ENSG00000250934		3	125985639	126010122	1	3q21.3	44.19	lincRNA			RP11-71E19.1
17116810	1.66479	-0.735341	0.0104887	0.592304	False	17116810	AMELY	266	ENSG00000099721	amelogenin, Y-linked	Y	6733959	6742068	-1	Yp11.2	37.27	protein_coding			AMELY
16923666	1.66294	-0.733735	0.0106586	0.600216	False	16923666	KRTAP10-11	386678	ENSG00000243489	keratin associated protein 10-11	21	46066331	46067564	1	21q22.3	62.56	protein_coding			KRTAP10-11
16670199	1.66146	-0.732447	0.0107966	0.604608	False	16670199	RP6-206I17.2		ENSG00000231734		1	143687097	143720401	1	1q21.1	42.59	lincRNA			RP6-206I17.2
16994668	1.66066	-0.731761	0.0108707	0.607076	False	16994668	RNU6-660P		ENSG00000201436	RNA, U6 small nuclear 660, pseudogene	5	16941952	16942060	-1	5p15.1	36.7	snRNA			RNU6-660P
16909730	1.66018	-0.731336	0.0109169	0.607967	False	16909730	AC010148.1	101927896	ENSG00000235726		2	235742959	235822028	-1	2q37.2	44.13	processed_transcript			AC010148.1
16860094	1.65898	-0.730299	0.0110302	0.609722	False	16860094														16860094
16689251	1.6586	-0.729969	0.0110665	0.609722	False	16689251	RNA5SP52		ENSG00000199318	RNA, 5S ribosomal pseudogene 52	1	87918923	87919056	-1	1p22.3	47.01	rRNA			RNA5SP52
16661815	1.65849	-0.729869	0.0110775	0.609722	False	16661815														16661815
16900098	1.65826	-0.729669	0.0110996	0.609722	False	16900098	IGKJ3		ENSG00000211595	immunoglobulin kappa joining 3	2	89160733	89160770	-1	2p11.2	47.37	IG_J_gene			IGKJ3
16684579	1.65783	-0.729293	0.0111413	0.610348	False	16684579	MIR4254	100423028	ENSG00000266580	microRNA 4254	1	32224261	32224336	-1	1p35.2	65.79	miRNA	hsa-mir-4254	MI0015862	MIR4254
16852079	1.65739	-0.728914	0.0111833	0.610992	False	16852079	RNU6-706P		ENSG00000253038	RNA, U6 small nuclear 706, pseudogene	18	36613971	36614074	1	18q12.2	38.46	snRNA			RNU6-706P
16679733	1.65655	-0.728183	0.0112649	0.613783	False	16679733	OR2G3	81469	ENSG00000177476	olfactory receptor, family 2, subfamily G, member 3	1	247768856	247769838	1	1q44	46.69	protein_coding			OR2G3
16801602	1.65569	-0.727437	0.0113486	0.616678	False	16801602	Y_RNA		ENSG00000200252	Y RNA	15	59701104	59701214	1	15q22.2	39.64	misc_RNA			Y_RNA
17117724	1.65447	-0.726368	0.0114695	0.617813	False	17117724	PSMD3	5709	ENSG00000108344	proteasome (prosome, macropain) 26S subunit, non-ATPase, 3	17	38137050	38154213	1	17q21.1	49.75	protein_coding			PSMD3
16837405	1.6544	-0.726309	0.0114762	0.617813	False	16837405	LINC01152	102606463	ENSG00000256124	long intergenic non-protein coding RNA 1152	17	70026432	70034889	1	17q24.3	42.8	lincRNA			LINC01152
17069145	1.65416	-0.726102	0.0114998	0.617813	False	17069145	LINC00588	26138	ENSG00000215117	long intergenic non-protein coding RNA 588	8	58192102	58197290	1	8q12.1	39.04	lincRNA			LINC00588
16922241	1.65377	-0.725757	0.0115392	0.617813	False	16922241	IFNAR2	3455	ENSG00000159110	interferon (alpha, beta and omega) receptor 2	21	34602206	34637980	1	21q22.11	44.16	protein_coding			IFNAR2
16753853	1.6529	-0.724999	0.0116262	0.617813	False	16753853	MDM2	4193	ENSG00000135679	MDM2 oncogene, E3 ubiquitin protein ligase	12	69201956	69239214	1	12q15	39.06	protein_coding			MDM2
16760003	1.6528	-0.724916	0.0116357	0.617813	False	16760003	CACNA1C-AS3		ENSG00000256769	CACNA1C antisense RNA 3	12	2712516	2716606	-1	12p13.33	52.48	antisense			CACNA1C-AS3
17004141	1.65223	-0.724416	0.0116934	0.617813	False	17004141	RP3-416J7.5		ENSG00000205653		6	203313	206392	1	6p25.3	49.64	lincRNA			RP3-416J7.5
16988164	1.6518	-0.724038	0.0117372	0.617813	False	16988164														16988164
16922393	1.65098	-0.723318	0.011821	0.6206	False	16922393	LINC00649	100506334	ENSG00000237945	long intergenic non-protein coding RNA 649	21	35287838	35349992	1	21q22.11	43.18	antisense			LINC00649
16877167	1.65057	-0.722966	0.0118622	0.621146	False	16877167														16877167
16678292	1.65022	-0.722654	0.0118988	0.621448	False	16678292														16678292
17011165	1.64969	-0.722191	0.0119532	0.62268	False	17011165	MIR2113	100302164	ENSG00000238367	microRNA 2113	6	98472407	98472497	1	6q16.1	40.66	miRNA	hsa-mir-2113	MI0003939	MIR2113
16687717	1.64873	-0.721359	0.0120517	0.624582	False	16687717	Y_RNA		ENSG00000272051	Y RNA	1	55950544	55950645	-1	1p32.3	44.12	misc_RNA			Y_RNA
16735893	1.64727	-0.720079	0.0122047	0.626483	False	16735893	MIR4299	100423026	ENSG00000266645	microRNA 4299	11	11678198	11678269	-1	11p15.3	44.44	miRNA	hsa-mir-4299	MI0015829	MIR4299
17073034	1.6472	-0.720012	0.0122127	0.626483	False	17073034	RP11-489O18.1		ENSG00000253988		8	139075511	139085483	1	8q24.23	36.85	lincRNA			RP11-489O18.1
17068897	1.64617	-0.719112	0.0123213	0.62703	False	17068897	RP11-759A9.1		ENSG00000253849		8	51293575	51294835	1	8q11.21	30.77	sense_intronic			RP11-759A9.1
17016818	1.64592	-0.718894	0.0123478	0.62703	False	17016818	SNORA48		ENSG00000252228	Small nucleolar RNA SNORA48	6	30100582	30100743	-1	6p22.1	45.68	snoRNA			SNORA48
17117422	1.64455	-0.717689	0.0124949	0.631167	False	17117422														17117422
17080686	1.64361	-0.716868	0.0125959	0.631675	False	17080686	AC016405.2		ENSG00000221542		8	123858930	123859018	-1	8q24.13	33.71	miRNA			AC016405.2
17113978	1.64251	-0.715898	0.0127162	0.632986	False	17113978	RNA5SP513		ENSG00000201518	RNA, 5S ribosomal pseudogene 513	X	128570507	128570624	-1	Xq25	55.08	rRNA			RNA5SP513
16826365	1.64159	-0.715094	0.0128168	0.635579	False	16826365	snoU13		ENSG00000239013	Small nucleolar RNA U13	16	48526309	48526412	-1	16q12.1	43.27	snoRNA			snoU13
16821015	1.64028	-0.713941	0.0129621	0.637371	False	16821015	RP11-53L24.1		ENSG00000259817		16	73846520	73849953	1	16q22.3	41.41	lincRNA			RP11-53L24.1
16765486	1.63801	-0.711947	0.013217	0.64517	False	16765486	Y_RNA		ENSG00000202146	Y RNA	12	54492975	54493086	-1	12q13.13	45.54	misc_RNA			Y_RNA
16772017	1.63747	-0.711468	0.0132788	0.646187	False	16772017														16772017
17054530	1.63727	-0.71129	0.013302	0.646187	False	17054530	MIR4655	100616160	ENSG00000265089	microRNA 4655	7	1883816	1883889	-1	7p22.3	68.92	miRNA	hsa-mir-4655	MI0017283	MIR4655
17016296	1.63639	-0.710514	0.0134029	0.649526	False	17016296	HIST1H2AA	221613	ENSG00000164508	histone cluster 1, H2aa	6	25726291	25726790	-1	6p22.2	51.4	protein_coding			HIST1H2AA
16747257	1.63573	-0.709938	0.0134782	0.650095	False	16747257	RP1-102E24.8		ENSG00000256433		12	6503071	6504235	1	12p13.31	50.04	lincRNA			RP1-102E24.8
17009314	1.63405	-0.708455	0.0136739	0.656349	False	17009314	RNU6-754P		ENSG00000212468	RNA, U6 small nuclear 754, pseudogene	6	45986482	45986588	1	6p21.1	40.19	snRNA			RNU6-754P
17118094	1.63349	-0.707961	0.0137398	0.656385	False	17118094	RP11-823P9.3	100506217	ENSG00000233974		5	21481436	21484120	-1	5p14.3	60.07	pseudogene			RP11-823P9.3
16701738	1.63187	-0.706525	0.0139325	0.659837	False	16701738	RP11-164C1.2		ENSG00000231601		10	789932	790898	1	10p15.3	59.05	lincRNA			RP11-164C1.2
16797574	1.63169	-0.706367	0.0139539	0.659837	False	16797574	IGHV4-59		ENSG00000224373	immunoglobulin heavy variable 4-59	14	107081806	107083830	-1	14q32.33	48.25	IG_V_gene			IGHV4-59
16787116	1.63046	-0.705277	0.014102	0.659837	False	16787116	RNU6-976P		ENSG00000251895	RNA, U6 small nuclear 976, pseudogene	14	85206286	85206396	1	14q31.3	35.14	snRNA			RNU6-976P
17090733	1.63044	-0.705261	0.0141041	0.659837	False	17090733	snoU13		ENSG00000238657	Small nucleolar RNA U13	9	135968439	135968538	1	9q34.2	47	snoRNA			snoU13
16686734	1.62849	-0.703534	0.0143416	0.666193	False	16686734														16686734
16761308	1.62659	-0.70185	0.0145767	0.671871	False	16761308														16761308
17060983	1.62637	-0.701652	0.0146046	0.671871	False	17060983	POLR2J	5439	ENSG00000005075	polymerase (RNA) II (DNA directed) polypeptide J, 13.3kDa	7	102113565	102119354	-1	7q22.1	55.04	protein_coding			POLR2J
16899457	1.62635	-0.701635	0.014607	0.671871	False	16899457	RN7SKP203		ENSG00000200488	RNA, 7SK small nuclear pseudogene 203	2	76672205	76672536	-1	2p12	58.43	misc_RNA			RN7SKP203
17051157	1.62563	-0.700996	0.0146972	0.671871	False	17051157	RNU7-49P		ENSG00000251991	RNA, U7 small nuclear 49 pseudogene	11	14500438	14500499	1	11p15.2	38.71	snRNA			RNU7-49P
17038835	1.62529	-0.700697	0.0147396	0.672284	False	17038835	ZNF311	282890	ENSG00000197935	zinc finger protein 311	6	28962562	28973093	-1	6p22.1	41.01	protein_coding			ZNF311
17066573	1.62349	-0.699096	0.0149684	0.676891	False	17066573	PIWIL2	55124	ENSG00000197181	piwi-like RNA-mediated gene silencing 2	8	22132810	22215076	1	8p21.3	42.78	protein_coding			PIWIL2
16795248	1.62344	-0.699051	0.0149749	0.676891	False	16795248	RNA5SP388		ENSG00000199454	RNA, 5S ribosomal pseudogene 388	14	78644146	78644264	-1	14q24.3	48.74	rRNA			RNA5SP388
17091390	1.62135	-0.697194	0.0152442	0.685991	False	17091390	MIR4292	100422860	ENSG00000265806	microRNA 4292	9	139725409	139725475	1	9q34.3	70.15	miRNA	hsa-mir-4292	MI0015897	MIR4292
17095556	1.62061	-0.696533	0.0153411	0.688812	False	17095556														17095556
16963667	1.61976	-0.695777	0.0154526	0.690154	False	16963667	AC118278.1		ENSG00000211553		4	130242	130349	1	4p16.3	50	miRNA			AC118278.1
16996891	1.61929	-0.695365	0.0155137	0.690154	False	16996891	snoU13		ENSG00000238334	Small nucleolar RNA U13	5	68471651	68471754	-1	5q13.2	40.38	snoRNA			snoU13
16988261	1.61917	-0.695253	0.0155303	0.690154	False	16988261	CTB-118N6.2		ENSG00000249167		5	115910178	115927094	1	5q23.1	41.65	lincRNA			CTB-118N6.2
16754328	1.61618	-0.692587	0.0159311	0.695363	False	16754328														16754328
16673840	1.61578	-0.692235	0.0159847	0.695363	False	16673840	Y_RNA		ENSG00000252134	Y RNA	1	171783652	171783766	1	1q24.3	43.48	misc_RNA			Y_RNA
17102393	1.61556	-0.692038	0.0160147	0.695363	False	17102393	TAB3-AS1		ENSG00000231542	TAB3 antisense RNA 1	X	30852740	30853417	1	Xp21.2	42.18	antisense			TAB3-AS1
16783901	1.61539	-0.69188	0.0160389	0.695363	False	16783901	SNORA25		ENSG00000251735	Small nucleolar RNA SNORA25	14	47429626	47429749	1	14q21.3	37.1	snoRNA			SNORA25
16929197	1.61495	-0.69149	0.0160986	0.696453	False	16929197	RNA5SP496		ENSG00000212542	RNA, 5S ribosomal pseudogene 496	22	31701390	31701498	1	22q12.2	47.71	rRNA			RNA5SP496
16857730	1.61403	-0.690664	0.0162258	0.697556	False	16857730	RETN	56729	ENSG00000104918	resistin	19	7733930	7735334	1	19p13.2	63.06	protein_coding			RETN
16965708	1.61401	-0.69065	0.0162279	0.697556	False	16965708	SNORD74		ENSG00000200999	Small nucleolar RNA SNORD74	4	26703931	26704010	1	4p15.2	42.5	snoRNA			SNORD74
16864925	1.6133	-0.690017	0.0163259	0.698779	False	16864925	ZNF845	91664	ENSG00000213799	zinc finger protein 845	19	53837002	53858122	1	19q13.42	44.17	protein_coding			ZNF845
16805190	1.61284	-0.689607	0.0163898	0.698779	False	16805190														16805190
16995471	1.61253	-0.689324	0.0164339	0.698779	False	16995471	CTD-2194L12.2		ENSG00000248539		5	37899465	37920971	-1	5p13.2	42.51	lincRNA			CTD-2194L12.2
17094468	1.6122	-0.689029	0.01648	0.698779	False	17094468	FAM27E4	100289124	ENSG00000204805	family with sequence similarity 27, member E4	9	44997777	44999352	1	9p11.2	55.96	pseudogene			FAM27E4
16680787	1.61169	-0.688577	0.016551	0.698779	False	16680787	RP1-163G9.2		ENSG00000226286		1	3049491	3050273	-1	1p36.32	58.24	antisense			RP1-163G9.2
16819062	1.61081	-0.687791	0.0166749	0.698779	False	16819062	MMP2	4313	ENSG00000087245	matrix metallopeptidase 2 (gelatinase A, 72kDa gelatinase, 72kDa type IV collagenase)	16	55423612	55540603	1	16q12.2	45.67	protein_coding			MMP2
17005865	1.60959	-0.686696	0.0168489	0.698779	False	17005865	HIST1H2BM	8342	ENSG00000196374	histone cluster 1, H2bm	6	27782822	27783267	1	6p22.1	56.05	protein_coding			HIST1H2BM
16709317	1.60948	-0.686597	0.0168648	0.698779	False	16709317	MIR4295	100422909	ENSG00000264763	microRNA 4295	10	114393929	114394013	1	10q25.2	45.88	miRNA	hsa-mir-4295	MI0015822	MIR4295
16991466	1.60902	-0.686182	0.0169312	0.698779	False	16991466														16991466
17079622	1.60883	-0.686012	0.0169585	0.698779	False	17079622	KB-173C10.2		ENSG00000253824		8	101393488	101426687	-1	8q22.2	41.57	lincRNA			KB-173C10.2
16781606	1.60735	-0.684687	0.0171723	0.698943	False	16781606	RP11-84C10.2	643332	ENSG00000136315		14	21387500	21388458	1	14q11.2	48.49	lincRNA			RP11-84C10.2
17111951	1.60728	-0.684625	0.0171825	0.698943	False	17111951	snoU13		ENSG00000252525	Small nucleolar RNA U13	X	70660367	70660477	-1	Xq13.1	41.44	snoRNA			snoU13
16912470	1.60719	-0.68454	0.0171962	0.698943	False	16912470	RNA5SP482		ENSG00000212571	RNA, 5S ribosomal pseudogene 482	20	30638391	30638508	1	20q11.21	47.46	rRNA			RNA5SP482
16739699	1.606	-0.683473	0.0173705	0.701229	False	16739699	SLC22A24	283238	ENSG00000197658	solute carrier family 22, member 24	11	62847412	62911693	-1	11q12.3	39.26	protein_coding			SLC22A24
16757589	1.60586	-0.683344	0.0173916	0.701229	False	16757589														16757589
16773224	1.60481	-0.682402	0.0175469	0.702613	False	16773224	C1QTNF9	387911	ENSG00000240654	C1q and tumor necrosis factor related protein 9	13	24881304	24896673	1	13q12.12	47.14	protein_coding			C1QTNF9
17058204	1.60395	-0.681633	0.0176745	0.702613	False	17058204	RP5-1132H15.1		ENSG00000234185		7	65584590	65629998	-1	7q11.21	44.65	antisense			RP5-1132H15.1
16853412	1.60377	-0.681466	0.0177023	0.702613	False	16853412	AP001178.1		ENSG00000239158		18	603166	603258	-1	18p11.32	47.31	miRNA			AP001178.1
16826437	1.60327	-0.681021	0.0177767	0.702613	False	16826437	SNORD112		ENSG00000252077	Small nucleolar RNA SNORD112	16	50532072	50532141	-1	16q12.1	37.14	snoRNA			SNORD112
17080721	1.60302	-0.680795	0.0178145	0.702613	False	17080721	MIR4663	100616260	ENSG00000266324	microRNA 4663	8	124228028	124228103	-1	8q24.13	60.53	miRNA	hsa-mir-4663	MI0017292	MIR4663
16772702	1.60297	-0.680747	0.0178226	0.702613	False	16772702	RNA5SP379		ENSG00000201469	RNA, 5S ribosomal pseudogene 379	12	133300531	133300643	-1	12q24.33	54.87	rRNA			RNA5SP379
16786843	1.60291	-0.680694	0.0178315	0.702613	False	16786843	RN7SKP17		ENSG00000223174	RNA, 7SK small nuclear pseudogene 17	14	77356606	77356956	1	14q24.3	55.27	misc_RNA			RN7SKP17
16664579	1.60271	-0.680512	0.0178621	0.702613	False	16664579	MIR4421	100616189	ENSG00000265538	microRNA 4421	1	51525509	51525577	1	1p32.3	50.72	miRNA	hsa-mir-4421	MI0016758	MIR4421
16707030	1.60253	-0.680353	0.0178888	0.702613	False	16707030														16707030
16691385	1.60237	-0.680203	0.017914	0.702613	False	16691385														16691385
17019892	1.60236	-0.680196	0.0179152	0.702613	False	17019892														17019892
16926762	1.60223	-0.680079	0.017935	0.702613	False	16926762	LA16c-4G1.3		ENSG00000233866		22	16062157	16063236	1	22q11.1	42.13	lincRNA			LA16c-4G1.3
16713598	1.60214	-0.679997	0.0179487	0.702613	False	16713598	RP11-445N18.5		ENSG00000227683		10	45659676	45676875	-1	10q11.21	35.83	lincRNA			RP11-445N18.5
16926027	1.60138	-0.679312	0.0180646	0.702767	False	16926027	AP001623.1		ENSG00000216197		21	43720384	43720455	-1	21q22.3	47.22	miRNA			AP001623.1
16670499	1.601	-0.678975	0.018122	0.702767	False	16670499	PRPF3	9129	ENSG00000117360	pre-mRNA processing factor 3	1	150293925	150325671	1	1q21.2	44.19	protein_coding			PRPF3
16749616	1.60036	-0.678396	0.0182207	0.702767	False	16749616	RP11-310I24.1		ENSG00000257456		12	29672664	29682907	1	12p11.22	36.79	antisense			RP11-310I24.1
16875215	1.60022	-0.678267	0.0182428	0.702767	False	16875215	RNU6-165P		ENSG00000252979	RNA, U6 small nuclear 165, pseudogene	19	54269788	54269886	-1	19q13.42	46.46	snRNA			RNU6-165P
16780151	1.59898	-0.677148	0.0184353	0.705228	False	16780151	MIR4500	100616182	ENSG00000266052	microRNA 4500	13	88270920	88270995	-1	13q31.2	42.11	miRNA	hsa-mir-4500	MI0016863	MIR4500
16806189	1.59794	-0.676215	0.018597	0.707387	False	16806189														16806189
17113523	1.59743	-0.675755	0.0186773	0.70801	False	17113523	RNU6-1323P		ENSG00000206752	RNA, U6 small nuclear 1323, pseudogene	X	115984807	115984913	-1	Xq23	44.86	snRNA			RNU6-1323P
16710342	1.59703	-0.675393	0.0187407	0.708213	False	16710342	Y_RNA		ENSG00000199466	Y RNA	10	126454765	126454866	1	10q26.13	40.2	misc_RNA			Y_RNA
17078468	1.59683	-0.675211	0.0187726	0.708213	False	17078468	RP11-26J3.1	101927040	ENSG00000249328		8	80681607	80783994	-1	8q21.13	42.04	lincRNA			RP11-26J3.1
16918175	1.59669	-0.675087	0.0187943	0.708213	False	16918175	RP13-329D4.3		ENSG00000230440		20	26113523	26114834	-1	20p11.1	43.22	lincRNA			RP13-329D4.3
16759147	1.5963	-0.674735	0.0188563	0.709224	False	16759147	RP11-474D1.1		ENSG00000256298		12	130531677	130532921	1	12q24.33	51.57	lincRNA			RP11-474D1.1
16914779	1.59491	-0.673474	0.0190797	0.716288	False	16914779	RNU7-72P		ENSG00000252123	RNA, U7 small nuclear 72 pseudogene	20	48444529	48444590	1	20q13.13	46.77	snRNA			RNU7-72P
16784036	1.5946	-0.673197	0.019129	0.716473	False	16784036	snoU83B		ENSG00000252945	Small nucleolar RNA U83B	14	51311343	51311430	1	14q22.1	36.36	snoRNA			snoU83B
16742337	1.59413	-0.67277	0.0192052	0.716473	False	16742337	CTD-2011F17.2		ENSG00000255421		11	75848359	75848775	-1	11q13.5	40.05	antisense			CTD-2011F17.2
17005582	1.59322	-0.671945	0.0193535	0.716528	False	17005582	HIST1H2BF	8347	ENSG00000197846	histone cluster 1, H2bf	6	26199748	26200942	1	6p22.2	42.76	protein_coding			HIST1H2BF
16659940	1.59253	-0.671325	0.0194657	0.716752	False	16659940	RP5-875O13.6		ENSG00000225710		1	16875146	16879026	-1	1p36.13	44.29	pseudogene			RP5-875O13.6
16986244	1.59243	-0.671228	0.0194831	0.716752	False	16986244	RNU6-1330P		ENSG00000199645	RNA, U6 small nuclear 1330, pseudogene	5	74075134	74075238	1	5q13.3	40.95	snRNA			RNU6-1330P
16898432	1.59105	-0.669976	0.0197113	0.719643	False	16898432	VTRNA2-2P		ENSG00000251900	vault RNA 2-2, pseudogene	2	65782566	65782668	-1	2p14	48.54	misc_RNA			VTRNA2-2P
16806640	1.59048	-0.669463	0.0198055	0.719643	False	16806640	OTUD7A	161725	ENSG00000169918	OTU domain containing 7A	15	31775329	32162992	-1	15q13.3	43.28	protein_coding			OTUD7A
16804234	1.59004	-0.669061	0.0198796	0.719643	False	16804234	RP11-245C17.2		ENSG00000259654		15	85229115	85230177	1	15q25.3	45.81	antisense			RP11-245C17.2
17081527	1.58998	-0.669008	0.0198894	0.719643	False	17081527	RNU1-35P		ENSG00000199652	RNA, U1 small nuclear 35, pseudogene	8	136754586	136754738	-1	8q24.23	37.91	snRNA			RNU1-35P
16975458	1.58965	-0.668707	0.0199451	0.719643	False	16975458	snoU13		ENSG00000238351	Small nucleolar RNA U13	4	40870886	40870987	-1	4p14	40.2	snoRNA			snoU13
17118138	1.58941	-0.668493	0.0199847	0.719643	False	17118138														17118138
16993691	1.5891	-0.668207	0.0200377	0.719643	False	16993691	Y_RNA		ENSG00000199540	Y RNA	5	144202	144312	-1	5p15.33	37.84	misc_RNA			Y_RNA
16741483	1.58866	-0.667806	0.0201123	0.719643	False	16741483	AP001271.3		ENSG00000227726		11	70323382	70323697	-1	11q13.3	48.1	sense_intronic			AP001271.3
17117888	1.5883	-0.667485	0.0201723	0.719643	False	17117888	AC009951.1		ENSG00000176824		2	145218679	145221645	-1	2q22.3	40.65	pseudogene			AC009951.1
16918346	1.58829	-0.667474	0.0201743	0.719643	False	16918346	C20orf203		ENSG00000198547	chromosome 20 open reading frame 203	20	31219428	31261743	-1	20q11.21	50.34	lincRNA			C20orf203
16997126	1.58786	-0.667086	0.0202469	0.719643	False	16997126														16997126
16946483	1.5878	-0.66703	0.0202574	0.719643	False	16946483	RNU6-425P		ENSG00000206604	RNA, U6 small nuclear 425, pseudogene	3	141864296	141864397	1	3q23	40.2	snRNA			RNU6-425P
17107309	1.58767	-0.666912	0.0202796	0.719643	False	17107309	VGLL1	51442	ENSG00000102243	vestigial like 1 (Drosophila)	X	135614311	135638966	1	Xq26.3	43.66	protein_coding			VGLL1
16813735	1.58749	-0.666751	0.0203099	0.719643	False	16813735	Y_RNA		ENSG00000201724	Y RNA	15	100221991	100222082	-1	15q26.3	45.65	misc_RNA			Y_RNA
16876334	1.58732	-0.666594	0.0203393	0.719643	False	16876334														16876334
16967690	1.58699	-0.666296	0.0203955	0.719643	False	16967690	SNORA3		ENSG00000221639	Small nucleolar RNA SNORA3/SNORA45 family	4	74129677	74129801	1	4q13.3	52.8	snoRNA			SNORA3
16914755	1.58699	-0.666293	0.0203962	0.719643	False	16914755	RNU6-919P		ENSG00000252540	RNA, U6 small nuclear 919, pseudogene	20	48411348	48411451	1	20q13.13	38.46	snRNA			RNU6-919P
16902813	1.5867	-0.666027	0.0204465	0.719643	False	16902813	POTEI	653269	ENSG00000196834	POTE ankyrin domain family, member I	2	131217028	131267239	-1	2q21.1	38.53	protein_coding			POTEI
16867057	1.58665	-0.665986	0.0204541	0.719643	False	16867057	C19orf77	284422	ENSG00000095932	chromosome 19 open reading frame 77	19	3474405	3480540	-1	19p13.3	55.22	protein_coding			C19orf77
17064595	1.58558	-0.66501	0.0206396	0.72145	False	17064595	RP11-796I2.1		ENSG00000227562		7	151647471	151652070	-1	7q36.1	44.63	antisense			RP11-796I2.1
16827624	1.58535	-0.664805	0.0206787	0.72145	False	16827624	Y_RNA		ENSG00000199979	Y RNA	16	68919479	68919580	-1	16q22.1	42.16	misc_RNA			Y_RNA
17053775	1.5852	-0.664667	0.020705	0.72145	False	17053775	ACTR3B	57180	ENSG00000133627	ARP3 actin-related protein 3 homolog B (yeast)	7	152456834	152552463	1	7q36.1	43.36	protein_coding			ACTR3B
16782094	1.58512	-0.664588	0.0207202	0.72145	False	16782094	TRAJ15		ENSG00000211874	T cell receptor alpha joining 15	14	22998580	22998641	1	14q11.2	53.23	TR_J_pseudogene			TRAJ15
16742636	1.58408	-0.663641	0.0209019	0.726522	False	16742636	RNU6-126P		ENSG00000252494	RNA, U6 small nuclear 126, pseudogene	11	77844466	77844568	-1	11q14.1	36.89	snRNA			RNU6-126P
17022006	1.58307	-0.662726	0.0210791	0.727426	False	17022006	Y_RNA		ENSG00000199303	Y RNA	6	100090113	100090223	-1	6q16.2	41.44	misc_RNA			Y_RNA
16732878	1.58273	-0.662416	0.0211393	0.727426	False	16732878	RNA5SP352		ENSG00000200278	RNA, 5S ribosomal pseudogene 352	11	124506355	124506488	1	11q24.2	50	rRNA			RNA5SP352
16778790	1.58258	-0.662281	0.0211657	0.727426	False	16778790	SIAH3	283514	ENSG00000215475	siah E3 ubiquitin protein ligase family member 3	13	46354405	46425871	-1	13q14.13	44.78	protein_coding			SIAH3
16708754	1.58249	-0.662193	0.0211829	0.727426	False	16708754	CYP17A1-AS1		ENSG00000203886	CYP17A1 antisense RNA 1	10	104592478	104594273	1	10q24.32	50	antisense			CYP17A1-AS1
16697296	1.5822	-0.661936	0.0212329	0.727426	False	16697296	GS1-174L6.4		ENSG00000224691		1	186145946	186146434	-1	1q31.1	54.4	antisense			GS1-174L6.4
16832426	1.58209	-0.661835	0.0212527	0.727426	False	16832426	PPY2	23614	ENSG00000265060	pancreatic polypeptide 2	17	26574470	26575315	1	17q11.2	61.82	pseudogene			PPY2
16670595	1.58188	-0.66164	0.0212909	0.727499	False	16670595														16670595
16956258	1.58058	-0.660452	0.0215247	0.730638	False	16956258	RNA5SP136		ENSG00000222838	RNA, 5S ribosomal pseudogene 136	3	72740856	72740962	-1	3p13	47.66	rRNA			RNA5SP136
16965480	1.57967	-0.65962	0.0216898	0.730638	False	16965480	RNU6-420P		ENSG00000239001	RNA, U6 small nuclear 420, pseudogene	4	22120606	22120712	1	4p15.2	40.19	snRNA			RNU6-420P
16822265	1.57931	-0.659296	0.0217545	0.730638	False	16822265	WASH4P	102466751	ENSG00000234769	WAS protein family homolog 4 pseudogene	16	64043	69452	-1	16p13.3	59.48	protein_coding	hsa-mir-6859-3	MI0026421	WASH4P
16920528	1.57904	-0.659051	0.0218033	0.730638	False	16920528														16920528
16871067	1.57841	-0.658476	0.0219187	0.730638	False	16871067														16871067
16787101	1.57793	-0.658034	0.0220076	0.730929	False	16787101	snoU13		ENSG00000238978	Small nucleolar RNA U13	14	82928432	82928532	1	14q31.1	39.6	snoRNA			snoU13
16939281	1.57772	-0.657838	0.0220472	0.731038	False	16939281	RNU6-1227P		ENSG00000206708	RNA, U6 small nuclear 1227, pseudogene	3	39067478	39067584	1	3p22.2	34.58	snRNA			RNU6-1227P
16992091	1.57679	-0.656987	0.0222198	0.732183	False	16992091														16992091
16798753	1.57653	-0.656748	0.0222683	0.732183	False	16798753	GOLGA8N	643699	ENSG00000232653	golgin A8 family, member N	15	32885657	32896179	1	15q13.3	53.43	protein_coding			GOLGA8N
16978024	1.57642	-0.656652	0.0222878	0.732183	False	16978024	RP11-703C10.1		ENSG00000250908		4	94239774	94240937	-1	4q22.2	37.97	antisense			RP11-703C10.1
17117399	1.57636	-0.656594	0.0222996	0.732183	False	17117399														17117399
17014959	1.57561	-0.655913	0.022439	0.733896	False	17014959														17014959
17084171	1.5755	-0.655806	0.022461	0.733896	False	17084171														17084171
17053998	1.57526	-0.655593	0.0225047	0.734134	False	17053998	RNU4-31P		ENSG00000206938	RNA, U4 small nuclear 31, pseudogene	7	156664772	156664912	1	7q36.3	44.68	snRNA			RNU4-31P
17052111	1.57473	-0.655109	0.0226044	0.735062	False	17052111	snoU13		ENSG00000238984	Small nucleolar RNA U13	7	137860931	137861028	1	7q33	48.98	snoRNA			snoU13
16768291	1.57457	-0.65496	0.0226351	0.735062	False	16768291	RP11-13A1.3		ENSG00000257156		12	89441964	89703330	-1	12q21.33	37.87	lincRNA			RP11-13A1.3
16843125	1.57453	-0.654924	0.0226425	0.735062	False	16843125	AC006050.2	101927093	ENSG00000231421		17	28900489	28904018	-1	17q11.2	54.31	processed_transcript			AC006050.2
16806732	1.57339	-0.653879	0.0228595	0.739557	False	16806732	RP11-632K20.7		ENSG00000223509		15	32812049	32829127	-1	15q13.3	39.96	pseudogene			RP11-632K20.7
16926959	1.57288	-0.65341	0.0229574	0.739922	False	16926959	AC008132.1		ENSG00000182824	Uncharacterized protein	22	18721427	18745407	1	22q11.21	42.52	protein_coding			AC008132.1
16984768	1.57268	-0.653223	0.0229966	0.739922	False	16984768	HSPB3	8988	ENSG00000169271	heat shock 27kDa protein 3	5	53751445	53752207	1	5q11.2	47.71	protein_coding			HSPB3
16738701	1.57194	-0.652546	0.0231388	0.741617	False	16738701	RP11-1036E20.9		ENSG00000214797		11	59036349	59051506	-1	11q12.1	45.58	lincRNA			RP11-1036E20.9
16835037	1.57139	-0.652039	0.0232458	0.742688	False	16835037	STH	246744	ENSG00000256762	saitohin	17	44076616	44077060	1	17q21.31	56.18	protein_coding			STH
16999167	1.57001	-0.650776	0.0235141	0.747899	False	16999167	snoU13		ENSG00000239011	Small nucleolar RNA U13	5	118404992	118405095	-1	5q23.1	44.23	snoRNA			snoU13
17046198	1.56998	-0.650748	0.0235203	0.747899	False	17046198	RP11-310H4.1		ENSG00000223475		7	55640864	55656029	1	7p11.2	43.7	antisense			RP11-310H4.1
17020497	1.56958	-0.650378	0.0235993	0.747969	False	17020497														17020497
16667783	1.56922	-0.650045	0.0236709	0.747969	False	16667783	DNAJA1P5	94236	ENSG00000162699	DnaJ (Hsp40) homolog, subfamily A, member 1 pseudogene 5	1	102358661	102359603	1	1p21.1	38.92	pseudogene			DNAJA1P5
16970747	1.56765	-0.648605	0.0239817	0.755425	False	16970747	SNORA70		ENSG00000252014	Small nucleolar RNA SNORA70	4	132689295	132689404	1	4q28.3	49.09	snoRNA			SNORA70
16824109	1.56652	-0.647562	0.0242093	0.760217	False	16824109	PLA2G10	100652777	ENSG00000069764	phospholipase A2, group X	16	14766405	14788526	-1	16p13.12	47.91	protein_coding			PLA2G10
16693375	1.56539	-0.646519	0.0244388	0.761365	False	16693375	SPRR2F	6705	ENSG00000244094	small proline-rich protein 2F	1	153084590	153085991	-1	1q21.3	44.51	protein_coding			SPRR2F
17094350	1.56523	-0.646372	0.0244714	0.761365	False	17094350	SNORA70		ENSG00000252724	Small nucleolar RNA SNORA70	9	42037464	42037558	1	9p12	50.53	snoRNA			SNORA70
16837915	1.56505	-0.646212	0.0245067	0.761365	False	16837915	SMIM5	643008	ENSG00000204323	small integral membrane protein 5	17	73629514	73637484	1	17q25.1	60.02	protein_coding			SMIM5
16950205	1.56481	-0.645987	0.0245565	0.761365	False	16950205														16950205
17025347	1.56479	-0.645966	0.0245611	0.761365	False	17025347	LPAL2	80350	ENSG00000213071	lipoprotein, Lp(a)-like 2, pseudogene	6	160874460	160932156	-1	6q25.3	41.79	pseudogene			LPAL2
17086798	1.56468	-0.645865	0.0245837	0.761365	False	17086798														17086798
16819233	1.56413	-0.645357	0.0246966	0.761365	False	16819233	MT1A	4489	ENSG00000205362	metallothionein 1A	16	56672578	56673999	1	16q12.2	51.05	protein_coding			MT1A
17025191	1.56402	-0.645258	0.0247187	0.761365	False	17025191	EZR	7430	ENSG00000092820	ezrin	6	159186773	159240444	-1	6q25.3	46.17	protein_coding			EZR
16723937	1.56213	-0.643516	0.0251099	0.770496	False	16723937	MIR670	100313777	ENSG00000211568	microRNA 670	11	43581206	43581303	1	11p11.2	48.98	miRNA	hsa-mir-670	MI0003933	MIR670
17002543	1.56077	-0.642256	0.025396	0.772908	False	17002543	CTB-181F24.1		ENSG00000254066		5	164647583	164668758	-1	5q34	36.46	lincRNA			CTB-181F24.1
16807119	1.55971	-0.641277	0.0256205	0.772908	False	16807119	CSNK1A1P1	161635	ENSG00000223518	casein kinase 1, alpha 1 pseudogene 1	15	37090797	37110660	-1	15q14	37.72	pseudogene			CSNK1A1P1
16692572	1.55967	-0.641243	0.0256284	0.772908	False	16692572	RP11-403I13.9		ENSG00000233430		1	149305910	149313076	-1	1q21.2	45.88	lincRNA			RP11-403I13.9
17027240	1.55952	-0.641101	0.025661	0.772908	False	17027240	OR2J2	26707	ENSG00000204700	olfactory receptor, family 2, subfamily J, member 2	6	29141311	29142351	1	6p22.1	44.48	protein_coding			OR2J2
17049062	1.55941	-0.641	0.0256844	0.772908	False	17049062	SNORA40		ENSG00000222966	Small nucleolar RNA SNORA40	7	99549656	99549781	1	7q22.1	34.92	snoRNA			SNORA40
16722936	1.5593	-0.640902	0.0257069	0.772908	False	16722936	RP11-34N19.1		ENSG00000255357		11	22513658	22524392	1	11p14.3	35.24	lincRNA			RP11-34N19.1
16775377	1.55929	-0.640887	0.0257103	0.772908	False	16775377	RNY1P8		ENSG00000206697	RNA, Ro-associated Y1 pseudogene 8	13	73801284	73801397	1	13q22.1	42.98	misc_RNA			RNY1P8
16917129	1.55907	-0.640684	0.0257571	0.772908	False	16917129	AL031655.2		ENSG00000222298		20	8590801	8590887	-1	20p12.3	35.63	miRNA			AL031655.2
16921760	1.55819	-0.639868	0.0259465	0.773962	False	16921760	LINC00308	54143	ENSG00000184856	long intergenic non-protein coding RNA 308	21	23470936	23488847	1	21q21.1	34.5	lincRNA			LINC00308
17049700	1.55816	-0.639843	0.0259523	0.773962	False	17049700	MIR4653	100616117	ENSG00000264425	microRNA 4653	7	100802754	100802836	1	7q22.1	44.58	miRNA	hsa-mir-4653	MI0017281	MIR4653
16831117	1.55704	-0.638807	0.0261941	0.775058	False	16831117	SHISA6	388336	ENSG00000188803	shisa family member 6	17	11144580	11467380	1	17p12	43.68	protein_coding			SHISA6
17113547	1.55655	-0.638352	0.0263012	0.775058	False	17113547														17113547
16940546	1.556	-0.637839	0.0264221	0.775058	False	16940546	RP11-148G20.1		ENSG00000228350		3	48701209	48706607	1	3p21.31	48.95	antisense			RP11-148G20.1
16797395	1.55589	-0.637743	0.0264447	0.775058	False	16797395	IGHD		ENSG00000211898	immunoglobulin heavy constant delta	14	106303099	106312010	-1	14q32.33	59.4	IG_C_gene			IGHD
16976264	1.55447	-0.636421	0.0267589	0.779071	False	16976264	RP11-525J21.1		ENSG00000249892		4	60633534	60657832	-1	4q13.1	35.59	lincRNA			RP11-525J21.1
16787461	1.55442	-0.636376	0.0267697	0.779071	False	16787461														16787461
16990398	1.5544	-0.636357	0.0267743	0.779071	False	16990398														16990398
16940108	1.55436	-0.63632	0.026783	0.779071	False	16940108	AC099539.1		ENSG00000251927		3	45633747	45633819	1	3p21.31	39.73	miRNA			AC099539.1
16982768	1.55419	-0.636163	0.0268206	0.779071	False	16982768	Y_RNA		ENSG00000201026	Y RNA	5	2184824	2184934	1	5p15.33	54.95	misc_RNA			Y_RNA
16736883	1.55334	-0.635372	0.0270106	0.78002	False	16736883	RP11-587D21.4		ENSG00000255496		11	27717859	27899195	-1	11p14.1	40.94	sense_overlapping			RP11-587D21.4
16704436	1.55318	-0.635228	0.0270453	0.78002	False	16704436	RNA5SP310		ENSG00000239152	RNA, 5S ribosomal pseudogene 310	10	46351755	46351870	1	10q11.22	47.41	rRNA			RNA5SP310
16738599	1.55299	-0.635049	0.0270884	0.780129	False	16738599	OR1S2	219958	ENSG00000197887	olfactory receptor, family 1, subfamily S, member 2	11	57970674	57971653	-1	11q12.1	45.1	protein_coding			OR1S2
16765476	1.55282	-0.634891	0.0271265	0.780129	False	16765476	RP11-834C11.7	101928930	ENSG00000250654		12	54470622	54475687	-1	12q13.13	49.68	pseudogene			RP11-834C11.7
17016642	1.55255	-0.634641	0.0271871	0.780757	False	17016642	ZNF311	282890	ENSG00000197935	zinc finger protein 311	6	28962562	28973093	-1	6p22.1	41.01	protein_coding			ZNF311
16929560	1.55192	-0.634057	0.0273288	0.783711	False	16929560	MIR3909	100500826	ENSG00000266320	microRNA 3909	22	35731633	35731751	1	22q12.3	59.66	miRNA	hsa-mir-3909	MI0016413	MIR3909
16699348	1.55005	-0.632313	0.0277559	0.789659	False	16699348	U3		ENSG00000212610	Small nucleolar RNA U3	1	218715033	218715241	-1	1q41	44.98	snoRNA			U3
16849585	1.54994	-0.632212	0.0277808	0.789659	False	16849585	CANT1	124583	ENSG00000171302	calcium activated nucleotidase 1	17	76987799	77005949	-1	17q25.3	57.12	protein_coding			CANT1
16735976	1.54967	-0.631963	0.0278422	0.789659	False	16735976	Y_RNA		ENSG00000200685	Y RNA	11	13708097	13708205	-1	11p15.2	38.53	misc_RNA			Y_RNA
16712859	1.54956	-0.631862	0.0278674	0.789659	False	16712859	RP11-351M16.3		ENSG00000237128		10	28721937	28784742	-1	10p12.1	43.13	lincRNA			RP11-351M16.3
17015026	1.54947	-0.631776	0.0278887	0.789659	False	17015026														17015026
16712433	1.54835	-0.630729	0.0281488	0.792873	False	16712433														16712433
16864934	1.54765	-0.630078	0.0283117	0.792873	False	16864934	ZNF525		ENSG00000203326	zinc finger protein 525	19	53868946	53895470	1	19q13.42	43.64	protein_coding			ZNF525
17105807	1.54756	-0.63	0.0283313	0.792873	False	17105807	Z73964.1		ENSG00000221392		X	103065314	103065438	1	Xq22.2	49.6	miRNA			Z73964.1
17066341	1.54748	-0.629916	0.0283522	0.792873	False	17066341	RP11-369E15.1		ENSG00000254260		8	20798939	20807686	1	8p21.3	44.75	lincRNA			RP11-369E15.1
16996941	1.54728	-0.629731	0.0283987	0.792873	False	16996941														16996941
16752053	1.5468	-0.629291	0.0285097	0.792873	False	16752053	RP11-753H16.5		ENSG00000258086		12	54747576	54860769	1	12q13.13	48.84	antisense			RP11-753H16.5
17010188	1.54643	-0.628946	0.0285968	0.792873	False	17010188	RP1-288M22.2		ENSG00000223765		6	72160537	72168577	1	6q13	35.27	lincRNA			RP1-288M22.2
16964844	1.54642	-0.628933	0.0286002	0.792873	False	16964844	SH3TC1	54436	ENSG00000125089	SH3 domain and tetratricopeptide repeats 1	4	8183799	8243530	1	4p16.1	57.48	protein_coding			SH3TC1
16916221	1.54625	-0.628771	0.0286411	0.792873	False	16916221	RP13-152O15.5		ENSG00000237371		20	62688156	62688437	1	20q13.33	62.77	antisense			RP13-152O15.5
17072269	1.54599	-0.628529	0.0287024	0.792873	False	17072269	AC011626.1		ENSG00000252093		8	122081628	122081814	1	8q24.12	32.62	miRNA			AC011626.1
16827626	1.54558	-0.628144	0.0288003	0.792873	False	16827626	RP11-521L9.1		ENSG00000260999		16	68961450	68982164	-1	16q22.1	41.4	lincRNA			RP11-521L9.1
17072735	1.5455	-0.628075	0.0288179	0.792873	False	17072735	RP11-26E5.1		ENSG00000253926		8	130428195	130458098	1	8q24.21	38.33	lincRNA			RP11-26E5.1
16685702	1.54507	-0.627674	0.0289201	0.792873	False	16685702	SNORA55	677834	ENSG00000201457	small nucleolar RNA, H/ACA box 55	1	40033046	40033180	-1	1p34.3	51.85	snoRNA			SNORA55
16915519	1.54495	-0.62756	0.0289492	0.792873	False	16915519	MIR646	693231	ENSG00000207802	microRNA 646	20	58883532	58883625	1	20q13.33	59.57	miRNA	hsa-mir-646	MI0003661	MIR646
16875879	1.54474	-0.62736	0.0290003	0.792873	False	16875879														16875879
16871740	1.54473	-0.627359	0.0290008	0.792873	False	16871740	ZNF829	374899	ENSG00000185869	zinc finger protein 829	19	37379026	37407193	-1	19q13.12	39.33	protein_coding			ZNF829
16849744	1.54429	-0.626947	0.0291063	0.792873	False	16849744	MIR1250	100302229	ENSG00000221025	microRNA 1250	17	79106996	79107108	-1	17q25.3	57.52	miRNA	hsa-mir-1250	MI0006385	MIR1250
16888365	1.54396	-0.626632	0.0291875	0.792873	False	16888365	RNA5SP113		ENSG00000222418	RNA, 5S ribosomal pseudogene 113	2	182913549	182913632	1	2q31.3	51.19	rRNA			RNA5SP113
16669481	1.54381	-0.6265	0.0292215	0.792873	False	16669481	AL583842.3		ENSG00000266657		1	142653525	142653607	1	1q21.1	50.6	miRNA			AL583842.3
16805899	1.54353	-0.626234	0.0292899	0.793662	False	16805899	CXADRP2		ENSG00000258712	coxsackie virus and adenovirus receptor pseudogene 2	15	22015703	22016791	-1	15q11.2	43.07	pseudogene			CXADRP2
16972106	1.54321	-0.625934	0.0293674	0.79421	False	16972106	RNU6-668P		ENSG00000201050	RNA, U6 small nuclear 668, pseudogene	4	165708442	165708548	1	4q32.3	38.32	snRNA			RNU6-668P
16682771	1.54296	-0.625699	0.0294283	0.79421	False	16682771	PLA2G2A	5320	ENSG00000188257	phospholipase A2, group IIA (platelets, synovial fluid)	1	20301925	20306932	-1	1p36.13	52.14	protein_coding			PLA2G2A
17085162	1.54251	-0.625284	0.0295363	0.794371	False	17085162	FAM74A3	100996582	ENSG00000204844	family with sequence similarity 74, member A3	9	40715662	40722679	1	9p13.1	38.76	lincRNA			FAM74A3
16744477	1.54137	-0.624214	0.0298157	0.794371	False	16744477	MIR4301	100422855	ENSG00000265140	microRNA 4301	11	113320745	113320810	-1	11q23.2	56.06	miRNA	hsa-mir-4301	MI0015828	MIR4301
16679338	1.54124	-0.624095	0.0298468	0.794371	False	16679338	Y_RNA		ENSG00000199241	Y RNA	1	240861620	240861729	1	1q43	40	misc_RNA			Y_RNA
16800014	1.54116	-0.624016	0.0298677	0.794371	False	16800014	RP11-23P13.6		ENSG00000174171		15	42184991	42190773	1	15q15.1	56.32	antisense			RP11-23P13.6
16900160	1.54089	-0.623763	0.0299341	0.794371	False	16900160	IGKV2-29		ENSG00000253998	immunoglobulin kappa variable 2-29 (gene/pseudogene)	2	89533655	89534393	-1	2p11.2	45.74	IG_V_pseudogene			IGKV2-29
17075565	1.54082	-0.623698	0.0299511	0.794371	False	17075565	RP11-203E8.1		ENSG00000253891		8	24027470	24034593	-1	8p21.2	38.59	lincRNA			RP11-203E8.1
16797694	1.54064	-0.62353	0.0299955	0.794371	False	16797694	OR4M2	390538	ENSG00000182974	olfactory receptor, family 4, subfamily M, member 2	15	22368478	22369561	1	15q11.2	41.88	protein_coding			OR4M2
16920100	1.54016	-0.623081	0.0301139	0.794371	False	16920100	STAU1	6780	ENSG00000124214	staufen double-stranded RNA binding protein 1	20	47729878	47804904	-1	20q13.13	43.21	protein_coding			STAU1
16843372	1.53999	-0.622922	0.0301562	0.794371	False	16843372	snoU13		ENSG00000238858	Small nucleolar RNA U13	17	33381407	33381513	-1	17q12	36.45	snoRNA			snoU13
17070478	1.53939	-0.622356	0.0303063	0.794371	False	17070478	REXO1L1P	100288562	ENSG00000205176	REX1, RNA exonuclease 1 homolog (S. cerevisiae)-like 1, pseudogene	8	86568695	86575726	-1	8q21.2	52.65	protein_coding			REXO1L1P
17005294	1.53887	-0.621875	0.0304344	0.794371	False	17005294	RN7SKP240		ENSG00000222515	RNA, 7SK small nuclear pseudogene 240	6	22085773	22086147	1	6p22.3	45.07	misc_RNA			RN7SKP240
16977389	1.53884	-0.621845	0.0304424	0.794371	False	16977389	LINC00575	439934	ENSG00000231782	long intergenic non-protein coding RNA 575	4	83534266	83542590	-1	4q21.22	46.64	lincRNA			LINC00575
16794546	1.53876	-0.62177	0.0304623	0.794371	False	16794546	RNU6-240P		ENSG00000251907	RNA, U6 small nuclear 240, pseudogene	14	74126267	74126363	-1	14q24.3	45.36	snRNA			RNU6-240P
17076249	1.53824	-0.621282	0.0305931	0.794371	False	17076249														17076249
16753297	1.5381	-0.621152	0.0306279	0.794371	False	16753297	SNORA19		ENSG00000251822	Small nucleolar RNA SNORA19	12	60757603	60757716	1	12q14.1	34.21	snoRNA			SNORA19
16929454	1.53786	-0.620926	0.0306886	0.794371	False	16929454	RP1-302D9.2		ENSG00000231253		22	33504515	33512280	1	22q12.3	43.94	lincRNA			RP1-302D9.2
17084927	1.53785	-0.620919	0.0306904	0.794371	False	17084927	RP11-344B23.2		ENSG00000258885		9	36856552	36861372	1	9p13.2	51.13	antisense			RP11-344B23.2
17041450	1.53756	-0.620643	0.0307647	0.794371	False	17041450	ZNF311	282890	ENSG00000197935	zinc finger protein 311	6	28962562	28973093	-1	6p22.1	41.01	protein_coding			ZNF311
17086337	1.53751	-0.620594	0.030778	0.794371	False	17086337	RP11-575L7.2		ENSG00000226877		9	86444571	86452776	1	9q21.32	33.1	antisense			RP11-575L7.2
16906615	1.53748	-0.620566	0.0307854	0.794371	False	16906615	SDPR	8436	ENSG00000168497	serum deprivation response	2	192699028	192711981	-1	2q32.3	40.85	protein_coding			SDPR
16910141	1.53715	-0.620255	0.0308693	0.794371	False	16910141	AC124861.2		ENSG00000221412		2	241201132	241201277	-1	2q37.3	50.68	miRNA			AC124861.2
17065903	1.53693	-0.620049	0.0309252	0.794371	False	17065903	AC068587.1		ENSG00000238323		8	12493613	12493761	1	8p23.1	38.93	miRNA			AC068587.1
16993743	1.53659	-0.61973	0.0310116	0.794371	False	16993743														16993743
17046845	1.53618	-0.61935	0.0311148	0.794371	False	17046845	POM121	9883	ENSG00000196313	POM121 transmembrane nucleoporin	7	72349936	72421979	1	7q11.23	46.19	protein_coding			POM121
17047268	1.53594	-0.619121	0.0311771	0.794371	False	17047268														17047268
16803417	1.53591	-0.61909	0.0311853	0.794371	False	16803417														16803417
16702374	1.53586	-0.619045	0.0311978	0.794371	False	16702374	RP11-428L9.1		ENSG00000234752		10	8939952	8956559	1	10p14	36.15	lincRNA			RP11-428L9.1
16993854	1.53571	-0.61891	0.0312345	0.794371	False	16993854														16993854
16815630	1.53515	-0.618378	0.0313801	0.794371	False	16815630	SEC14L5	9717	ENSG00000103184	SEC14-like 5 (S. cerevisiae)	16	5008318	5069159	1	16p13.3	49.84	protein_coding			SEC14L5
16997771	1.53503	-0.61827	0.0314097	0.794371	False	16997771	CTD-2015A6.2		ENSG00000248870		5	81882595	81883230	-1	5q14.2	40.88	lincRNA			CTD-2015A6.2
16851259	1.53498	-0.618219	0.0314235	0.794371	False	16851259	ANKRD30B	374860	ENSG00000180777	ankyrin repeat domain 30B	18	14728271	14852737	1	18p11.21	35.45	protein_coding			ANKRD30B
16856026	1.5346	-0.617858	0.0315227	0.794371	False	16856026														16856026
16935285	1.53446	-0.617727	0.0315589	0.794371	False	16935285	RN7SKP210		ENSG00000238875	RNA, 7SK small nuclear pseudogene 210	22	40270259	40270519	-1	22q13.1	42.15	misc_RNA			RN7SKP210
17098487	1.53417	-0.617458	0.0316328	0.794371	False	17098487	RP13-225O21.2		ENSG00000228487		9	129976314	129984186	-1	9q33.3	48.11	antisense			RP13-225O21.2
16965831	1.53414	-0.617429	0.0316409	0.794371	False	16965831														16965831
16818586	1.53375	-0.617061	0.0317427	0.795938	False	16818586	RNA5SP418		ENSG00000251760	RNA, 5S ribosomal pseudogene 418	16	34987197	34987313	1	16p11.1	58.97	rRNA			RNA5SP418
17058288	1.53298	-0.616335	0.0319442	0.798929	False	17058288	RNA5SP231		ENSG00000222428	RNA, 5S ribosomal pseudogene 231	7	68188898	68189035	-1	7q11.22	52.17	rRNA			RNA5SP231
16784278	1.53295	-0.616307	0.031952	0.798929	False	16784278	RP11-368P15.3		ENSG00000258985		14	53503473	53504969	1	14q22.1	38.28	antisense			RP11-368P15.3
16803616	1.53274	-0.616112	0.0320062	0.798929	False	16803616	AC069082.1		ENSG00000239022		15	79406635	79406701	1	15q25.1	50.75	miRNA			AC069082.1
17052902	1.53259	-0.615968	0.0320462	0.798929	False	17052902	OR2A25	392138	ENSG00000221933	olfactory receptor, family 2, subfamily A, member 25	7	143771275	143772288	1	7q35	48.13	protein_coding			OR2A25
16826195	1.53253	-0.615918	0.0320602	0.798929	False	16826195	MYLK3	91807	ENSG00000140795	myosin light chain kinase 3	16	46740891	46824319	-1	16q11.2	46.98	protein_coding			MYLK3
16682203	1.53134	-0.61479	0.0323763	0.801851	False	16682203	CROCCP3	114819	ENSG00000080947	ciliary rootlet coiled-coil, rootletin pseudogene 3	1	16793931	16825752	-1	1p36.13	51.27	pseudogene			CROCCP3
17060281	1.53085	-0.614336	0.0325042	0.803688	False	17060281	FAM200A	221786	ENSG00000221909	family with sequence similarity 200, member A	7	99143931	99156159	-1	7q22.1	44.02	protein_coding			FAM200A
16782100	1.53043	-0.613937	0.0326171	0.804848	False	16782100	TRAJ12		ENSG00000211877	T cell receptor alpha joining 12	14	23000889	23000948	1	14q11.2	53.33	TR_J_gene			TRAJ12
16853795	1.52967	-0.613221	0.0328204	0.805416	False	16853795	AP000897.1		ENSG00000221631		18	7738109	7738223	-1	18p11.23	31.3	miRNA			AP000897.1
16891816	1.52912	-0.612699	0.0329694	0.805795	False	16891816	RNU7-9P		ENSG00000238782	RNA, U7 small nuclear 9 pseudogene	2	230470954	230471015	1	2q36.3	46.77	snRNA			RNU7-9P
16837400	1.52895	-0.612544	0.0330136	0.805795	False	16837400	RNU6-305P		ENSG00000222563	RNA, U6 small nuclear 305, pseudogene	17	69307309	69307383	1	17q24.3	37.33	snRNA			RNU6-305P
16886806	1.52876	-0.612359	0.0330666	0.805795	False	16886806	DAPL1	92196	ENSG00000163331	death associated protein-like 1	2	159651829	159719293	1	2q24.1	42.96	protein_coding			DAPL1
16890025	1.52865	-0.61226	0.0330952	0.805795	False	16890025	MIR3130-1	100423002	ENSG00000263468	microRNA 3130-1	2	207647958	207648032	1	2q33.3	54.67	miRNA	hsa-mir-3130-2	MI0014148	MIR3130-1
16972593	1.52822	-0.611853	0.0332121	0.806321	False	16972593	SNORA51		ENSG00000201516	Small nucleolar RNA SNORA51	4	177019314	177019436	1	4q34.2	46.34	snoRNA			SNORA51
16705493	1.52822	-0.611848	0.0332136	0.806321	False	16705493	KIAA1279	26128	ENSG00000198954	KIAA1279	10	70748487	70776738	1	10q22.1	40.66	protein_coding			KIAA1279
16697995	1.52811	-0.611751	0.0332414	0.806321	False	16697995	PTPN7	5778	ENSG00000143851	protein tyrosine phosphatase, non-receptor type 7	1	202116141	202130716	-1	1q32.1	52.92	protein_coding			PTPN7
16797978	1.52798	-0.611628	0.0332767	0.806321	False	16797978														16797978
17080803	1.52715	-0.610839	0.0335048	0.808311	False	17080803														17080803
16685165	1.52666	-0.610381	0.0336376	0.808311	False	16685165	CLSPN	63967	ENSG00000092853	claspin	1	36185819	36235568	-1	1p34.3	42.79	protein_coding			CLSPN
16777185	1.52639	-0.610128	0.0337113	0.808311	False	16777185	GJB2	2706	ENSG00000165474	gap junction protein, beta 2, 26kDa	13	20761609	20767037	-1	13q12.11	49.22	protein_coding			GJB2
17118054	1.52632	-0.610061	0.0337309	0.808311	False	17118054	RP11-321E2.2		ENSG00000248861		5	17518475	17519069	1	5p15.1	58.15	pseudogene			RP11-321E2.2
16927283	1.52606	-0.609814	0.0338028	0.808311	False	16927283	XXbac-B33L19.6		ENSG00000230410		22	20336866	20341114	-1	22q11.21	42.22	lincRNA			XXbac-B33L19.6
17072404	1.52596	-0.609721	0.03383	0.808311	False	17072404	FAM91A1	157769	ENSG00000176853	family with sequence similarity 91, member A1	8	124780696	124827692	1	8q24.13	36.91	protein_coding			FAM91A1
17045103	1.52574	-0.609512	0.0338913	0.808311	False	17045103	AC009262.2		ENSG00000236212		7	34249138	34295955	1	7p14.3	40.36	lincRNA			AC009262.2
17092003	1.52564	-0.609413	0.0339202	0.808311	False	17092003	RP11-125B21.2	101930053	ENSG00000236404		9	2422702	2641395	-1	9p24.2	39.92	antisense			RP11-125B21.2
16871642	1.52511	-0.608915	0.0340664	0.809392	False	16871642	LINC00665	100506930	ENSG00000232677	long intergenic non-protein coding RNA 665	19	36803969	36822620	-1	19q13.12	45.72	lincRNA			LINC00665
16982085	1.52493	-0.608742	0.0341171	0.809392	False	16982085	RP11-701P16.5	731424	ENSG00000251230		4	185765739	185776905	-1	4q35.1	44.38	lincRNA			RP11-701P16.5
17100766	1.52474	-0.608562	0.0341702	0.809392	False	17100766														17100766
16942607	1.52426	-0.60811	0.0343038	0.809392	False	16942607	RP11-460N16.1	101927152	ENSG00000240405		3	70048728	70064469	1	3p13	38.72	lincRNA			RP11-460N16.1
16846878	1.52395	-0.607815	0.0343911	0.809392	False	16846878	CTD-2033D24.2		ENSG00000236319		17	53604325	53638938	-1	17q22	39.73	pseudogene			CTD-2033D24.2
16808714	1.52373	-0.607603	0.0344538	0.809392	False	16808714														16808714
16922488	1.52309	-0.606999	0.0346334	0.809392	False	16922488	AP000688.15		ENSG00000236119		21	37455157	37462712	1	21q22.12	43.36	lincRNA			AP000688.15
16820822	1.52296	-0.606876	0.0346701	0.809392	False	16820822	IL34	146433	ENSG00000157368	interleukin 34	16	70613798	70694585	1	16q22.1	48.52	protein_coding			IL34
17115492	1.52279	-0.606719	0.034717	0.809392	False	17115492	TEX28	101060234	ENSG00000185254	testis expressed 28	X	153498930	153523796	-1	Xq28	49.72	protein_coding			TEX28
16974356	1.52277	-0.606702	0.0347222	0.809392	False	16974356	RNA5SP156		ENSG00000222182	RNA, 5S ribosomal pseudogene 156	4	11415675	11415784	-1	4p15.33	52.73	rRNA			RNA5SP156
17002730	1.52272	-0.606655	0.0347361	0.809392	False	17002730	MIR4454	100616234	ENSG00000253348	microRNA 4454	5	170174051	170215654	-1	5q35.1	48.22	antisense	hsa-mir-4454	MI0016800	MIR4454
16917874	1.52272	-0.606648	0.0347384	0.809392	False	16917874														16917874
16923549	1.52248	-0.606419	0.0348067	0.809392	False	16923549														16923549
16933548	1.52245	-0.606399	0.0348127	0.809392	False	16933548														16933548
17025985	1.52196	-0.605935	0.0349521	0.809392	False	17025985	RP5-1086L22.1	154449	ENSG00000230960		6	170563422	170571657	-1	6q27	48.35	antisense			RP5-1086L22.1
16779761	1.52168	-0.605662	0.0350341	0.809392	False	16779761	LINC00393		ENSG00000224853	long intergenic non-protein coding RNA 393	13	73987610	74222390	-1	13q22.1	39.3	lincRNA			LINC00393
16806185	1.52146	-0.605461	0.0350947	0.809392	False	16806185														16806185
16744425	1.5214	-0.605397	0.035114	0.809392	False	16744425	RP11-356J5.4		ENSG00000254638		11	112035920	112043329	-1	11q23.1	37.54	antisense			RP11-356J5.4
16759751	1.52139	-0.605393	0.0351152	0.809392	False	16759751	SLC6A12	6539	ENSG00000111181	solute carrier family 6 (neurotransmitter transporter), member 12	12	299243	323736	-1	12p13.33	52.8	protein_coding			SLC6A12
[truncated: 10,162 more rows]
